# Supplementary material for: Neurotoxicity Prediction of Compounds: Integrating Knowledge-Guided Graph Representations with Machine Learning Approaches
Source: Int J Mol Sci. 2026 Apr 16;27(8):3543. doi: 10.3390/ijms27083543 (PMC13115767; doi:10.3390/ijms27083543)
Supplement: Supplementary file 1 [file ijms-27-03543-s001.zip]

Archive with 12 entries (11 files):
- KPGT_Fingerprint-MLP/
- KPGT_Fingerprint-MLP/best_model_calibrated.joblib
- KPGT_Fingerprint-MLP/best_params.json
- KPGT_Fingerprint-MLP/confusion_matrix_percent.png
- KPGT_Fingerprint-MLP/DONE.json
- KPGT_Fingerprint-MLP/metrics.json
- KPGT_Fingerprint-MLP/scaler.joblib
- KPGT_Fingerprint-MLP/test_predictions.csv
- Prediction.ipynb
- Read_me.txt
- Supplementary Materials.csv
- total_smiles_cleaned.xlsx
