# Supplementary material for: Neurotoxicity Prediction of Compounds: Integrating Knowledge-Guided Graph Representations with Machine Learning Approaches
Source: Int J Mol Sci. 2026 Apr 16;27(8):3543. doi: 10.3390/ijms27083543 (PMC13115767; doi:10.3390/ijms27083543)
Supplement: Supplementary file 1 [file ijms-27-03543-s001.zip › KPGT_Fingerprint-MLP/best_params.json]

{
  "clf__activation": "relu",
  "clf__alpha": 0.0001,
  "clf__hidden_layer_sizes": [
    256
  ],
  "clf__learning_rate_init": 0.001,
  "clf__solver": "adam"
}
