# Supplementary material for: Neurotoxicity Prediction of Compounds: Integrating Knowledge-Guided Graph Representations with Machine Learning Approaches
Source: Int J Mol Sci. 2026 Apr 16;27(8):3543. doi: 10.3390/ijms27083543 (PMC13115767; doi:10.3390/ijms27083543)
Supplement: Supplementary file 1 [file ijms-27-03543-s001.zip › KPGT_Fingerprint-MLP/DONE.json]

{
  "rep": "KPGT_Fingerprint",
  "model": "MLP",
  "roc_auc": 0.9493687648980312,
  "f1": 0.8783068783063737,
  "mcc": 0.7825133366179934,
  "time": "2026-01-30 20:46:52"
}
