# Supplementary material for: Neurotoxicity Prediction of Compounds: Integrating Knowledge-Guided Graph Representations with Machine Learning Approaches
Source: Int J Mol Sci. 2026 Apr 16;27(8):3543. doi: 10.3390/ijms27083543 (PMC13115767; doi:10.3390/ijms27083543)
Supplement: Supplementary file 1 [file ijms-27-03543-s001.zip › KPGT_Fingerprint-MLP/metrics.json]

{
  "tp": 166.0,
  "tn": 217.0,
  "fp": 24.0,
  "fn": 22.0,
  "se": 0.8829787234042507,
  "sp": 0.9004149377593323,
  "acc": 0.8927738927738906,
  "mcc": 0.7825133366179934,
  "precision": 0.8736842105263112,
  "f1": 0.8783068783063737,
  "ba": 0.8916968305817915,
  "roc_auc": 0.9493687648980312,
  "threshold": 0.5
}
