# Supplementary material for: Neurotoxicity Prediction of Compounds: Integrating Knowledge-Guided Graph Representations with Machine Learning Approaches
Source: Int J Mol Sci. 2026 Apr 16;27(8):3543. doi: 10.3390/ijms27083543 (PMC13115767; doi:10.3390/ijms27083543)
Supplement: Supplementary file 1 [file ijms-27-03543-s001.zip › KPGT_Fingerprint-MLP/test_predictions.csv]

index	y_true	y_pred	y_proba
0	1	1	0.9998113317281174
1	1	1	0.9458363495821337
2	1	1	0.9998076777296074
3	1	1	0.9999999752542714
4	0	0	2.3923302859246915e-06
5	0	0	9.886695718838223e-08
6	0	0	1.8383441192341794e-07
7	0	1	0.993851688960275
8	1	0	0.06557633095877985
9	0	0	0.00024194426842737734
10	0	0	0.35232651956059385
11	1	1	0.9999631341118812
12	1	1	0.9833774864063723
13	0	0	0.001431761152285544
14	0	0	0.00957430350801569
15	0	0	0.001104828544606485
16	0	1	0.7773003320788662
17	1	0	3.5652628359065844e-06
18	1	1	0.9994053238766051
19	0	0	4.478373946905188e-09
20	1	1	0.9968714014214503
21	0	0	5.043407771674489e-05
22	1	1	0.9999998210087516
23	0	0	0.0022266654674556073
24	0	0	0.08409220574282852
25	0	1	0.948940529131718
26	0	0	7.15558819457103e-07
27	1	1	0.9999989040190859
28	0	0	1.1432359143907943e-09
29	0	0	0.4193765058605182
30	1	1	0.9979892500807866
31	0	0	0.011711009218558735
32	0	0	5.490988206391587e-09
33	0	1	0.9336698761481234
34	0	0	7.113299378836498e-05
35	0	0	0.00012223076200468662
36	1	0	0.07904411720607875
37	0	0	0.40520352049058117
38	0	0	5.297937849470683e-05
39	0	0	0.01104409392092884
40	0	0	4.689132766697092e-09
41	0	0	1.8888612982507756e-05
42	0	0	6.065027969484108e-06
43	1	1	0.506305379027643
44	1	1	0.9681948985262347
45	0	0	0.021965066039173572
46	0	0	2.174471909843918e-05
47	0	0	0.0005401121652531952
48	1	1	0.9855465815885691
49	1	0	0.0017308474893764677
50	0	0	2.457012371601625e-07
51	1	1	0.9740189753519206
52	0	0	0.0820095924982077
53	1	1	0.9999665411489941
54	0	1	0.9996521358016079
55	0	0	2.0079061866721297e-07
56	1	1	0.99882355253256
57	1	1	0.9474290214031224
58	0	0	0.2743154176030203
59	0	1	0.7868086751562422
60	1	1	0.9999929123822302
61	1	1	0.9999999904201246
62	0	0	2.8655259266034527e-05
63	1	1	0.9999584301853394
64	0	0	0.21432457366428412
65	0	1	0.9846820103683116
66	0	0	0.0023911063087299865
67	1	1	0.9999811333407335
68	1	1	0.999985307731047
69	0	0	3.88978108249685e-06
70	0	0	0.005309928780691624
71	0	0	3.9190579741972305e-06
72	1	1	0.9999914726286694
73	0	0	1.0483714623405896e-08
74	0	0	0.0014479478614776143
75	0	0	4.106258177499119e-06
76	1	1	0.9548200547570151
77	0	0	2.9782570023792263e-08
78	1	0	0.0814296725973794
79	1	1	0.9992696978256687
80	1	1	0.7487906373443942
81	1	1	0.9975871070921369
82	1	1	0.9996840176105107
83	1	1	0.9981410949465562
84	0	0	0.01904965950375406
85	0	1	0.9924461596388685
86	0	0	3.4887335923675382e-06
87	1	1	0.9997869834060232
88	1	1	0.9999457325610118
89	0	0	1.8299533937978384e-10
90	0	0	1.503861778865731e-06
91	0	0	4.2584002206284813e-07
92	0	0	9.383917665154992e-08
93	1	1	0.8771879326914263
94	0	0	0.009866367385822665
95	0	1	0.9932974211594899
96	1	1	0.9968303531766681
97	0	0	1.673929603906774e-11
98	0	1	0.9515238800408987
99	1	1	0.9999990846545465
100	0	0	0.008225102281241207
101	1	1	0.9993153291618652
102	1	1	0.9948972380935993
103	0	0	3.9970096327089745e-07
104	1	0	0.002751077607855508
105	1	1	0.9999876218783147
106	0	0	0.0013390896243417622
107	0	0	0.000995923932587735
108	0	0	2.213460316714205e-09
109	1	1	0.9997843415655343
110	1	0	0.1995237428581089
111	1	1	0.9478367251399266
112	1	1	0.9999999555840811
113	0	0	1.365247987867269e-05
114	1	0	0.010400491086761422
115	0	0	0.043052679528708275
116	1	1	0.9999568243497134
117	1	1	0.997723500720947
118	0	0	0.0945775686740183
119	0	0	0.03467638343993916
120	1	1	0.9999999504518569
121	1	1	0.9690533044529293
122	0	0	0.0010834383606197204
123	0	0	0.02780930085062878
124	1	1	0.6015945975531398
125	1	1	0.999776900599635
126	1	0	0.08132499341021353
127	0	0	1.1643422172280018e-13
128	1	1	0.9997281122626889
129	0	0	4.49365278625201e-06
130	1	0	0.0010513006271028354
131	1	1	0.9999969425711501
132	0	0	5.4431551706125115e-05
133	0	0	1.770932473393578e-06
134	0	0	6.778770524396389e-05
135	1	1	0.999771031062023
136	0	0	0.3828224865463187
137	1	1	0.9999075207199263
138	0	0	1.2741002999770298e-06
139	0	0	8.876566297509752e-07
140	1	1	0.9999754757135031
141	0	0	0.0007210230800274704
142	0	0	0.00024156216030377632
143	1	1	0.9742793924546891
144	1	1	0.5171435309638363
145	1	1	0.9588275608312107
146	0	0	0.06842987005785242
147	0	0	7.9156277566675e-07
148	1	1	0.999991548944508
149	1	1	0.9998704919125003
150	0	0	0.22693792033338847
151	0	0	1.3818553645655323e-06
152	0	0	7.717697893141216e-05
153	0	0	1.4063760190667764e-09
154	1	1	0.9132687807463886
155	0	0	0.00014682011664119958
156	1	1	0.9989947897650941
157	1	1	0.9874712624315708
158	0	0	2.047557631611633e-06
159	1	1	0.9999577521083038
160	0	0	2.8285554616398706e-08
161	1	1	0.9999986770507283
162	1	1	0.9969488103618914
163	1	1	0.9994549380799075
164	0	0	0.0008763576979670566
165	1	1	0.9093131101666497
166	0	0	0.08246345458228078
167	0	0	2.2315474686302585e-06
168	1	1	0.9999767680055688
169	0	0	4.464487158573121e-06
170	1	1	0.9328744779450762
171	0	0	1.1336721165545078e-09
172	0	0	0.08636572832003746
173	1	1	0.9999796503959529
174	0	0	1.7473100684347616e-08
175	0	0	6.66987418334526e-09
176	0	0	0.0003354700798535478
177	1	1	0.9999972687662032
178	0	0	1.0138929076250082e-09
179	1	1	0.7208634558664379
180	0	0	2.0380595094421474e-06
181	1	1	0.999775140929234
182	1	1	0.9615117169997432
183	1	1	0.9999997327883
184	1	1	0.9976223368203372
185	0	0	0.00044512110030223883
186	0	0	0.0007347528015764669
187	0	0	6.003319425607782e-09
188	0	1	0.8071453581240277
189	0	0	4.329146132225501e-06
190	1	1	0.9729074689388415
191	1	1	0.9903128322722677
192	0	1	0.8436129624397547
193	0	0	1.938691788966464e-05
194	0	0	8.173771459347288e-07
195	0	0	1.1131079029374028e-07
196	1	1	0.9759755243773356
197	0	0	4.964960499682527e-07
198	1	1	0.9999901440025152
199	0	0	3.868669385068788e-05
200	0	1	0.975257687310973
201	0	0	3.0606623995125125e-12
202	0	0	7.833065969312168e-10
203	0	0	0.028817879778670667
204	1	1	0.9999999794768013
205	0	0	5.966137092341616e-05
206	0	0	7.951633030546266e-10
207	1	1	0.9999849065854356
208	1	1	0.9999015279142995
209	1	1	0.9925807072245761
210	1	1	0.9999213108859953
211	0	0	0.10607110921096392
212	0	0	0.04529575933034482
213	1	1	0.9996847820560029
214	1	0	0.28959241199387203
215	1	1	0.9603538330848385
216	0	0	4.583196375000976e-07
217	1	0	0.0008056701699334475
218	1	1	0.9997399367380393
219	0	0	3.9960665418196735e-10
220	1	1	0.992877917252948
221	1	1	0.9999999716756395
222	0	0	2.602480471740887e-09
223	1	1	0.9742770476730225
224	0	0	0.020090135734857982
225	0	0	4.780009536584286e-08
226	1	1	0.8826882268302051
227	0	0	0.00044061482656648445
228	0	0	0.002469735613882161
229	1	0	0.08479434778619047
230	1	1	0.9985027013972128
231	0	0	9.918543619358149e-05
232	0	0	0.013066702526068258
233	0	0	2.1254829122022907e-08
234	0	0	4.288750529650427e-05
235	1	1	0.7437451805981201
236	0	0	0.052070600748097697
237	0	1	0.9998995199521707
238	0	0	2.8113982213028284e-08
239	0	0	0.0008613382517527524
240	1	1	0.83256929253997
241	0	0	3.091129649658198e-06
242	1	0	0.00035179988235665364
243	1	1	0.9999993536785919
244	0	0	1.904055368052875e-06
245	1	1	0.9943801712653271
246	0	0	0.3264372810438658
247	0	0	4.876625746861712e-06
248	0	0	0.00042890757732808114
249	1	1	0.9998883770627833
250	1	1	0.999919662029794
251	1	1	0.9999994478982734
252	1	1	0.9415059920760505
253	1	1	0.8312073131417475
254	1	1	0.9999998910809759
255	1	1	0.999716195322498
256	0	0	0.0004501394430227742
257	0	0	0.061709365689430716
258	0	0	1.4599259183932344e-05
259	1	1	0.9999491611493129
260	0	0	0.44395871522411273
261	1	1	0.9999394216117539
262	0	0	0.003470757081010779
263	0	0	2.6580577710076024e-10
264	1	1	0.9999832000254519
265	1	1	0.9544078655096917
266	1	1	0.9999990567498926
267	0	0	0.0002879690775865848
268	1	1	0.9929782437706467
269	1	1	0.9999952746162873
270	1	1	0.9642476128328306
271	0	0	9.205501248426681e-09
272	0	1	0.9972337464379584
273	0	0	0.05861936634351081
274	1	1	0.9989051450230507
275	1	1	0.9999878699663806
276	0	1	0.9923773859988516
277	0	0	0.014168366812851082
278	1	1	0.9979060238758227
279	0	0	2.0003593576012394e-11
280	0	1	0.8194404780147208
281	0	0	4.87741870974141e-07
282	1	1	0.9999992854563241
283	0	0	0.00575938049094666
284	0	0	0.00018077799546478674
285	1	1	0.9851655270935236
286	0	0	4.807059197769545e-09
287	1	1	0.9999854353934153
288	0	0	1.3028479339493133e-07
289	0	0	0.27742635719704845
290	1	1	0.9999958458132627
291	0	0	4.403442298513653e-05
292	0	0	3.392406489419314e-05
293	0	0	4.3132638905966944e-11
294	0	0	3.3517054016970967e-07
295	1	1	0.9999996267171197
296	0	0	4.804994202882836e-13
297	1	1	0.9999846962421465
298	1	1	0.7075539805364277
299	1	1	0.999999795064016
300	0	0	7.32993261327687e-09
301	0	0	2.457529491855369e-13
302	0	0	0.00019764297621449438
303	0	0	9.136839882904308e-06
304	1	1	0.9972309671822144
305	1	1	0.9999850626241819
306	0	0	4.377092215728187e-07
307	1	1	0.861993465840552
308	1	1	0.9996623402002764
309	1	1	0.7666927649860402
310	1	1	0.993180434809444
311	0	0	1.934350551769519e-07
312	1	1	0.8907771105223293
313	1	0	0.26174303992379044
314	0	0	1.4599336845682757e-08
315	1	0	0.00017212046082561513
316	1	1	0.9999997794486941
317	0	1	0.8307888294873966
318	0	0	0.024286582705308278
319	1	1	0.997194987275406
320	1	1	0.9999994854734128
321	1	1	0.999990939095355
322	1	1	0.998143268378942
323	0	0	0.004441914168079143
324	1	1	0.9999988608703629
325	0	0	6.24452982828541e-09
326	1	1	0.5022561928695635
327	0	0	0.0013553662601484306
328	0	0	9.437901260848211e-07
329	1	1	0.9999999784078766
330	0	0	5.693407732253236e-11
331	1	1	0.9999999930106798
332	1	1	0.9994975007964529
333	1	1	0.9999103993720568
334	1	1	0.9984349454674338
335	1	0	0.28232419776078904
336	0	0	1.5028214960848751e-06
337	1	0	0.006877598551698605
338	0	0	2.8765469949882974e-09
339	1	1	0.9999999561261311
340	1	1	0.823386160906119
341	1	1	0.9995829882062169
342	1	1	0.96014323259321
343	1	1	0.9999986093694474
344	1	1	0.9999976796055489
345	0	0	0.00015549227147268824
346	0	1	0.5077221634267322
347	1	1	0.9639620339402253
348	0	0	1.0051254572562417e-06
349	0	0	0.00019066843123741162
350	0	1	0.9983508147923872
351	0	0	0.052714462135440926
352	0	1	0.9998439592231614
353	0	0	0.00034145397411916204
354	0	0	0.00031591148726456934
355	1	1	0.9990226769399961
356	0	0	4.432543720472132e-05
357	0	0	6.944185527761993e-05
358	0	0	1.168938270499937e-05
359	0	0	6.928304288890322e-06
360	0	0	8.639723400081593e-12
361	1	1	0.9999963559147875
362	1	0	0.4914952246776448
363	1	1	0.9999577354593477
364	0	0	9.411058666588646e-08
365	1	1	0.9999436057859716
366	0	0	0.13343196287117703
367	1	1	0.9999772763746567
368	1	1	0.9994160184305436
369	1	1	0.9997325760862521
370	0	0	3.0839236288516885e-09
371	0	1	0.5471288566997912
372	0	0	1.7088069095194957e-06
373	1	0	0.0011784608697219428
374	1	1	0.9956884015270925
375	0	0	0.0004568733448431509
376	0	0	0.004001676121886999
377	0	0	3.500072483764194e-09
378	0	0	0.08178824540042497
379	0	0	0.004175533062119929
380	0	0	0.0008076140778577485
381	0	0	0.005558759060627154
382	0	0	6.735590351698246e-05
383	0	0	0.00013048387978394592
384	1	1	0.9999640367860557
385	0	0	0.00023944827192687274
386	0	0	0.004502693007451892
387	0	0	8.048070323322022e-10
388	0	0	7.85662863544395e-09
389	1	1	0.999824937730666
390	0	0	0.4569159231603203
391	1	1	0.9993892760466503
392	0	0	4.512650816014952e-08
393	0	0	3.55426236185729e-05
394	1	0	0.00900290534228275
395	1	1	0.9994321017434039
396	0	0	2.2227304171326242e-06
397	1	1	0.9999970696381121
398	0	0	5.35549844248315e-07
399	0	0	3.753134208503931e-10
400	1	1	0.999884725097087
401	0	0	3.0182358580216315e-10
402	0	0	0.001368084993034767
403	0	0	9.13931116763472e-07
404	1	1	0.9998006114603472
405	1	1	0.9999939907104951
406	0	0	0.007241663495080178
407	0	0	0.0008325822753364788
408	0	0	0.0015219723957536422
409	0	0	6.977895440618338e-05
410	1	0	0.3906481081194743
411	0	0	0.0014530101683232783
412	0	0	0.0018270997108381674
413	1	1	0.9999953115743866
414	0	0	0.0044291898913524615
415	1	1	0.9999809079525334
416	1	1	0.9999991073242811
417	0	0	0.0006386173581630783
418	0	0	0.03107602873457668
419	0	1	0.9991837844625584
420	0	0	3.545972980049203e-05
421	0	0	2.6852623152884748e-05
422	0	0	1.7527189777426474e-06
423	0	0	0.07971214023812424
424	0	0	1.3510384090194833e-05
425	0	0	0.008536831679198874
426	0	0	0.08854227726723321
427	0	1	0.9744826156205082
428	0	0	0.010196117967067736
