# Supplementary material for: Neurotoxicity Prediction of Compounds: Integrating Knowledge-Guided Graph Representations with Machine Learning Approaches
Source: Int J Mol Sci. 2026 Apr 16;27(8):3543. doi: 10.3390/ijms27083543 (PMC13115767; doi:10.3390/ijms27083543)
Supplement: Supplementary file 1 [file ijms-27-03543-s001.zip › Prediction.ipynb]

# %% [code]
import os
import sys
import subprocess
import numpy as np
import pandas as pd
from rdkit import Chem
from joblib import load

# =====================================================
# Path Setup
# =====================================================
KPGT_ROOT = "KPGT"
KPGT_ABS = os.path.abspath(KPGT_ROOT)

MODEL_PATH = os.path.join(KPGT_ABS, "models", "pretrained", "base", "base.pth")
# If your model file name is different, change it to:
# MODEL_PATH = os.path.join(KPGT_ABS, "models", "base_kpgt.pth")

INPUT_FILE = "total_smiles_cleaned.xlsx"              # ← Change to your new file
PRED_DATASET_NAME = "pred_total_cleaned"              # Customizable, to avoid overwriting

OUTPUT_DIR = os.path.join(KPGT_ROOT, "datasets", PRED_DATASET_NAME)
os.makedirs(OUTPUT_DIR, exist_ok=True)

# Extracted features file from extract_features.py
KPGT_FEATURE_FILE = os.path.join(KPGT_ABS, "datasets", PRED_DATASET_NAME, "kpgt_base.npz")

# Your MLP model and scaler (do not change)
MLP_MODEL_PATH = "full_combo_runs_with_kpgt/KPGT_Fingerprint-MLP/best_model_calibrated.joblib"
SCALER_PATH    = "full_combo_runs_with_kpgt/KPGT_Fingerprint-MLP/scaler.joblib"

CONFIG = "base"
PATH_LENGTH = 5
N_JOBS = 8

# =====================================================
def run_cmd(cmd, cwd):
    print(">>", " ".join(cmd))
    print(" [cwd]", os.path.abspath(cwd))
    env = os.environ.copy()
    env["PYTHONPATH"] = os.path.abspath(cwd) + os.pathsep + env.get("PYTHONPATH", "")
    proc = subprocess.run(
        cmd, cwd=cwd, env=env, capture_output=True, text=True
    )
    print("----- STDOUT -----\n", proc.stdout)
    print("----- STDERR -----\n", proc.stderr)
    proc.check_returncode()  # Raise exception on failure

# =====================================================
def prepare_kpgt_dataset(src_file, dataset_name):
    """
    Read xlsx → Clean SMILES → Generate KPGT-required .csv
    """
    if not os.path.exists(src_file):
        raise FileNotFoundError(f"Input file not found: {src_file}")

    # Read Excel
    df = pd.read_excel(src_file)
    print("Original column names:", df.columns.tolist())

    # Expected SMILES column name (based on your example)
    smiles_col = "standardized_smiles"
    if smiles_col not in df.columns:
        possible_smiles_cols = [c for c in df.columns if "smiles" in c.lower()]
        if len(possible_smiles_cols) == 1:
            smiles_col = possible_smiles_cols[0]
            print(f"Automatically recognized SMILES column: {smiles_col}")
        else:
            raise KeyError(f"Could not find standardized_smiles column. Existing columns: {df.columns.tolist()}")

    # Keep all original columns (for final output alignment), but KPGT needs only SMILES
    df = df.dropna(subset=[smiles_col])  # Remove rows with empty SMILES

    # SMILES validity check
    valid_smiles = []
    invalid_count = 0
    for s in df[smiles_col]:
        if pd.isna(s):
            invalid_count += 1
            continue
        mol = Chem.MolFromSmiles(str(s).strip())
        if mol is not None:
            valid_smiles.append(s)
        else:
            invalid_count += 1
            print(f"Invalid SMILES: {s}")

    print(f"Invalid/empty SMILES count: {invalid_count}")
    print(f"Valid molecules count: {len(valid_smiles)}")

    df_valid = df[df[smiles_col].isin(valid_smiles)].copy()

    # KPGT required format (at least needs the smiles column)
    out_df = pd.DataFrame({
        "smiles": df_valid[smiles_col].astype(str)
    })
    # You can add a dummy column (if downstream script requires a label column)
    out_df["dummy"] = 0

    out_dir = os.path.join(KPGT_ROOT, "datasets", dataset_name)
    os.makedirs(out_dir, exist_ok=True)
    out_csv = os.path.join(out_dir, f"{dataset_name}.csv")
    out_df.to_csv(out_csv, index=False, encoding="utf-8-sig")
    print(f"[OK] KPGT input file generated: {out_csv}")

    # Save original cleaned data (with all columns) for later result alignment
    preserved_csv = os.path.join(out_dir, "original_cleaned_with_all_cols.csv")
    df_valid.to_csv(preserved_csv, index=False, encoding="utf-8-sig")
    print(f"[OK] Original cleaned data (all columns): {preserved_csv}")

    return out_csv, preserved_csv, smiles_col

# =====================================================
# Main Process
# =====================================================

# 0. Basic checks
if not os.path.isdir(KPGT_ROOT):
    raise FileNotFoundError(f"KPGT directory does not exist: {KPGT_ABS}")

if not os.path.exists(MODEL_PATH):
    raise FileNotFoundError(f"Pretrained model does not exist: {MODEL_PATH}")

print("[OK] Pretrained model path:", MODEL_PATH)

# 1. Prepare prediction dataset
_, preserved_csv, smiles_col = prepare_kpgt_dataset(INPUT_FILE, PRED_DATASET_NAME)

# 2. Preprocessing (generate graphs, rdkfp, md, etc.)
run_cmd(
    [sys.executable, "scripts/preprocess_downstream_dataset.py",
     "--data_path", "datasets",
     "--dataset", PRED_DATASET_NAME,
     "--path_length", str(PATH_LENGTH),
     "--n_jobs", str(N_JOBS)],
    cwd=KPGT_ROOT
)

# 3. Extract KPGT features
run_cmd(
    [sys.executable, "scripts/extract_features.py",
     "--config", CONFIG,
     "--model_path", MODEL_PATH,
     "--data_path", "datasets",
     "--dataset", PRED_DATASET_NAME],
    cwd=KPGT_ROOT
)

# 4. Load features
if not os.path.exists(KPGT_FEATURE_FILE):
    raise FileNotFoundError(
        f"Feature file not generated: {KPGT_FEATURE_FILE}\n"
        "Please check if extract_features.py ran successfully"
    )

X_pred_kpgt = np.load(KPGT_FEATURE_FILE)["fps"].astype(np.float32)
print(f"[OK] Loaded KPGT features, shape = {X_pred_kpgt.shape}")

# 5. Load model & scaler
mlp_model = load(MLP_MODEL_PATH)
scaler    = load(SCALER_PATH)

# 6. Prediction
X_pred_scaled = scaler.transform(X_pred_kpgt)
y_pred_proba = mlp_model.predict_proba(X_pred_scaled)[:, 1]  # Positive class probability
y_pred = (y_pred_proba >= 0.5).astype(int)

# 7. Align original data
df_original = pd.read_csv(preserved_csv, encoding="utf-8-sig")
if len(df_original) != len(y_pred_proba):
    raise ValueError(
        f"Row count mismatch! Original data: {len(df_original)} rows, Features/Prediction: {len(y_pred_proba)}"
    )

# 8. Combine results (keep all original columns + prediction results)
output_df = df_original.copy()
output_df["prediction"] = y_pred
output_df["pred_proba"] = y_pred_proba

# Optional: Sort by pred_proba in descending order, for high confidence results
output_df = output_df.sort_values("pred_proba", ascending=False)

# Save results
output_file = os.path.join(OUTPUT_DIR, "predictions_with_all_info.csv")
output_df.to_csv(output_file, index=False, encoding="utf-8-sig")
print(f"[OK] Prediction results saved to: {output_file}")

# Optionally, save in Excel format for easier viewing
output_excel = os.path.join(OUTPUT_DIR, "predictions_with_all_info.xlsx")
output_df.to_excel(output_excel, index=False)
print(f"[OK] Excel format results saved to: {output_excel}")

# %% [code]
