# Supplementary material for: Neurotoxicity Prediction of Compounds: Integrating Knowledge-Guided Graph Representations with Machine Learning Approaches
Source: Int J Mol Sci. 2026 Apr 16;27(8):3543. doi: 10.3390/ijms27083543 (PMC13115767; doi:10.3390/ijms27083543)
Supplement: Supplementary file 1 [file ijms-27-03543-s001.zip › Read_me.txt]

To use this model, you need to download the KPGT model from https://github.com/lihan97/KPGT/releases/tag/v1.0.0
, then drag it into this directory and rename the folder to "KPGT" before running the code.
