# Supplementary material for: Neurotoxicity Prediction of Compounds: Integrating Knowledge-Guided Graph Representations with Machine Learning Approaches
Source: Int J Mol Sci. 2026 Apr 16;27(8):3543. doi: 10.3390/ijms27083543 (PMC13115767; doi:10.3390/ijms27083543)
Supplement: Supplementary file 1 [file ijms-27-03543-s001.zip › Supplementary Materials.csv]

Smiles	class
CC(C)NC(=O)C1CC1c1ccccc1	0
O=c1c2cc(Br)ccc2n(CCCCOCc2ccccc2)c2ccc(Br)cc12	0
CCN(Cc1cccc(F)c1)C(=O)COC(=O)c1cc(C(=O)OC)cc([N+](=O)[O-])c1	0
O=C(O)CCCCCC1CCC(CC(=O)O)O1	0
CC(C)OCC(=O)c1ccc(Cl)cc1	0
Cc1ccc(S(=O)(=O)NCCC(=O)N(C)CC(=O)Nc2c(C)cccc2C)cc1	0
O=c1c(Cl)c(OCc2ccc(F)cc2)cnn1-c1cccc(C(F)(F)F)c1	0
Cc1[nH]c(C(=O)OCC(=O)c2ccc(Br)s2)c(C)c1C(C)O	0
O=C1c2ccccc2NC(c2ccsc2)N1c1ccccc1	0
CC(=O)c1ccccc1NC(=O)COC(=O)c1cccc(OCc2c(C)noc2C)c1	0
O=C(Nc1nc(-c2ccc(F)c(F)c2)cs1)C1CCN(S(=O)(=O)c2ccc3c(c2)OCCO3)CC1	0
O=C(NC1CCNC1)OCc1cc2ccccc2nc1Cl	0
COc1ccc(OCc2nnc(SCc3nnc(-c4ccccc4)o3)o2)cc1	0
O=C(C=Cc1ccccc1)c1ccc(OCc2ccccc2)cc1OCC1CO1	0
Cc1ccc(C([NH2+]C(C)C(=O)NC2CCCCC2)c2cccs2)cc1	0
O=C(NN=Cc1ccc(OC(=O)c2ccc(Br)cc2)cc1)c1ccc2c(c1)OCO2	0
O=C(NCc1ccccc1)C(CC(=NCc1ccccc1)c1ccc(-c2ccccc2)cc1)c1c[nH]c2ccccc12	0
CC(=O)OCC1CC1c1ccccc1	0
Cc1ccccc1CN(C)CC(=O)Nc1ccc(CC#N)cc1	0
C=CCC1CNC(=S)O1	0
CC(C)[NH+](CCNC(=O)COc1ccc(C(=O)c2ccccc2)cc1)C(C)C	0
COc1ccccc1CCNC(=O)COC(=O)c1csc(-c2ccc(F)cc2)n1	0
CCOC(=O)c1cc2ccccc2n1OC(=O)c1ccccc1	0
O=C(O)CN1C(=O)C(=O)N(Cc2ccc(Br)cc2)C1=O	0
CCC(C)C(NC(=O)C(C)(C)NC(=O)C(CCC(N)=O)NC(=O)OCc1ccccc1)C(=O)NC(C)(C)C(=O)NCC(=O)NC(CC(C)C)C(=O)NC(C)(C)C(=O)OCC(=O)c1ccccc1	0
CCOC(=O)COc1ccc2c(=O)c(Oc3ccc(OCC)cc3)c(C)oc2c1	0
Cc1cccc(C(=O)NCCN(C(C)C)C(C)C)c1N	0
Cc1ccc(N(C(C)C(=O)Nc2ccc(I)cc2)S(C)(=O)=O)cc1C	0
O=C(Cc1csc(SCc2ccc(Cl)cc2Cl)n1)Nc1ccc(Cl)cc1	0
CC1CCCCC1NC(=O)CSc1nc(-c2ccc(Cl)cc2)c[nH]1	0
CSC1=C(SCCCC(=O)O)SC(=C2SC(SC)=C(SCCCC(=O)O)S2)S1	0
CCCCCCCCCCOc1ccc(-c2ccc(O)c(F)c2F)cc1	0
CCC1=C2CCCC2(CO)COC1=O	0
NN=CC1=C(N2CCOCC2)C(=C(OC(=O)c2ccccc2)c2ccccc2)CC1	0
CC(C)C(C)NC(=O)COC(=O)C(C)N1C(=O)c2ccccc2C1=O	0
CCOC(=O)C1C(=O)C(C)(C(OC(C)=O)C(C)=O)N=C1C	0
CCOC(=O)C=Cc1ccccc1C1OC(c2ccccc2)C(C)N1C	0
CCC(c1ccc(Cl)cc1)c1c(O)oc(C)c1O	0
C[Si]1(C)[Si](C)(C)[Si](C)(C)[Si](C)(Br)[Si](C)(C)[Si]1(C)C	0
CCOC(=O)C1=CN(CC)CCc2c([nH]c3ccccc23)C1C(C)C	0
CS(=O)(=O)Nc1ccccc1C(=O)OCC(=O)Nc1c(F)cccc1F	0
CC(C)(C)c1cc(CCCc2cncnc2OCc2ccccc2)ccc1C(=O)O	0
CC(OC(=O)CCn1c(O)c2ccccc2cc1=O)C(=O)Nc1ccccc1	0
COc1ccc(C2C(C)C(OC(=O)O)N=C3C(Cl)=CC(Cl)=CN32)cc1	0
CCC(Cl)C(=O)[O-]	0
CCOC(=O)C1(C)[NH2+]C(c2ccccc2C)c2c1c(O)n(-c1cccc(OC)c1)c2O	0
CN(c1ccccc1)c1ccc(C=NN=C(C(=O)c2ccccc2)c2ccccc2)cc1	0
Cc1cc(C)cc(N2C(=O)CSC2c2ccc(NC(=O)CCC3CCCC3)cc2)c1	0
CCCCCCCCCCC(C(=O)OCC(COC(=O)C(CCCCCCCCCC)C(C)(C)C)OC(=O)C(CCCCCCCCCC)C(C)(C)C)C(C)(C)C	0
CCOC(=O)C1C(c2ccc(OC)cc2)=NOC(OC2CC(C)CCC2C(C)C)C1C1C(c2ccc(OC)cc2)=NOC(OC2CC(C)CCC2C(C)C)C1c1ccc2c(c1)OCO2	0
COc1ccc(NC(=O)c2ncc3ccccc3n2)cc1	0
O=C(c1ccc(-c2nnco2)cc1)N1CCN(S(=O)(=O)c2ccccc2)CC1	0
CCc1ccccc1OCCCNC(C)CC	0
CCNC(=O)OC(c1c(OC)cc(OC)c(C(=O)CC(C)C)c1O[Si](C)(C)C(C)(C)C)C1CC2CC(C1=CS(=O)(=NC(CO[Si](C)(C)C(C)(C)C)C(C)C)c1ccc(C)cc1)C2(C)C	0
Cc1ccc(-n2ncc3c(=O)n(CC(=O)NC4CCCC4)cnc32)cc1	0
CCOC(=O)c1ccc(NC(=O)C2OC3OC(C)(C)OC3C3OC(C)(C)OC23)cc1	0
CCOCCN1CCN(c2cc(C)nc3cc(-c4ccc(F)cc4)nn23)CC1	0
O=C(Cc1cccs1)N1CCN(Cc2ccncc2)CC1	0
COc1ccc2c(c1)CCC2=Cc1cncs1	0
CCCOc1ccc(C(=O)Oc2ccc3ccccc3c2)cc1	0
COc1cccc2c(O)c3c(c(O)c12)C(=O)C1=C(CC(O)(C(=O)CO)CC1OC1CC(N2CCOCC2)C(O)C(C)O1)C3=O	0
Cc1ccc(NC(=S)NNS(=O)(=O)c2cc(C)c(Cl)cc2C)cc1C	0
Cc1c(CCC(=O)NCC(=O)O)c(=O)oc2cc(O)c(Cl)cc12	0
C=C(NOCC(=O)N=Nc1c(O)[nH]c2ccccc12)c1cccs1	0
CC(C)CC(c1ccco1)C(CO)NS(=O)(=O)c1ccc(Br)cc1	0
CCOc1cc(C=NNc2ccc(S(N)(=O)=O)cc2[N+](=O)[O-])ccc1O	0
CCCCCCCCCCC(=O)Nc1cc(Cl)ccc1Cl	0
COCC1CCC(c2ccc(C(=O)O)cc2)CC1	0
O=C1C2CC3C(=CCc4c3c(O)n(C3CCN(Cc5ccccc5)CC3)c4O)C(c3cc(OC(F)(F)F)ccc3O)C2(c2ccccc2)C(=O)N1c1cccc(Cl)c1	0
CCOCc1cc(C(=O)Nc2ccc(CC)cc2)ccc1OC	0
O=C([O-])CCCn1c(O)c2c(c1O)CC=CC2	0
O=C(c1ccccc1)c1cccc2c1CCCC2	0
NC(=O)NN=C(c1ccccc1)C1C(c2ccccc2)N1Cc1ccccc1	0
CCCCn1c(SCC(=O)NC(CC)c2ccc(C)cc2)nc2ccccc2c1=O	0
COC(=O)C(NC(=O)C(CC(C)C)NC(=O)N(CC(C)C)CC(O)C(Cc1ccccc1)NC(=O)OC(C)(C)C)C(C)C	0
CC(C)(C)C1CCc2c(sc3nc(SCC(=O)Nc4ccccc4F)n(-c4ccccc4)c(=O)c23)C1	0
C=CCOC12Oc3ccc(OCCSc4ccccc4)cc3C3C(CCCCO)C(CCCCO)C=C(C(=NOCc4ccc([N+](=O)[O-])cc4)CC1N(C)C(=O)C=Cc1ccc([N+](=O)[O-])cc1)C32	0
CC1(C)CC2C3=CCC4C5(C)CCC(O)C(C)(C=O)C5CCC4(C)C3(C)CCC2(C(=O)O)CC1O	0
CCN(CC)C[Ge](C)(C)C	0
CCC1CCc2c(sc(NC(=O)Nc3ccc(Cl)cc3)c2C#N)C1	0
Cc1cc(C(N)C2CC2)c(C)cc1OCc1ccccc1	0
C(=NNc1ncnc2[nH]cnc12)c1cccnc1	0
CC(=O)OC(C)Cc1cccc(-c2ccccc2)c1CC(C)OC(C)=O	0
CCN(C(=O)CN(C)c1ccc2ccccc2c1)c1ccccc1	0
O=C(CSc1ncccn1)NC(=O)Nc1ccccc1F	0
CCc1oc2cc(O)ccc2c(=O)c1Oc1cc(C)cc(C)c1	0
COc1ccccc1Cn1c(C)c(C(N)=O)c(-c2ccc(Cl)cc2)c1C	0
CCN(C(=O)Cn1c2ccccc2c(=O)c2ccccc21)c1ccccc1	0
Cc1[nH]c2ccccc2c1C=NNC(=O)CNC(=O)COc1ccccc1	0
O=C(CSc1n[nH]c(-c2ccc(Cl)cc2)[n+]1C1CCCCC1)NN=Cc1cc(Br)ccc1O	0
Cc1cc(C)[nH]c(=NC(=NS(=O)(=O)c2ccc(F)cc2)Nc2cc(Cl)ccc2C(=O)c2ccccc2)n1	0
CCC(C)(C)C(=O)OC1CC(C(=O)O)=CC2=CCC(C)C(CCC3CC(O)CC(=O)O3)C21	0
CC(C)(C)C1COC(=O)C(Cc2ccccc2)CCC=CCC(CC(=O)N(CCO)Cc2ccccc2)C(=O)N1	0
CCN1CCN(c2ccc(NC(=O)CSc3nc(-c4ccccc4)c(-c4ccccc4)o3)cc2)CC1	0
CCCC(=O)Nc1ccc2oc(C)c(CCN(C)Cc3cc(N(C)C)cnn3)c2c1	0
CC12CCC(OC(=O)Nc3ccccc3)CC1=CCC1C2CCC2(C)C(=NOC(=O)Nc3ccccc3)CCC12	0
CCN1C(=O)C(O)(CC(=O)c2ccc(F)cc2)c2ccccc21	0
O=C([O-])c1cccc(NC(=O)c2ccc(C(F)(F)F)cc2)c1	0
CC1=CC(=O)CC2CCCC(=O)C12C	0
C#C[Sn](CCCC)(CCCC)C(C)(C)C	0
CC(NC(=O)OC(C)(C)C)C(=O)NCC(=O)O	0
COc1cccc(CC(=O)OC(C)C(=O)Nc2ccccc2OC)c1	0
CSc1cccc(N2CC(C(=O)OC(C)C(=O)NC(=O)NC(C)C)CC2=O)c1	0
COc1ccc2ccccc2c1C=NNC(=O)CSc1nc2sc3c(c2c(=O)n1-c1ccccc1)CCCC3	0
CCCCCc1ccc(C(=O)OCC)nc1	0
c1ccc(CN2CC3CCCC(C2)N3CCCN2CCOCC2)cc1	0
C=C(CC(C(=O)OCC)C(=O)OCC)[S+]([O-])c1ccccc1	0
COc1cc(C(CN(C)c2ccc(NC(C)=O)cc2)Oc2ccc(NC(C)=O)cc2)ccc1Oc1ccc(NC(C)=O)cc1	0
CC(C)N1C(=O)SC(=Cc2ccc(I)cc2)C1=O	0
O=[N+]([O-])c1ccc(NC(=S)N2CCCC(O)C2)cc1	0
CCc1ccc(C([NH2+]C(C(=O)NC(=O)NC)c2ccccc2)C(C)C)cc1	0
O=C(O)C(O)CCCCCCCCCCCCCC(O)O	0
N=Nc1ccc(C(=O)NC(CCC(=O)NC(CCCN=C(N)N)C(=O)NCC(=O)NC(CC(=O)O)C(=O)NC(Cc2ccccc2)C(=O)NC(CCCCN)C(=O)O)C(=O)NC(CCCNC(=N)N)C(=O)NCC(=O)NC(CC(=O)O)C(=O)NC(Cc2ccccc2)C(=O)NC(CCCCN)C(=O)O)cn1	0
Cc1ccccc1-n1nc(SC(C)C(=O)NCc2ccccc2)sc1=S	0
CCCCOC(=O)C1=C(C)N=C2CCCC(=O)C2C1c1ccccc1	0
COc1cccc(NC(=O)CSc2nc3cccnc3n2C)c1	0
CCc1ccccc1NC(=O)Cc1nnc(SCC(=O)Nc2nnc(C)s2)n1C	0
NCC(O)CC(Cc1ccccc1)C(=O)O	0
COc1cc(C(=O)OC(C)C(=O)Nc2cc(C)ccc2OC)ccc1C	0
CCCCC(Oc1ccc(-c2ccccc2)cc1)C(=O)NC1CC(O)C(O)NC(=O)C2C(O)C(C)CN2C(=O)C(C(C)O)NC(=O)C(C(O)C(O)c2ccc(O)cc2)NC(=O)C2CC(O)CN2C(=O)C(C(C)O)NC1=O	0
[N-]=[N+]=NC(=O)c1sc2cc3c(cc2c1Cl)OCO3	0
CC(NC(=O)COc1ccc(C=NNC(=O)CO)cc1)c1ccccc1	0
O=C(O)C1(O)CC(O)CCO1	0
CS(=O)(=O)N1CCc2c(c(-c3ccc(C(F)(F)F)cc3)nn2CCCN2CCC(c3c(OC(=O)NCCN4CCOCC4)sc4cc(F)ccc34)CC2)C1	0
CCC(C)C(NC(=O)C(CC(C)C)NC(=O)CN)C(=O)NC(CO)C(=O)O	0
Cc1c(C)c(C)[c-](C)c1C	0
Fc1ccc(NC(c2ccc(F)cc2)C2CCN(CC=Cc3ccccc3)CC2)cc1	0
c1ccc(-c2ccc(C3=Nc4ncnn4C(c4ccsc4)C3)cc2)cc1	0
Cc1cc(=O)c(C(=O)Nc2ccc(Cl)cc2)nn1-c1cccc(C(F)(F)F)c1	0
C[Si](C)(C)C[Si](C)(Cl)[Si](C)(Cl)C[Si](C)(C)C	0
CCC(O)(c1ccc(Cl)cc1)P(=O)(OC)OC	0
O=[N+]([O-])c1ccc(-c2nc(-c3ccccc3)sc2-c2ccccc2)cc1	0
CCC(O)CCBr	0
Cc1cccc(N2CCN(CC(=O)N3CCN(Cc4ccccc4F)CC3)CC2)c1C	0
COCCNc1cc(-c2ccccc2)nc(-c2cccnc2)n1	0
O=C1NC(Cn2ccc(=O)[nH]c2=O)C(=O)NC1Cc1c[nH]cn1	0
CCCCCCS(=O)(=O)CCCCC	0
C=CCOc1ccc(C2C(C(=O)c3cc4cccc(OC)c4o3)C(=O)C(=O)N2Cc2ccco2)cc1OCC	0
Oc1[nH]c(O)c2c1CCCC2	0
CCCC[N+](CCCC)(CCCC)CCCC	0
Cc1ccc(C=CC(=O)Nc2ccccc2[N+](=O)[O-])o1	0
Cc1cc(C)cc(-c2nnc(SCC(=O)Nc3ccc4c(c3)CCC4)o2)c1	0
Cc1ccc(C=NNC(=O)c2sccc2OCc2ccc(F)cc2)cc1	0
COc1ccc(C(=O)NC(=S)Nc2cc3nn(-c4ccc(F)cc4)nc3cc2C)cc1Cl	0
COc1ccc(C(=O)c2ccc(C(=O)c3ccc(OC)cc3)cc2)cc1	0
CC1=CCCC(CC(C(=O)O)S(=O)(=O)c2ccccc2)C1=O	0
Cn1nnc(-c2ccc(F)cc2)c1CCC1CC(O)CC(=O)O1	0
O=C(CSc1nc2cc(Cl)ccc2c(=O)n1C1CCCC1)c1ccc(O)cc1O	0
CC(C)CC(=O)N(Cc1ccccc1F)CC1CC(c2ccc3c(c2)OCO3)=NO1	0
NC(CO)C(=O)N1CCCC1C(=O)NC(CS)C(=O)NC(CC(=O)O)C(=O)O	0
CCCNC(=O)c1ccccc1-n1c(O)c2n(c1=O)C(c1ccccc1)c1[nH]c3ccccc3c1C2	0
O=C(OCCOc1ccccc1F)c1c2c(nc3ccccc13)C(=Cc1ccc3c(c1)OCO3)CCC2	0
CSc1cccc(C(=O)Nc2nc3ccc(F)cc3s2)c1	0
CN(C)S(=O)(=O)c1cccc(C(=O)OCc2c(F)c(F)c(F)c(F)c2F)c1	0
Cc1cc(C=NNS(=O)(=O)c2ccc(F)c(Cl)c2)no1	0
COc1ccc(C2c3ccsc3CCN2C(=O)CN(CC(C)C)S(=O)(=O)c2ccc(C)cc2)cc1	0
O=C(O)CC1CCCOC1C(=O)O	0
COc1cc(C=C2C(=O)NC(=O)N(c3ccc(F)cc3)C2=O)ccc1OCc1cccc(F)c1	0
Cc1nn(-c2ccccc2)c(Cl)c1C=C1COc2ccc(Cl)cc2C1=O	0
Cc1cccc(NC(=O)C(CC(=O)[O-])[NH2+]Cc2ccco2)c1	0
C1CCC(n2nnnc2CN2CCCCCC2)CC1	0
CCn1cc(C=C2C(=O)NC(=O)N(C(C)c3ccccc3)C2=O)c2ccccc21	0
COc1cc(C=C2C(=O)NN(c3ccccc3)C2=O)cc(Cl)c1OCc1cccc(C(=O)O)c1	0
COc1ccc(C(OCC(O)C[NH2+]Cc2ccccc2F)c2ccc(OC)cc2)cc1	0
CCCCC1CC2CC1CC2O	0
O=C(Cn1cnc([N+](=O)[O-])n1)NN=CCc1ccccc1	0
COc1ccccc1C(=O)OCC(=O)NCC(N)=O	0
CCn1nccc1CNC(=O)C12CC3CC(C1)CC(n1cnc(Br)n1)(C3)C2	0
COc1cc(NC(=O)C=Cc2ccc(C(C)C)cc2)ccc1NC(=O)C(C)C	0
CCCCC(CC)CNC(=O)C1CCC(=O)N1C1OC(=O)c2ccccc21	0
CCOC(=O)c1cc(-c2ccccc2)c[nH]1	0
CC(=O)N1CN(c2ccccc2)C2(CCN(CCCC(=O)c3ccc(F)cc3)CC2)C1=O	0
Cc1csc(C(=O)c2[nH]c3ccc(Cl)cc3c2CC(=O)[O-])n1	0
O=C(NN=Cc1ccc(Br)c([N+](=O)[O-])c1O)c1ccc(Cl)cc1	0
Cc1cc(I)ccc1NC(=O)CN(C)CC(=O)NC1CC1	0
COc1cc2cc(C(c3nnnn3C(C)(C)C)N(Cc3cccnc3)Cc3ccco3)c(=O)[nH]c2cc1OC	0
CCCCCN(C(=O)C=Cc1ccc([N+](=O)[O-])cc1)C(C)c1nc2ccccc2c(=O)n1-c1ccccc1OC	0
Cc1c(O)[nH]c2ccc(C(=O)COC(=O)Cc3ccc4c(c3)OCCO4)cc12	0
CC(NC(=O)CSc1nnc2ccccn12)c1ccc2c(c1)CCCC2	0
Cc1cc([N+](=O)[O-])c(Cl)cc1NC(=O)CCCCC(=O)Nc1cc(Cl)c([N+](=O)[O-])cc1C	0
C=CCSc1nnc(NC(=O)COc2c(C)cc(C)cc2C)s1	0
CN(Cc1ccc(Cl)s1)CN1C(=O)c2ccccc2C1=O	0
COc1ccc2c(c1)sc(COc1ccc3ccccc3c1)[n+]2C	0
C=CCOC12Oc3ccc(OC(=O)NCc4ccccc4)cc3C3C(CCCCO)C(CCCCO)C=C(C(=NOCc4ccccc4)CC1Sc1ccc(NC(C)=O)cc1)C32	0
O=c1c(C=Nn2cnnc2)coc2ccccc12	0
COc1ccc(CN2C(=O)c3c(O)c4c(n3CC2(C)C)CCN(Cc2ccc(F)cc2)C4=O)cc1OC	0
CNC(CC(C)C)C(=O)NC(C(=O)N(C)C(C)C(=O)NC(C)C(=O)OCc1ccccc1)C(C)C	0
COC(CC1CC(C=O)OC(C)(C)O1)OC	0
CCOC(=O)CNC(=O)NCc1cccc(-c2ccc(C3OC(CSc4nccn4C)C(C)C(c4ccc(CO)cc4)O3)cc2)c1	0
CCCCCC1=C(c2ccc(OC)c(S(=O)(=O)N(C)C)c2)c2cc(S(=O)(=O)N(C)C)c(OC)cc2S1(=O)=O	0
CCCCC(NC(=O)C(Cc1ccccc1)NC(=O)N1CCOCC1)C(=O)NC(CC1CCCCC1)C(O)CC(=O)OC	0
CCC12CCC1OB(C)O2	0
COC1C=COC2(C)Oc3c(C)c(O)c4c(O)c(cc(N(C)C)c4c3C2=O)NC(=O)C(C)=CC=CC(C)C(O)C(C)C(O)C(C)C(OC(C)=O)C1C	0
O=C(Nc1nc(-c2ccc(Cl)c(Cl)c2)cs1)c1cc([N+](=O)[O-])cc([N+](=O)[O-])c1Cl	0
C=CCNC(=S)NN=CC=Cc1ccccc1	0
COC(=O)c1ccc(N=C2SC(=Cc3ccc(C(F)(F)F)cc3)C(=O)N2C)cc1	0
O=c1cc(-c2ccccc2)c2ccc(COc3cc(F)cc(C4CC(O)CCO4)c3)cc2o1	0
CCN(CC)c1cccc(CNCC2(F)CCN(C(=O)c3ccc(F)c(Cl)c3)CC2)n1	0
CCC(C)OC(=O)COc1ccc2c(=O)c(-c3ccc(Cl)cc3)coc2c1	0
CCc1ccc(N2CC(C)C[n+]3c2[nH]c2c3c(=O)n(Cc3ccccc3F)c(=O)n2C)cc1	0
CC(C)P(=[Se])(N=P([Se])(C(C)C)C(C)C)C(C)C	0
COC(=O)C(=NNc1ccccc1)Sc1nnc(-c2ccc(OC)cc2)n1C	0
COC(=O)CCC(C)C1CCC2C3C(O)C(O)C4CC(O)CCC4(C)C3CC(O)C12C	0
C=C(C=C(OC)O[Si](C)(C)C)OC	0
Cc1ccsc1CN(C)C(=O)CCNC(=O)c1ccc(Cl)cc1	0
S=C(Nc1cc2cccnc2c2ncccc12)N1CCC(c2ccccc2)C1	0
COC(=O)C=CC1Oc2cc(Cl)cc(Cl)c2N1C(=O)c1ccc([N+](=O)[O-])cc1	0
Cc1ccc(S(=O)(=O)NC(=O)c2cccnc2)cc1	0
COc1cc(C=NOCC(=O)NC2CCS(=O)(=O)C2)cc(Cl)c1OC	0
CN(C)C1CC(c2ccc(Cl)c(Cl)c2)c2ccccc21	0
N#CC1(Cl)C(=O)OC2([Se]c3ccccc3)CCCCC21	0
[NH3+]c1nonc1-n1nnc(C(=O)NN=Cc2ccc([O-])cc2)c1CSc1ccc(Cl)cc1	0
CC(NC(=O)OCc1ccccc1)C1CCC(NC(=O)OCc2ccccc2)C(OC2C(NC(=O)OCc3ccccc3)CC(O)C(N(C)C(=O)CNC(=O)C(Cn3ccc4ccccc43)NC(=O)OCc3ccccc3)C2O)O1	0
CC(C)=CC(O)C1SCCCS1	0
CCC(C)C(NC(=O)C(NC(=O)C(N)CS)C(C)O)C(=O)NC(CC(C)C)C(=O)O	0
C#CC1(OCC(O)CN2CCOCC2)CCCCC1	0
O=C(Cc1sc(-c2ccc(O)cc2)nc1O)Nc1ccc(OC(F)(F)F)cc1	0
CCN(CC)c1ccc(C(=O)NNC(=O)COC(=O)c2ccc(C)s2)cc1	0
CC=C1c2cc(OC)c(OC)cc2CCN1C(=O)c1cc(OC)c(OC)cc1Br	0
CC(C)OC(=O)c1ccc(N2C(=O)C(=Nc3ccc(C(=O)Oc4ccc([N+](=O)[O-])cc4)cc3)C(Cl)C2=O)cc1	0
Cc1ccc2c(COC(=O)C3(c4ccc(Cl)cc4)CCCC3)cc(=O)oc2c1	0
CC(NC(=O)C(C)(Cc1c[nH]c2ccccc12)NCc1ccc2ccccc2n1)c1ccccc1	0
N=C(N)NCCCC(NC(=O)C(N)Cc1ccc(O)cc1)C(=O)NC(Cc1c[nH]cn1)C(=O)NC(CCCCN)C(=O)O	0
COc1ccccc1N1CCN(CCCCOc2ccc(Cl)cc2)CC1	0
O=C(O)CC(Sc1nc2cccnc2[nH]1)C(=O)c1ccc(Cl)cc1	0
CCCNC(=O)CN(C)C(=S)Nc1ccc(C(C)=O)cc1	0
Cc1nn(Cn2ccc(C(=O)Nc3ccc(S(=O)(=O)N4CCOCC4)cc3)n2)c(C)c1Br	0
CC(Oc1ccccc1Br)C(=O)NN=Cc1cccc(F)c1	0
Cc1cccc(NC(=O)C2C3C=CC(O3)C2C(=O)[O-])c1	0
CCCCC(=O)C1CCCC1=CSc1ccccc1	0
CC(C)(C)[Si](OCC1OC(OC2C(COC(=O)c3ccccc3)OC(OC(=O)c3ccccc3)C(OC(=O)c3ccccc3)C2OC(=O)c2ccccc2)C(OC(=O)c2ccccc2)C(OCc2ccccc2)C1OC(=O)c1ccccc1)(c1ccccc1)c1ccccc1	0
N#CC1C(=N)Oc2c(c(=O)[nH]c3ccccc23)C1c1cccc2ccccc12	0
O=C(C(Sc1ccccc1)c1ccccc1)N1CCN(Cc2nc(=O)c3ccccc3[nH]2)CC1	0
O=C(O)c1ccc([N+](=O)[O-])c(Br)c1C(=O)O	0
CCc1ccc(-c2onc(C)c2N=Nc2ccc(S(=O)(=O)Nc3ccccc3)cc2)cc1	0
O=C(CNCc1ccco1)Nc1ncc(Cc2c(Cl)cccc2Cl)s1	0
CC12CCCC1C1CC3=CCCC(C)(C3=O)C1CC2	0
CC1=NC(C)=C(C(=O)O)C(c2cccc(NC(=S)NC#N)c2)C1C(=O)O	0
Cc1nc2c(SCC(=O)N3CCCCCC3)nnc(-c3ccc(F)cc3)c2s1	0
Cc1ccc(-n2nc(C)c(NC(=O)COC(=O)C3(C)CC3(Cl)Cl)c2C)cc1	0
C=C1CCC2C(C)(C)C(O)CCC2(C)C1CCC1C(=C)CCC2C(C)(C)C(O)CCC12C	0
C(=Cc1nc(C2SCCS2)co1)c1ccccc1	0
COc1ccc(NC(=O)CN2CCC(Cc3ccccc3)CC2)cc1Cl	0
CCCCCCCCN(CCCCCCCC)CCCCCCCC	0
COc1ccc(Cl)cc1N=C(N=c1nc(C)cc(C)[nH]1)NS(=O)(=O)c1ccc(Br)cc1	0
O=C(CNC(=O)c1ccco1)NN=Cc1cc(Br)c(O)c(Br)c1O	0
CCn1c(SCc2cc(=O)oc3cc(C)c(C)cc23)nc2ccccc2c1=O	0
N=C(N=c1[nH]c2cc(Cl)c(S(N)(=O)=O)cc2[nH]1)NCCCCCCN=C(N)N=c1[nH]c2cc(Cl)c(S(N)(=O)=O)cc2[nH]1	0
CCOC(=O)c1csc(-n2cccc2)n1	0
Oc1ccc2ccccc2c1C=NCc1ccc2c(c1)OCO2	0
CC(C(=O)Nc1sc2c(c1C#N)CCCCC2)[NH+]1CCOCC1	0
O=C(CCn1c(O)c2c(c1O)CC=CC2)Nc1ccccc1N1CCOCC1	0
CC(=NNC(=O)CCC(=O)NN=C(C)c1ccccc1)c1ccccc1	0
CC(=O)OCC1OC(OCC#CC#CCOC2OC(COC(C)=O)C(OC(C)=O)C(OC(C)=O)C2OC(C)=O)C(OC(C)=O)C(OC(C)=O)C1OC(C)=O	0
Cc1cc(C)c(S(=O)(=O)Nc2cc3c4c(oc3cc2C)CCC(C(C)(C)C)C4)c(C)c1	0
CCOc1ccccc1C=C1CCn2c1nc1ccc([N+](=O)[O-])cc1c2=O	0
CC12CC(=O)CC(C=O)C1CCC2=O	0
O=C(NCC(c1cccnc1)N1CCN(c2ccccc2F)CC1)C(=O)Nc1ccc([N+](=O)[O-])cc1	0
COc1cc[nH]c1C=C1C(=O)Nc2cccc(Br)c21	0
Cc1cccc(C)c1NC(=O)c1cc(Br)ccc1OCC(C)C	0
Cc1ccc(Sc2ccc(C(=O)NC3CN4CCC3CC4)s2)cn1	0
O=C(Nc1cccc(O)c1)c1cc(S(=O)(=O)N2CCc3ccccc3C2)cs1	0
CCC(=O)OC1Cc2ccccc2C1NS(=O)(=O)c1ccc(C)cc1	0
Cc1nn(CCC#N)c2c1P(=S)(N1CCOCC1)N(C)C(c1ccccc1F)=N2	0
O=C(O)c1ccc(COc2ccccc2[N+](=O)[O-])cc1	0
Cc1cc(=O)c(C(=O)Nc2ccc(F)cc2F)c(-c2cccc(Br)c2)o1	0
O=C([O-])CC([NH2+]Cc1ccco1)C(=O)Nc1ccc2ccccc2c1	0
C=CCN(C)c1nc(NCCO)nc2c1ncn2C(C)C	0
C=CC[N+]1=C(C=CC=C2SC(c3ccccc3)=C(c3ccccc3)N2CC)SC(=CC=C2C=CN(CC)c3ccccc32)C1=O	0
C=CCn1c(SCC(=O)c2ccc(Br)cc2)nnc1C(CC)Nc1cccc(C)c1	0
COc1cc(Br)c(Br)c(C=Nc2cc(C(F)(F)F)ccc2N2CCOCC2)c1O	0
Nc1nc(NCCCCOc2ccccc2)cc(C(F)(F)F)n1	0
Cc1ccc(NC(=O)CN(C)C(=O)COC(=O)c2cc(C)oc2C)cc1	0
CN1CCN(CCn2c(=O)nc(NC(CCC3CCCC3)C(=O)NC(C#N)Cc3cscn3)c3ccccc32)CC1	0
CC(C)CN(CC(=O)N(Cc1cccn1Cc1ccccc1)C1CCCCC1)S(=O)(=O)c1ccc2ccccc2c1	0
CCOc1ccc(-n2c(O)cc([NH2+]C3CCCC3)c2O)cc1	0
O=[PH+](=O)Oc1ccccc1	0
Nc1nc(NCCNc2ccccc2)c([N+](=O)[O-])c(-c2ccco2)n1	0
Cc1c(NC(=O)c2[nH]ncc2Br)c(=O)n(-c2ccccc2)n1C	0
O=C(C(NCc1c[nH]c2ccccc12)C(O)c1ccc(O)c(O)c1)N1CCCC1	0
CCCCCCCCOc1cnc(-c2ccc(CCCCCCCC)cc2)c(Cl)c1	0
Cc1c(CNCc2cccnc2)cnn1C	0
CN(C)c1ccc(C=NNC(=O)c2ccc(Cl)c([N+](=O)[O-])c2)cc1	0
COc1ccc(C(=O)Nc2ccc(NC(=O)C(C)C)nc2)cc1	0
O=C(CCCN1CCN(CC=Cc2ccccc2)CC1)NC1c2ccccc2C=Cc2ccccc21	0
Cc1c(NC(=O)c2cccnc2)cccc1-c1nc2ccccc2o1	0
CCC(CC(=O)CCC(=O)Nc1ccc(C)c(C)c1)=NNC(=O)c1c(O)ccc2ccccc12	0
COc1ccc(C=C2SC(=S)N(CC(=O)Nc3ccc(OC)cc3)C2=O)cc1	0
Cc1ccccc1C(=O)Nc1ccc(N2CCN(C(=O)c3ccccc3C)CC2)cc1	0
O=C1NC(=S)N(c2ccc(Cl)cc2Cl)C(=O)C1=Cc1ccc(Cl)cc1	0
CC(C)c1[nH]c(=O)n(Cc2cccc(C(F)(F)F)c2)c1O	0
COc1ccc(C=NNc2nc(-c3ccc(Sc4ccccc4)cc3)cs2)cc1	0
CCN(C(=O)Cn1cnc2ncccc2c1=O)c1cccc2ccccc12	0
C=CCCCCSc1nc2ccc(NC(=O)CCC(=O)O)cc2s1	0
Cc1cc(C)cc(C)c1	0
C[n+]1c(CC(=O)NN=Cc2ccc(C(=O)O)cc2)[nH]c2ccccc21	0
CCN(CC)c1ccc(N=C2C=C(C(=O)N(C)c3ccc(Oc4ccc(C(C)(C)CC)cc4)cc3)C(=O)c3ccccc32)cc1	0
CC(C)CCOc1ccccc1C(=O)NNC(=O)CCC(=O)Nc1ccc(Cl)cc1Cl	0
CON=CCC(O[Si](C)(C)C)C(COP(=O)(O[Si](C)(C)C)O[Si](C)(C)C)O[Si](C)(C)C	0
CC1(CCc2cccc(Br)c2)N=C(N)c2ccccc2O1	0
CSC(C)(N=[N+]=[N-])C1CCCCC1	0
O=C(Nc1ccc([N+](=O)[O-])cc1[N+](=O)[O-])c1cc(-c2ccccc2)nc2ccccc12	0
O=C(COC(=O)c1ccccc1SCC1CCCO1)c1ccc2c(c1)OCCO2	0
Nc1ccc(Cl)cc1C(=O)OCC(=O)c1c(-c2ccccc2)[nH]c2ccccc12	0
Cc1ccc(S(=O)(=O)N=c2sc3c(C)ccc(C)c3n2C)cc1	0
C[N+]1(C)CCc2ccccc2C1	0
CC(O)C(NC(=O)C(N)CCCCN)C(=O)NC(CCC(N)=O)C(=O)NC(CCC(N)=O)C(=O)O	0
COc1cccc(CNC(=O)c2ccccc2C)c1	0
O=C(O)c1ccc(C=NN=C(C(=O)c2ccccc2)c2ccccc2)cc1	0
O=C(CCn1[nH]c(=O)c2ccccc2c1=O)OC(C(=O)N1CCCC1)c1ccccc1	0
CCCOc1c(OCC(C)=O)cc(C2CCC(c3cccnc3)O2)cc1S(=O)(=O)CCC	0
Fc1ccc2c(c1)CC(CI)O2	0
COc1ccc(-c2nc3cc(C(C)(C)C)ccc3o2)cc1OC	0
O=C(C(=NN=C1C(=O)N(Cc2ccccc2)c2ccccc21)c1ccccc1)c1ccccc1	0
Cc1cc(C)n(-c2nc(Nc3ccccc3)c3ccccc3n2)n1	0
N=C(N)c1ccc(-c2ccc(-c3ccc(C(=N)N)cn3)o2)nc1	0
O=C(O)CN(CCN(CC(=O)O)C(Cc1ccccc1)C(=O)O)CC(=O)O	0
Cc1cc(N2C(=O)c3oc4cc(C)c(C)cc4c(=O)c3C2c2ccncc2)no1	0
CCc1cc(Cl)nnc1Cl	0
C=CCNC(=S)NN=Cc1cc([N+](=O)[O-])c([O-])cc1[O-]	0
O=S(=O)(O)c1ccc2c(O)c(N=Nc3ccccn3)ccc2c1	0
O=C(NP(=O)(N1CC1)N1CC1)c1cccc(F)c1	0
CCc1ccc(NC(=O)Cn2nnc3c(O)n(-c4ccc(C(C)C)cc4)c(O)c32)cc1	0
COc1ccc(C2C=C(c3c(OC(C)=O)ccc4ccccc34)NN2C(C)=O)cc1	0
CCCC(Cc1ccccc1C(C)C)(C(=O)c1ccc(N2CCOCC2)cc1)N(C)C	0
O=C(COC(=O)CCN1C(=O)NC2(CCCC2)C1=O)NCc1ccccc1Cl	0
O=C1C(=C2CC(c3ccccc3)C(c3cccs3)N=N2)C(=O)c2ccccc21	0
CCCn1nnnc1COC(=O)c1ccccc1NC(=O)Cc1ccccc1	0
COc1ccc(OC)c2cc3c(cc12)C1OC3C2=C1CCC(OC(=O)c1ccc([N+](=O)[O-])cc1)(C(C)=O)C2	0
C[N+](C)(C)CCC(=O)Nc1cccc2c1C(=O)c1c(NC(=O)CC[N+](C)(C)C)cccc1C2=O	0
CC(N)C(=O)NC(CCC(=O)O)C(=O)NCC(=O)NC(C)C(=O)O	0
COc1ccc(C=CC(=O)Oc2ccc(C#N)cc2)cc1	0
CCn1c(CCCNC(=O)c2ccccc2)nnc1SC(C)C(=O)N1CCCCC1	0
CC(=O)OC1C=C(C(C)C2CC(C)=C(C)C(=O)O2)C2(C)CCC3C(CC4OC45C(O)C=CC(=O)C35C)C12O	0
COc1ccccc1CNC(=O)C1CCN(S(=O)(=O)Cc2ccc(C)cc2)CC1	0
N#CC1(Nc2ccc([N+](=O)[O-])cc2)CCCC1	0
CCOC(=O)C1C(=O)OC(C)(C)C1C(CC)C(=O)c1c(C)cc(C)cc1C	0
NC(=O)c1[nH]c2ccc(CN3CCN(c4ncccn4)CC3)cc2c1Sc1ccccc1	0
[H]C1N2CCC(CC2)C1([H])NC(=O)NC(C)c1ccccc1	0
OCC12CCCC1C1C=CC2O1	0
Cc1ccccc1NC(=O)CN(c1c(C)n(C)n(-c2ccccc2)c1=O)S(=O)(=O)c1ccccc1	0
CN(C)CCCn1ncc2c(c1=O)S(=O)(=O)c1ccccc1N2	0
COC(=O)C1C(C)=Nc2onc(C)c2C1c1ccccc1	0
Oc1oc(O)c2c1C1(SC23C2CC4CC(C2)CC3C4)C2CC3CC(C2)CC1C3	0
CCCCCC(F)C=CC1C(O)CC2OC(=CCCCC(=O)O)CC21	0
C=c1[nH]n(-c2ccc(C)c(C)c2)c(=O)c1=CNc1ccc(S(=O)(=O)[N-]c2ccc(C)cc2)cc1OC	0
CC(=Cc1c([N+](=O)[O-])cc([N+](=O)[O-])cc1[N+](=O)[O-])C(=O)O	0
ClC1=C(Cl)C2(Cl)C3CCC2C2CCCC3C12Cl	0
CC(C)N(C(=O)OC(C)(C(=O)O)c1ccccc1)C(C)C	0
O=C1COCc2cc(Br)ccc21	0
CCC(NCc1ccncc1)(C(N)=O)c1ccccn1	0
O=C(NC1CCCc2ccccc21)c1ccc(CSc2nc[nH]n2)cc1	0
CC(C)OC(=O)CSc1nnc2n1C(C)(C)Cc1ccccc1-2	0
COP(=O)(CCCOc1ccc2c(c1)c(CC(N)=O)cn2Cc1ccccc1)OC	0
CCOc1ccc(-c2cc(C(=O)NCCN3CCOCC3)c3cc(C)ccc3n2)cc1	0
CC1CCCC(C)N1C(=O)CN1C(=O)c2cc(Cl)c(Cl)cc2C1=O	0
CCOc1cc(C=NNC(=O)c2ccccc2Br)ccc1O	0
CC(O[Si](C)(C)C(C)(C)C)C1ON=C2CSCC21	0
CC(=NNS(=O)(=O)c1ccc(C)cc1)c1cc2ccccc2oc1=O	0
CC(C)CCN1CCOCC1	0
CC(=O)SCC(Cc1ccc(NC(=O)C(=O)O)cc1)NC(=O)C(CC(=O)O)NC(=O)CCNC(=O)CBr	0
CCOc1cc(CNCCc2ccccc2)cc(Br)c1OCc1ccc(F)cc1	0
Cn1nnnc1SCC1=C(C(=O)O)N2C(=O)C(NC(=O)C(NC(=O)c3cc4ccccc4oc3=O)c3ccccc3)C2SC1	0
C=CC(N)[Si](CC)(CC)CC	0
COc1ccc(Nc2ccc(C(=O)NN=Cc3ccccc3OC(F)F)cc2S(=O)(=O)C(F)F)cc1	0
CC(C)C(C(=O)[O-])N1C(=O)C(=Cc2ccc(O)c(O)c2)SC1=S	0
C=C(C)CCOCCC	0
CC(C)(C)C12C(C(=O)c3ccccc3)=C(C(=O)c3ccccc3)C(c3ccccc31)c1ccccc12	0
O=c1cc(-c2ccccc2)oc(=O)[nH]1	0
COc1ccccc1NC(=O)Nc1ccc(N2CCC(C)CC2)c(C(=O)NC2CC2)c1	0
O=C(c1ccccc1)c1c(-c2ccccc2)c(-c2ccccc2)n(Nc2ccccc2)c1-c1ccccc1	0
CCOc1ccc2nc(Sc3cc(O)n(-c4ccc(OC)cc4)c3O)nc(C)c2c1	0
CCn1cc(-c2cc(C(=O)Nc3cnn(COc4ccc(C)cc4C)c3)c3ccccc3n2)c(C)n1	0
CCCCCCCCCCCCCCCCOc1ccc(C(=O)N(Cc2cccc[n+]2CC)C(=O)c2ccccc2)cc1OC	0
CC(=O)c1cccc(NC(=O)C(OC(=O)c2ccc(C)cc2O)c2ccccc2)c1	0
CC(C=Cc1ccccc1)CC=CC(C)CC1(C)CC(C)O1	0
CCOc1ccc(CC(=O)NCCSc2c(-c3ccc(Br)cc3)[nH]c3ccccc23)cc1	0
CCN(C)c1cccc(C(=O)O)c1	0
Cc1cc(C)c(-c2cc(C)cc(-c3c(C)cc(C)cc3C)c2N=S=S)c(C)c1	0
COc1cc(C(=O)ON=C2CCCc3c2ccc(OC)c3[N+](=O)[O-])cc(OC)c1OC	0
Cc1cc(O)c(O)cc1C(=O)OCC(O)CNC(C)(C)CNC(=O)C1CCOCC1	0
COc1cc(C=NOCC(=O)Nc2ccc(C)cc2C)ccc1OCC(C)C	0
Cc1ccc(C)c(NCC(=O)Nc2ccc(Br)cc2)c1	0
COCCSc1ccccc1S(=O)(=O)NC(=O)Nc1nc(OC)nc(OC)n1	0
CC(C)Cn1c(SCC(=O)N(C)CC(=O)Nc2ccccc2Cl)nc2ccccc21	0
CC(C)(C)OC(=O)N(OC1CCOC1=O)C(=O)OC(C)(C)C	0
Cc1cn(C2CC(O)C(COP(=O)(O)OC3CC(n4cnc5c(N)ncnc54)OC3COP(=O)(O)OC3CC(n4cnc5c(N)ncnc54)OC3COP(=O)(O)OC3CC(n4ccc(N)nc4=O)OC3COP(=O)(O)OC3CC(n4ccc(N)nc4=O)OC3COP(=O)(Oc3ccccc3)OC3CC(n4ccc(N)nc4=O)OC3COP(=O)(O)OC3CC(n4cnc5c(N)ncnc54)OC3COP(=O)(O)OC3CC(n4ccc(N)nc4=O)OC3COP(=O)(O)OC3CC(n4cnc5c(N)ncnc54)OC3COP(=O)(O)OC3CC(n4cnc5c(=O)[nH]c(N)nc54)OC3CO)O2)c(=O)[nH]c1=O	0
N=c1c(Cc2ccccc2)nc(-c2ccccc2)cn1O	0
COc1ccc2c3c1OC1C(=NNC(N)=S)C=CC4C(C2)N(C)CCC314	0
O=C(Nc1ccccc1SC(F)F)c1ccc(Br)cc1	0
O=C(N=Nc1c(O)[nH]c2c(Br)cc(Br)cc12)c1cncc(Br)c1	0
CCOC(OCC)c1ccccc1Cc1ccncc1F	0
CC(C)NC(=O)CN1C(=O)NC(C)(c2cccc3ccccc23)C1=O	0
COc1ccccc1-c1ccc(=O)n(CC(=O)Nc2cc(Cl)cc(Cl)c2)n1	0
CC1(C)C=C2C(C(=O)C1)C(c1cccc(Cl)c1)C(C#N)C(=N)N2c1cccc(C(F)(F)F)c1	0
COc1ccc(-c2nnc(SCC(=O)NC3CCCCCCC3)n2N)cc1	0
CCC1(CCCn2cc(-c3ccccc3[N+](=O)[O-])cc2C(=O)OC)CC1(Br)Br	0
O=[N+]([O-])c1cc(C2SCCN2S(=O)(=O)c2ccccc2)ccc1Cl	0
CCCCc1ccc(C(=O)NC(C(=O)Nc2nnc(-c3cccc(OC)c3)s2)C(C)C)cc1	0
COc1ccc(N=CCC(=O)c2ccc(F)cc2)c([N+](=O)[O-])c1	0
CCC(=O)Nc1ccc(C(=O)NN=Cc2ccc3c(c2)c2ccccc2n3CC)cc1	0
CCc1nc(NC(CCSC)C(=O)[O-])c2oc3ccccc3c2n1	0
Cc1[nH]c(SCC(=O)Nc2nc3c(s2)CCCC3)nc1Cc1ccccc1	0
CN(C)CCn1c2nc3ccccc3c-2nc2cccnc21	0
Cc1c(Cl)cccc1NC(=S)N1CCN(C(=O)c2ccccc2Cl)CC1	0
CCOC(=O)C(O)C(Nc1ccc(OC)cc1)c1ccccc1	0
c1ccc(-c2cnc(CSc3nnc(C4CCCCC4)o3)o2)cc1	0
CC(Sc1n[nH]c(N)n1)C(=O)NCCc1ccc(F)cc1	0
Cc1c(Br)c(C(=O)NN=Cc2coc3c(Cl)cc(Cl)cc3c2=O)nn1C	0
CCc1ccc(-n2c(O)cc(-c3c(C)[nH]n(-c4nc5ccccc5o4)c3=O)c2O)cc1	0
CC1=CC(C)(C)Nc2ccc3c(c21)C(c1ccc(N(C)C)cc1)Oc1c(F)cc(F)cc1-3	0
CC(=NO)C(=O)NCCC[N+](C)(C)C	0
COc1cc(C=CC(=O)N(CCO)c2c(N)n(Cc3ccccc3)c(=O)[nH]c2=O)ccc1OCC#N	0
CCC(=O)N(CC(=O)N1c2ccccc2-n2cccc2C1c1ccc(F)cc1)C1CC1	0
CC([O-])=CC(=NCCO)c1ccccc1	0
Cc1c(C(=O)NCc2ccco2)oc2c1C(=NNc1ccccc1)CC(C)(C)C2	0
COc1cc(C=NNC(=O)COc2ccc(C)cc2)ccc1OC(=O)c1sc2ccccc2c1Cl	0
COc1ccc(O)c(C2c3ccc4c(O)n(Cc5cccs5)c(O)c4c3Cc3c(O)cc(C)c(O)c32)c1	0
CCOP(=S)(NN=CC=NNP(=S)(OCC)OCC)OCC	0
COc1ccc(Cl)cc1N=C1NC(=O)CC(C(=O)Nc2ccccc2)S1	0
COc1cccc2cc(C(=O)N(Cc3ccccc3)Cc3ccc(F)cc3)c(=O)oc12	0
C=CCOC(=O)C1=CC(c2ccc(C(=O)OC)cc2)C(CCCO)C(OCC)O1	0
C=CC1(C)CC(O[Si](C)(C)C(C)(C)C)C2(C)C(C)CCC3(CCC(=O)C32)C(C)C1=O	0
CCCCn1c(O)c2n(c1=O)C(c1cccc(OCc3ccccc3[N+](=O)[O-])c1)c1[nH]c3ccccc3c1C2	0
COCC(=O)N1CCCc2ccc(NC(=O)c3cc(Br)ccc3Cl)cc21	0
O=C(O)C1CC(=O)N(Cc2ccccc2)C(=Nc2ccc(OC(F)(F)F)cc2)S1	0
CC(C)Sc1nnc(CN)o1	0
COc1ccc(N2C(=O)C(=Nc3cc(C(=O)Nc4ccc(C)cc4C)ccc3C)C(Cl)C2=O)cc1	0
CCCOc1ccc(C(=O)NC(=S)Nc2ccccc2C(=O)NCCOC)cc1Br	0
CCOc1cc(C=C2N=C(c3ccc(Br)cc3)OC2=O)cc(Br)c1OC(=O)CC	0
COc1ccc(C=Nn2[nH]nc(C(=O)N3CCN(c4cccc(Cl)c4)CC3)c2=O)cc1	0
Cc1cc(F)ccc1C1CN(C2CCS(=O)(=O)CC2)CCC1C(=O)N(C)C(C)c1cc(C(F)(F)F)cc(C(F)(F)F)c1	0
O=C(NCC(=O)N(c1cccc(F)c1)C(C(=O)NC1CCCC1)c1cccnc1)c1cccs1	0
O=C(CCCCCC(O)=NO)NCc1ccccc1-c1ccc(C2OC(CN3CCOCC3)CC(c3ccc(CO)cc3)O2)cc1	0
COC1c2cc(Br)ccc2CCC1O	0
COc1cc(O)c2c(c1-c1c(OC)cc(O)c3c1C(=O)c1cc(C)cc(O)c1C3=O)C(=O)c1cc(C)cc(O)c1C2=O	0
CCN1CCN(C(=O)c2nn(C)cc2C(=O)O)CC1	0
CCCCc1ccc(-n2nc3cc(C)c(NC(=O)C(C)(C)Oc4ccc(Cl)cc4)cc3n2)cc1	0
O=C(C=C([O-])c1ccccc1)C(F)(F)C(F)(F)C(F)(F)C(F)(F)C(F)(F)C(F)F	0
Cc1cc[nH+]c(NC(c2cccc(Br)c2)c2ccc3ccc(C)[nH+]c3c2O)c1	0
CC(C)(C)[Si](C)(C)OCC1(CO[Si](C)(C)C(C)(C)C)COc2cc(C#CCO)cc3c(=O)c(C(=O)NCc4ccc(Cl)cc4)cn1c23	0
CCCC[Si](C)(C)Oc1ccc(C(=O)OCC)cc1	0
CCOC(=O)C1=C(C)N=c2sc(=Cc3ccc[nH+]c3)c(=O)n2C1c1c(OC)ccc2ccc(OC)cc12	0
Nc1cc2c(cc1C=NO)OCO2	0
COc1ccc(C(=O)COC(=O)c2ccc(Br)cc2F)cc1Cl	0
Fc1c(F)c(C2(C3[B][B][B][B][B]3)[B][B][B][B][B]2)c(F)c(F)c1C1[B][B][B][B][B][B][B]B2[B]C2(c2ccccc2)[B]1	0
C(#CC([Se]c1ccccc1)[Se]c1ccccc1)Sc1ccccc1	0
COc1cc(C(=O)Oc2ccccc2C=CC(=O)c2ccccc2)cc(OC)c1OC	0
COC(=O)C1=C(C)N=C(C)C(C(=O)OCCN2CCN(C(c3ccccc3)c3ccccc3)CC2)C1c1cccc(Cl)c1Cl	0
CCC1(CCCO)CSc2ccccc2C(c2ccccc2)N1	0
CC(NC(=O)c1ccccc1NC(=O)COC(=O)c1cccc(O)c1)c1ccccc1	0
C=C(C)CCC(=O)C[S+]([O-])c1ccc(C)cc1	0
CC(Cc1ccc(OCC(=O)O)cc1)NS(=O)(=O)c1ccc(Cl)cc1	0
CCOc1ccc(-c2nnc(SC(C)C(=O)NCC(C)C)n2N)cc1	0
CC(=O)c1c(C)ccc2c1CCC2	0
COc1ccc(COC2C(O)C(OCc3ccccc3)C(OP(=O)(Oc3ccccc3)Oc3ccccc3)C(OCc3ccc(OC)cc3)C2O)cc1	0
C=CCOc1ccc(C=NNc2nc3c(c(=O)n(C)c(=O)n3C)n2Cc2ccccc2)cc1	0
O=[N+]([O-])C1=Cc2ccccc2OC1c1ccc(Cl)cc1Cl	0
COC1C2CC3CC(C2)C2(OCCO2)C1C3	0
COc1ccc(C(=O)NN=Cc2c(C)nn(Cc3ccccc3)c2C)cc1OC	0
[CH]1[CH][CH][C](C2([C]3[CH][CH][CH][CH]3)C=Cc3c(c4ccccc4c4ccccc34)O2)[CH]1	0
O=C(CCCn1nc(-c2ccc(F)cc2)ccc1=O)NCc1ccc2c(c1)OCO2	0
COc1ccc(S(=O)(=O)N(C)CC(=O)NCC2CCCO2)cc1C	0
CCCC(C)NC(=O)C(c1cccc(C)c1O)N(C)C(=O)C(CS)NC(=O)OC(C)(C)C	0
O=C1c2ccccc2C(=O)C12OC(C=Cc1ccccc1)c1c2c(O)n(-c2ccc(F)cc2)c1O	0
O=C(C=Cc1ccccc1)Nc1ccccc1C(=O)NCCc1ccccc1	0
CCCCCCNC(=O)C(OC(C)=O)C(OC(C)=O)C(COC(C)=O)OC(C)=O	0
CSC1=NCCN1C(=O)c1cc(C(F)(F)F)cc(C(F)(F)F)c1	0
O=C(CN1C(=O)c2ccccc2S1(=O)=O)Nc1ccc(S(=O)(=O)N2CCCCCC2)cc1	0
COCOc1cc(OCOC)c(C(=O)C2OC2c2ccc(OC)c(OC)c2)c(OCOC)c1	0
COc1ccc(-c2cc(C(=O)Nc3sc4c(c3C(=O)OC(C)C)CCCC4)c3ccccc3n2)c(OC)c1	0
O=C1C(=O)N(c2ccccn2)C(c2cccc([N+](=O)[O-])c2)C1C(=O)c1ccccc1	0
O=C(NNC(=O)c1ccc(F)cc1F)c1ccc(COc2ccccc2)cc1	0
CCOC(=O)N1CCN(C(=O)CSCC(=O)N=c2sc3cc(C(=O)OC)ccc3n2CC(=O)OC)CC1	0
COc1cccc2cc(C(=O)C3C(=O)C(=O)N(CC[NH+](C)C)C3c3cccc(Cl)c3)oc12	0
CC1(C(=O)N2CCOCC2)Cc2ccccc2C(=O)O1	0
CC(Cl)C(=O)N(C)c1cc2ccc1CCc1ccc(cc1)CC2	0
C(=Nn1c(-c2ccc3c(c2)OCCO3)csc1=NC1CC1)c1ccccn1	0
Cc1c(C#N)c(O)n(C(C)c2ccccc2)c(=O)c1C(=O)c1ccccc1Cl	0
COc1cc2nc(SCC(=O)N(C(C)C)C(C)C)n(CCC3=CCCCC3)c(=O)c2cc1OC	0
CC(C)CC(N)C(=O)NC(Cc1c[nH]c2ccccc12)C(=O)NC(C(=O)NC(CC(N)=O)C(=O)O)C(C)O	0
Cc1ccc(C(=O)C2C(=O)C(=O)N(Cc3cccnc3)C2c2ccc(Cl)cc2Cl)cc1	0
CCC(C)C(NC(=O)CSc1ccccc1F)C(=O)OC	0
O=C(O)c1cc(NCc2ccc(F)cc2)ccc1N1CCOCC1	0
[H]C([H])([H])C([H])([H])CCCC(=O)CCO	0
O=C(Cn1c(O)c2n(c1=O)CCC2)Nc1ccccc1Oc1ccccc1	0
O=C(c1ccccc1)C1CC=C(P(=O)(c2ccccc2)c2ccccc2)CC1c1ccccc1	0
Cc1ccc2nc(NC(=O)c3ccc(COc4ccccc4Br)o3)sc2c1	0
Cc1cccc(C(=O)Nc2ncccn2)c1[N+](=O)[O-]	0
O=C1c2c(Cl)c(Cl)c(Cl)c(Cl)c2C(=O)C1c1ccc2cc([N+](=O)[O-])ccc2n1	0
CCOC(=O)C(C(=O)OCC)c1ncnc(N)c1N	0
CCCCC(=CC(=Cc1cccnc1)C1CCN(C(=O)N(c2ccccc2)c2ccccc2)CC1)C(=O)O	0
CCCCCCC=CCCCCCCCCOC(CN(C)CCO)OCCCCCCCCC=CCCCCCC	0
COc1ccc(C2CC([C]3[CH][CH][CH]C3)=Nc3nncn32)cc1	0
O=C(F)c1ccc(Sc2ccc(-c3ccccc3)cc2)cc1	0
COc1c(C)cc(I)c(I)c1C	0
COc1ccc(CC(=O)N2CC3CC(C2)c2ccc(NC(=O)Nc4ccccc4)c(=O)n2C3)cc1	0
O=C(O)c1cc(O)c2c(c1)CCC2	0
[c-]1cccc(-c2cncnc2)c1	0
Cc1ccccc1S(=O)(=O)NC(=O)N1CCC(N2CCC(Oc3ccc(Cl)cc3Cl)CC2)CC1	0
C#CCN(C(=O)C(C)c1ccc(Cl)cc1)S(=O)(=O)c1c(C)noc1C	0
O=C(Cn1nnc(-c2ccc(F)cc2)n1)NN=Cc1ccc(OCc2ccccc2F)cc1	0
O=C(CCl)Nc1ccc(Cl)c([N+](=O)[O-])c1	0
CN(C)C(=O)CSc1ccccc1C(=O)N1CC[NH+](Cc2ccsc2)CC1	0
Cc1ccccc1COc1ccc(-c2nc(N)ncc2-c2ccc(Cl)cc2)c(O)c1	0
CCc1cc(CC)n(-c2nc3c(c(=O)n(C)c(=O)n3C)n2Cc2ccccc2C)n1	0
CCOC(=O)C1=c2oc(=O)c(=Cc3ccc(F)cc3)n2-c2oc(N)nc2C1c1ccc(F)cc1	0
O=C(COC(=O)c1cccc2ccccc12)Nc1cccc([N+](=O)[O-])c1	0
C#CCC1(C2CCCC2)CC(=O)C(Sc2ccccc2)C(=O)O1	0
CCOC(=O)C(C#N)=NNc1ccccc1C(=O)O	0
O=C(Cn1cnc2ccccc21)NN=CC1CCCCC1	0
COc1ccc(-c2nnc(SCC(=O)Nc3c(C)cc(I)cc3C)o2)cc1	0
COc1ccc(CCN(Cc2sccc2C)C(=O)CN(CCN2CCCC2)C(=O)c2ccc(Br)cc2)cc1OC	0
Cc1ccc(C(=O)NN=Cc2ccc(Cl)s2)o1	0
Cc1ccccc2c(S(=O)(=O)O)c(C(C)C)c(C)c1-2	0
C=CCn1nnnc1SCC1=C(C(=O)O)N2C(=O)C(=NC(=O)C(NOCC(F)(F)F)c3nsc(N)n3)C2SC1	0
NNC(=O)COc1ccc2c(c1)OC(=Cc1ccccc1)C2=O	0
CC(C)CN1C(=O)C(=O)N(CC(=O)NC(Cc2ccccc2)c2ccccc2)C1=O	0
CC1CC[N+](C)(CCC(=O)Nc2ccc3c(c2)C(=O)c2cc(NC(=O)CC[N+]4(C)CCC(C)CC4)ccc2-3)CC1	0
O=C(O)C(CCCC=Cc1cccnc1)(c1ccccc1)c1ncco1	0
COc1ccc(S(=O)(=O)N2CCN(C(=O)CN3CC(C)OC(C)C3)CC2)cc1	0
COc1ccc(Cn2nnnc2SCC(=O)N(C2CCCCC2)C2CCS(=O)(=O)C2)cc1	0
O=C(C[N+]12CC[N+](CC(=O)Nc3cccc(C(F)(F)F)c3)(CC1)CC2)Nc1cccc(C(F)(F)F)c1	0
COc1ccc2[nH]cc(CC(=O)Nc3cc(C4CC4)[nH]n3)c2c1	0
Cc1c(CCN)ccc2c1[nH]c1ccccc12	0
O=C1CC(c2nc3ccccc3[nH]2)CN1c1cccc2ccccc12	0
O=C(C[NH+]1CCN(S(=O)(=O)N2CCCCC2)CC1)Nc1ccc(Br)cc1	0
COc1cc(C(=O)N=NC(=O)CCc2sccc2C)ccc1OC(C)C	0
Cc1ccc(-c2ccc3c(N)c(C(=O)Nc4ccc5c(c4)OCO5)sc3n2)cc1	0
CC(C)(C)c1ccc(C(=O)N2CCC3(CC2)NC(C(=O)NCc2ccc4c(c2)OCO4)CS3)cc1	0
Cc1cn(C2OC(COP(=O)(O)OP(=O)(O)OP(=O)(O)O)C(O)C2(C)O)c2ncnc(N)c12	0
CCc1ccccc1NC(C)c1nnc(SC(C)C(=O)Nc2ccccc2)n1CC	0
Cn1c(=O)c2c(O)c(C=NOCCOc3cccc(C(F)(F)F)c3)oc2n(C)c1=O	0
CC(n1ncnn1)C(O)(Cn1ccnc1)c1ccc(F)cc1F	0
CC(=O)OC1C(C)OC(OC(C)(C)C)C(F)C1OC(C)=O	0
CC1=NC(C)=C(C(=O)OCCc2ccccc2)C(c2cccc([N+](=O)[O-])c2)C1C(=O)OCCc1ccccc1	0
O=C(COc1ccccc1)Nc1ccc(N2CCN(Cc3ccccc3F)CC2)cc1	0
Oc1cc([NH2+]Cc2ccncc2)c(O)n1-c1cccc(Cl)c1	0
O=C(c1cc(Cl)cc(OCCNc2ccncc2)c1)N(CCOCC(O)CO)c1ccccc1	0
CCC(CNC(=O)CCC(=O)N(c1ccccc1)c1ccc(C(=N)N)cc1)(C(=O)O)c1ncc[nH]1	0
CCOC(=O)c1cc(-c2ccccc2)sc1NC(=S)Nc1cc(C)ccn1	0
CC1=NN(c2ccc(C(=O)O)cc2)C(=O)C1=Cc1ccc(OCC(=O)O)cc1	0
CC(=O)Nc1cccc(C(=O)Nc2ccccc2N)c1	0
CC=C1CNC2Cc3c([nH]c4ccccc34)C(c3cc4c5c([nH]c4cc3OC)C3(C(=O)OC)CC4CC(CC)C3N(CC5)C4)CC1C2C(=O)OC	0
CC(=O)NC(=S)NNC(=O)COc1ccc(Cl)cc1Br	0
CCCCCCCCC1(CCCCCCCC)c2cc(C=Cc3ccc(-c4ccccc4)cc3)ccc2-c2ccc(B3OC(C)(C)C(C)(C)O3)cc21	0
Cc1noc2cc(OCC(=O)NN3C(=O)CSC3c3ccccc3Cl)ccc12	0
CC(C)N1CCC(C=CC(=O)Nc2c(C(=O)Nc3ccc(Cl)cn3)oc3ccccc23)CC1	0
CCOC(=O)C=C(CCc1ccccc1)C(=O)OCC	0
O=c1c2ccccc2[nH]c2ccc(Oc3ccc(C(F)(F)F)cc3[N+](=O)[O-])cc12	0
CCCN1C(C(=O)N2CCOCC2)=C(OCC)c2ccccc2S1(=O)=O	0
COc1ccc(CCNC(=O)CC(c2ccccc2)c2ccccc2)cc1OC	0
CCOc1ccc(C(=O)Nc2c(C(=O)Nc3ccc([N+](=O)[O-])cc3)oc3ccccc23)cc1	0
C(=NNc1nc2ccccc2s1)c1ccc(-c2ccccc2)cc1	0
O=C(O)CNc1ccc2c(=O)n3c(nc2c1)C(=Cc1ccccc1)CC3	0
COc1cccc(C23CCN(C(=O)C4CCC4)CC2CCOC3)c1	0
CCOC(C)=O	0
[CH2-]c1c(C)c(C)c(C)c(C)c1C(C)=[C-]C(=O)N=C(N)N	0
COc1ccccc1CNC(=O)CCc1nnc2n(C)c(=O)c3sccc3n12	0
Cc1ccc(CN(CC(C)N2CCN(C)CC2)C(=O)COc2ccc(C)cc2)cc1	0
CS(=O)(=O)Nc1ccc(NS(C)(=O)=O)c(Cl)c1Cl	0
[H]C([H])([H])C(=O)C([H])([H])C(O)c1ccc([N+](=O)[O-])cc1	0
COc1ccc(NC(=O)C2CC(C(C)O)[NH2+]C23C(=O)Nc2ccc(C)cc23)cc1	0
Oc1cc(N2CCC(n3nnc(-c4cccs4)n3)CC2)c(O)n1-c1ccc2ccccc2c1	0
C=CCCC(Cl)=NCC=C	0
CC(=O)c1ccc(NC(=O)C(C)N2CC(C)CC(C)C2)cc1	0
CC(C)(C)N(O)C([Ge]c1ccccc1)c1ccccc1	0
Cc1cc(C)n(-c2nc3c(c(=O)n(Cc4ccc(Cl)cc4Cl)c(=O)n3C)n2CC(C)C)n1	0
CC1(C)CC(=O)C2C(=Nc3ccccc3NC2c2ccc(C(F)(F)F)cc2)C1	0
N=C1N=C(N)NC(=O)C1(CCO)CCO	0
Oc1c2c(c(O)n1CCC(OCC1CCCCC1)N1CCN(c3ccccn3)CC1)C1C=CC2C1	0
O=C(c1ccc(-n2cc(-c3ccncn3)cn2)cc1)N1CCN(Cc2ccccc2)CC1	0
CCCCCCCCCCCCCCCCCCOCC(CS(=O)(=O)CCOCCO)Oc1ncccn1	0
COC(=O)c1ccc(OCc2ccc(C(=O)Nc3ccccc3C#N)o2)cc1	0
CCCCC1CCC(C(=O)Nc2scc(-c3ccc(CC)cc3)c2C(=O)OC)CC1	0
CC1(NC(=O)CSc2nc3cc(Cl)ccc3[nH]2)CCS(=O)(=O)C1	0
COc1ccc2c(C)c(CCC(=O)Nc3cccc(C(C)=O)c3)c(=O)oc2c1C	0
COc1ccc(CN2C(=O)NC(=O)C(=Cc3cnn(-c4ccccc4)c3)C2=O)cc1	0
COC1OC(C)C(NC2OC(CO)C(O)C(O)C2O)C(O)C1O	0
CC(=O)Nc1ccc(NC(=O)c2ccn(COc3ccc(Cl)cc3)n2)cc1	0
Cc1ccc(N2C(=O)C(Cc3ccccc3Cl)SC2=C(C#N)C(=O)Nc2ccccc2)cc1	0
COC(=O)C(OC(C)=O)c1cc2ccccc2n1C	0
Cc1cc2c(c(CC3(c4ccccc4)CCCCN3N)c1)OC(C)(C)C2	0
ClCc1ccc(OCc2ccccc2COc2ccc(CCl)cc2)cc1	0
O=C(NN=Cc1cccc(OC2CSC2)c1)C1COc2ccccc2O1	0
CCCCC1COC(=O)N1C1CCN(C(=O)CSc2nccc(-c3ccccn3)n2)CC1	0
CCCCn1c(C)c(C(=O)OCC)c2cc(OCc3ccc(C(=O)NN)o3)ccc21	0
CC1(C)N([O-])c2cc(C3OCCO3)ccc2[N+]1=O	0
C=CC(C=C)C(O)c1ccco1	0
CCN(CC)C(=O)COC(=O)C1CCCN1C(=O)Oc1cc2c(cc1Cl)CCN(C)CC2c1cccc2c1OCC2	0
COc1cc(C=NNC(=O)C(C)Nc2ccc3ccccc3c2)ccc1O	0
CCN(CC)S(=O)(=O)c1ccc(N=Nc2cc([N+](=O)[O-])c3cccnc3c2O)cc1	0
CC(Nc1nc(-c2ccc(S(=O)(=O)N3CCCC3)cc2)cs1)c1ccccc1	0
CCCCN=Cc1c(N)n2c(nc1=O)OCC2	0
CC(C)(C)c1ccc(NC(=O)CCc2ncc(-c3ccccc3F)o2)cc1	0
NC1=NC(c2ccc(OC(F)F)cc2)n2c(nc3ccccc32)N1	0
O=C(O)CCCC(=O)NCc1cccc(-c2cccc(C3OC(CN4CCC(O)(c5ccc(Cl)cc5)CC4)CC(c4ccc(CO)cc4)O3)c2)c1	0
CC(C(=O)NC(=O)NC12CC3CC(CC(C3)C1)C2)N(C)CC(=O)Nc1ccc(F)cc1	0
CC(NCC(=O)Nc1cccc(Cl)c1)c1ccco1	0
Cc1oc2c(CN3CCN(C)CC3)c(O)ccc2c(=O)c1-c1ccc(Br)cc1	0
CCCCC(=CC(F)(F)F)C(F)(F)F	0
CCC(Oc1ccccc1)C(=O)Nc1nc(-c2ccc3ccccc3c2)cs1	0
COC(C)[N+](N(F)F)(N(F)F)N(F)F	0
O=C(Nc1nc(-c2ccc3ccccc3c2)cs1)c1cc2ccccc2oc1=Nc1ccccc1	0
CC(=O)Oc1ccccc1OC(=O)c1cccc2c(=O)oc(-c3ccccc3OC(C)=O)nc12	0
O=C1N=C(Cc2cc(Br)cs2)C(=O)N1Cc1ccc(Br)cc1	0
Cc1ccc2nc(N(N=Cc3ccccc3)C(=O)c3ccc(S(=O)(=O)N4CCCCCC4)cc3)sc2c1	0
CN1C(=CC(=Cc2sc3ccc4ccccc4c3[n+]2C)c2ccccc2)Sc2ccc3ccccc3c21	0
Nc1c(Nc2ccc(OC(F)(F)F)cc2)ncnc1N1CCN(c2ccccc2F)CC1	0
CC(=O)Nc1cccc(-c2nc3cc(C)cc(C)c3o2)c1C	0
CCC(NC(=O)Nc1ccc(OC)cc1C)c1ccccc1	0
O=C(COC(=O)C=Cc1ccc([N+](=O)[O-])o1)Nc1ccc2c(c1)OCCO2	0
CC(C)(C)CO[Si](Cl)(OCC(C)(C)C)OCC(C)(C)C	0
CCS(=O)(=O)NCC(c1cccs1)S(=O)(=O)c1ccc(C(C)C)cc1	0
Oc1ccccc1N1CCN(C=Nc2nc3ccccc3nc2N2CCOCC2)CC1	0
CCOC(=O)C[N+](C)([O-])Cc1ccccc1	0
Cc1ccc(C(=N)NOC(=O)c2cccc3ccccc23)c(C)c1	0
CSc1ccc(Oc2ccc(Cn3cnc4ccccc43)cc2)cc1	0
COc1cc(C=NNC(=S)Nc2cc(C)ccc2C)cc(Br)c1O	0
C[c-]1[c-](C)[c-](C)[c-](CCN(C)C)[c-]1C	0
CCOc1ccc(NC(=S)NC(C)c2ccc(-c3ccccc3)cc2)cc1	0
COc1ccccc1C(=O)C1C(C(=O)c2cccs2)C2(C(=O)Nc3ccccc32)C2c3ccccc3C=CN12	0
CCOc1cc(C=O)cc(Br)c1OCc1ccccn1	0
O=C1CC2(C(=O)N1c1ccccc1)c1c(c(O)n(-c3ccccc3)c1O)C1C3C(=CCc4c3c(O)n(-c3ccccc3)c4O)C=CN12	0
C=C(C)CCCC=C(C)C[Si](C)(C)C	0
[C+3]c1ccccc1	0
Cc1cc(C)nc(OC(C(=O)O)C2(c3ccccc3)NCCOc3ccccc32)n1	0
Cc1cc(C)c(OCC(=O)N(Cc2ccco2)C2CCS(=O)(=O)C2)c(C)c1	0
CCC(C)NC(=S)N(CCCN(C)C)Cc1cc2cc3c(cc2[nH]c1=O)OCCO3	0
O=C(O)c1ccccc1C1=NCCO1	0
CCC(C=CC(=O)C(C)C)=C(SC)SC	0
CN(C)C=C1C=C(c2ccccc2)N(C)C1=O	0
COC(=O)Cc1c(O)[nH]c(=O)n1-c1ccccc1	0
Fc1ccccc1C(c1nnnn1CC1CCCO1)[NH+]1CCN(c2ccccc2)CC1	0
Cc1nn(Cn2cc(NC(=O)c3ccc([N+](=O)[O-])cc3)cn2)c(C)c1Cl	0
Cc1ccc(-c2nnn(CC(=O)Nc3cccc(S(=O)(=O)N4CCCC4)c3)n2)cc1	0
N#CC1C(=N)Oc2cc(OC(=O)c3ccc([N+](=O)[O-])cc3)ccc2C1c1c(Cl)cccc1Cl	0
[C-]#[N+]C(C)c1ccccc1OCc1ccccc1	0
Cc1nnc2n1NC(c1ccc(Cl)cc1)C(C(=O)NC1CCCCC1)S2	0
COC(=O)c1ccc(C=NNC(=O)C(=O)NCC2CCCO2)cc1	0
CC1CN(C(=O)OC2=CC(=O)NC2(C)C)CC(C)O1	0
CCOC(=O)c1cc(-c2ccc(C)cc2)nn1-c1ccc(C)cc1C	0
CCCCCCCCCCCCCCCCSC(=C(C(Cl)=C(Cl)Cl)[N+](=O)[O-])N1CCN(C(SCCCCCCCCCCCCCCCC)=C(C(Cl)=C(Cl)Cl)[N+](=O)[O-])CC1	0
COc1cc(C)cc(C(c2cc(C)cc(OC)c2O)C(C)C)c1O	0
CC(C)OC(=O)C(C#N)=Cc1ccc(N2CCCCC2)cc1	0
O=C(COC(=O)C1COc2ccc(Cl)cc2C1)NCc1ccccc1F	0
CCN(c1ccccc1)S(=O)(=O)c1ccc(C(=O)OCC(=O)Nc2cccnc2Cl)cc1	0
NC(=O)CSc1nnc(SCC(=O)NC(=O)Nc2ccccc2)s1	0
COc1ccc2c(=O)c3c(oc2c1)C(=O)N(CC[NH+](C)C)C3c1ccc(C(C)C)cc1	0
O=C(O)c1cc2cc(Cl)cc(Br)c2[nH]1	0
COc1ccc(C=CC(=O)Nc2ccccc2C(=O)OCC(=O)c2cc(C)c(C)cc2C)cc1	0
COc1ccc(CCN2C(=O)c3[nH]nc(-c4ccccc4O)c3C2c2ccc(O)c(OC)c2)cc1	0
O=C(Nc1ccn(Cc2ccc(Cl)cc2)n1)c1cc2nc(-c3ccc(F)cc3)cc(C(F)(F)C(F)(F)F)n2n1	0
CN1C(=O)C2(C)CC(C)(C(=O)NNc3ccccc3)CC(C)(C2)C1=O	0
CC(=O)CSc1nc(-c2ccccc2C)nc2c1c(=O)n(C)c(=O)n2C	0
CNc1nnc(SCC(=O)NC(C)c2ccccc2)s1	0
COc1cccc(C=NNC(=O)OC(C)(C)C)c1OC	0
C=CCNc1nnc(SCC(=O)Nc2ccccc2)c2ccccc12	0
CCc1ccc(N2CCN(S(=O)(=O)c3cc(OC)ccc3OC)CC2)cc1	0
N#Cc1c(COc2ccc(Cl)cc2C(N)=O)cn2ccccc12	0
CC(Sc1nnc(COc2ccc(Cl)cc2)n1C)C(=O)N1CCCC1	0
O=C(N[N+]1(S(=O)(=O)c2ccc3cc(Cl)ccc3c2)CCN(CC2CCN(c3ccncc3)CC2)C(=O)C1)OCCF	0
COc1cccc(C=NNC(=O)CNC(=O)c2ccccc2I)c1	0
CC(C=NNC(=O)CCn1nnc2ccccc21)=Cc1ccc(C(C)C)cc1	0
Fc1cccc(C(c2nnnn2CCc2ccccc2)N2CCN3CCCC3C2)c1	0
CCN(CC)CCN(C(=O)c1cccc(OC)c1)c1nc2ccccc2s1	0
Cc1ccc(NC(=O)C[NH+](C)Cc2ccccc2)cc1C	0
CCC(=NC(Cc1c[nH]c2ccccc12)C(=O)OC)c1c(O)[nH]c(=O)[nH]c1=O	0
CN(C)Cc1cc([Si](C)(C)C)ccc1[Si](C)(C)C	0
Cn1nc(C(=O)Nc2cc(C(=O)[O-])ccc2Cl)c2ccccc2c1=O	0
CC(Cl)=CCn1c(=S)[nH]c2c1c(=O)n(C)c(=O)n2C	0
COc1ccc(C(C(=O)NC2CCCCC2)N(C(=O)c2ccco2)c2ccccc2C(C)=O)cc1OC	0
Cc1nc2c(c(=O)n1CCC1=CCCCC1)c1nc3ccccc3nc1n2N=Cc1ccccc1	0
COc1ccc(OC)c(C(=O)Cn2nnc(-c3cccc(Cl)c3)n2)c1	0
CC(C)CC(NC(=O)CCCc1c[nH]c2ccccc12)C(=O)[O-]	0
OC(c1ccc(Cl)cc1)C(c1ccccc1)N1CCCCCC1	0
COC(=O)C1C2CCC(CC1c1ccccc1)N2	0
CC(F)C(=O)O	0
CCCCCCCCCCCC(=O)[O-]	0
C=CCOC(=O)Nc1ccn(C2OC(COP(OCC=C)N(C(C)C)C(C)C)C(OC(=O)OCC=C)C2OC(=O)OCC=C)c(=O)n1	0
CC(O)C(NC(=O)CNC(=O)C(N)CCCN=C(N)N)C(=O)O	0
c1ccc(-c2nnc3c(c2-c2ccccc2)C(c2ccccc2)(c2ccccc2)SCS3)cc1	0
COc1ccc(C(=O)Oc2ccc(C=NNC(=O)c3cc4ccccc4cc3O)cc2)cc1	0
CSc1cc(-c2ccccc2)c(NC(C)=O)nn1	0
c1ccc(Cc2nccc3sccc23)cc1	0
Cc1ccc(OCC(=O)Nn2c(COc3ccccc3)nc3ccccc3c2=O)c(C(C)C)c1	0
CC(NC(=O)Nc1ccccc1)C(=O)OCC(=O)Nc1ccc(C(N)=O)cc1	0
O=C1NC(=S)NC(=O)C1=Cc1coc(-c2cc(Cl)cc([N+](=O)[O-])c2)c1	0
Cc1nc(Nc2ncnc(N3CCN(CCO)CC3)c2N)sc1C	0
CC(C)CCn1c(CCCO)nc2ccccc21	0
COc1ccc(S(=O)(=O)N(Cc2ccccc2)C(CCS(C)(=O)=O)C(=O)NOC(C)(C)C)cc1	0
CCc1ccc(NC(=O)COC(=O)CN2C(=O)CCOc3ccccc32)cc1	0
CC(C)(C)OC(=O)N(CCCNCc1nccs1)C(=O)c1ccco1	0
Cc1ccc(N2C(=O)CSC23C(=O)N(CN2CCOCC2)c2ccccc23)cc1	0
COc1ccc(C=NNc2nc3c(=O)[nH]c(N)nc3n2C2OC(CO)C(O)C2O)cc1	0
CCOC(=O)CC1CN(Cc2ccccc2)c2ccc3c4cc[nH]c(=O)c4n(C)c3c2O1	0
COC1=CC(=NC(=S)NC(=O)c2ccccc2N(O)O)C=CC1=NC(=O)c1ccco1	0
CC(NC(C(=O)Nc1ccc(F)cc1)c1ccccc1)c1cccc(Cl)c1	0
COC(=O)c1c(C)[nH]c(C(=O)C(C)Sc2nc(C)c(C)c(C)c2C#N)c1C	0
CC1C(CSc2nnnn2-c2ccc(O)cc2)OC(c2cccc(-c3cccc(CNS(=O)(=O)c4ccccc4)c3)c2)OC1c1ccc(CO)cc1	0
Cc1ccc(C2=CCN3COCC2C3)cc1	0
CC(C)(C)OC(=O)N1CCC(Oc2ccccc2N2CCN(C(=O)O)CC2)CC1	0
[O]C(=O)CCCCCn1c(O)c2c(c1O)C1C=CC2C1	0
CC(Oc1ccc(Cl)cc1Cl)C(=O)Nc1ccc(C(=O)O)cc1NC(=O)C(C)Oc1ccc(Cl)cc1Cl	0
COC(=O)C=C(C=O)C=C(Br)C(=O)O	0
CC([C]1C[CH][CH][C]1P(c1ccccc1)c1ccccc1)N1CCOCC1	0
Cc1cc(CC(=O)Nc2ccccc2)nc(-c2ccccc2)n1	0
Cc1nc2ccccc2c2c1C(=O)N(c1cccc(C(=O)OC(C(=O)c3ccccc3)c3ccc([N+](=O)[O-])cc3)c1)C2=O	0
CC(C)(C)[Si](C)(C)N1C(=O)C(=O)c2ccccc21	0
COC(=O)C1=C(C)C(C(C)=O)=C(C(C)=O)C1	0
CC(C)NC(=O)NC(=O)CNc1ccccc1Oc1ccccc1	0
CC(C)(S)CNC1CCCCC1NCC(C)(C)S	0
C1=Cc2nc1c(-c1cnc3ccccc3c1)c1ccc([n-]1)c(-c1cnc3ccccc3c1)c1nc(c(-c3cnc4ccccc4c3)c3ccc([n-]3)c2-c2cnc3ccccc3c2)C=C1	0
CCSC(C#N)=C(C)c1ccccc1	0
CCOc1ccc(C(C)NC(=O)CCc2cnn(-c3ccccc3)c2)cc1	0
C#CCn1c(O)c(N=NC(=O)C2CC2c2ccc(C(C)(C)C)cc2)c2ccccc21	0
COc1ccc(NC(=O)Nc2ccc(OC(F)(F)F)cc2)cc1-c1c(Br)cnn1C	0
CS(=O)(=O)c1cccc(NC(=O)Cn2cnc3sccc3c2=O)c1	0
COc1ccc(-c2cc(=NNc3nc(C)cc(C)n3)c3cc(Cl)cc(Cl)c3o2)cc1	0
Cc1nc2c(c(NCc3ccc(-c4ccccc4-c4nn[nH]n4)cc3F)n1)CCCC2	0
COc1ccc(C2CC(c3cccs3)=NN2C(=O)COc2cccc3c2CCNC3=O)cc1OC	0
[CH2-]CCCCCCC	0
Cc1c(C=Nn2c(COc3ccc(C(C)C)cc3)n[nH]c2=S)cc(C#N)n1C	0
Cn1c(=NC(=O)C2CCCN2S(=O)(=O)c2ccc(F)cc2)sc2c(Cl)ccc(Cl)c21	0
CC(C=NNC(=O)C1COc2ccccc2O1)c1ccccc1	0
Cc1cc(O)cc(C)c1C	0
FC(F)(F)c1ccccc1NN=Cc1ccc(Cl)cc1	0
OC(COc1cccc(Cl)c1)Cn1c(C(F)(F)F)nc2ccccc21	0
O=C(Nc1ccc2c(c1)CCCN2C(=O)C1CC1)Oc1ccccc1	0
CCC(NC(=S)NCCc1ccccc1)c1ccc(OC)cc1	0
CC(C)(C)[Si](C)(C)OC1CCCC1CCCC#CCO	0
Cc1cc(C)cc(NC(=O)CC2[NH2+]C3CCCCC3NC2=O)c1	0
CC(C)CC(NC(=O)C(NC(=O)C(CCCCN)NC(=O)C(CCCCN)NC(=O)C(C)NC(=O)C(CC(C)C)NC(=O)C(CCCCN)NC(=O)C(C)NC(=O)C(CC(C)C)NC(=O)C(CC(C)C)NC(=O)C(CCCCN)NC(=O)C(C)NC(=O)C(N)Cc1ccccc1)C(C)C)C(=O)O	0
O=C1C[N+](=Cc2ccc([N+](=O)[O-])cc2)N1	0
COC(=O)c1cc2c3cccnc3c(Cc3ccccc3)c(OCc3ccccc3)c2n1Cc1ccccc1	0
O=C(NNc1cc(O)n(-c2ccc(F)c(Cl)c2)c1O)c1ccncc1	0
CCCCCCCCC=CCCCCCCCCCCCCCC(=O)OC(COC(=O)CCCCCCCCCCCCCCC)COP(=O)(O)OCC[N+](C)(C)C	0
CCOc1ccc(C2C(C(=O)OC(C)C)C(C)=Nc3nnnn32)cc1OC	0
CCC(C)c1ccccc1NC(=O)C(C)OC(=O)c1cccc(C)c1	0
Cc1ccc(OCC(=O)OCC(=O)c2cc(C)n(CCc3ccc(F)cc3)c2C)cc1C	0
CCOc1ccccc1C(c1ccc(OC)cc1)N1CCC(C(=O)O)CC1	0
CCC(C)C(NC(=O)C(N)CCC(=O)O)C(=O)NC(CCCN=C(N)N)C(=O)NC(C)C(=O)O	0
CCOC1CCCC(n2cnc3c(N(C)C)ncnc32)O1	0
CCn1c(COc2ccc3ccccc3c2C)nnc1SCC(=O)Nc1cc(C)ccc1O	0
c1ccc(N=Nc2ccc(OCc3ccc(COc4ccc(N=Nc5ccccc5)cc4)cc3)cc2)cc1	0
COC(=O)c1ccccc1NC(=O)CSc1nnc(-c2ccccc2O)n1Cc1ccccc1	0
O=C(Nc1c2c(nn1-c1ccc([N+](=O)[O-])cc1)CSC2)c1ccccc1Cl	0
CCOC(=O)C=CCCC(=O)O	0
CCCCCC(c1[nH]c2ccccc2c1CC(NC(C)=O)C(=O)O)n1cc(CC(NC(C)=O)C(=O)O)c2ccccc21	0
N#Cc1[nH]nc2cnc(Cl)cc12	0
COC(=O)c1ccc(C(=O)OC)c(NC(=O)COc2cccc(C(C)=O)c2)c1	0
CCCCC1C=CC(O)C(COCc2ccccc2)O1	0
CC(C)=CC(=O)C=C(C)CCCC1(C)Oc2c(c(=O)oc3cc(O)ccc23)C1C	0
CCCC[Si](OC(O)C(O)C(O)(O[Si](CCCC)(c1ccccc1)c1ccccc1)C(F)(F)C=O)(c1ccccc1)c1ccccc1	0
COCC(C)n1c(C)cc(C(=O)COC(=O)COc2ccc(C(C)=O)cc2OC)c1C	0
COc1ccc(C(=O)NC2CCN3C(=O)c4cc(-c5ccc(OC)cc5)ccc4NC(=O)C3C2)cc1	0
COc1ccc(Nc2ccc3cc(-c4c(Cl)cccc4Cl)c(=O)n(C)c3n2)cc1	0
COC1CC(N=[N+]=[N-])C(OC2OC(CN=[N+]=[N-])CCC2N=[N+]=[N-])C2OC(=O)N(C)C12	0
CCOCCCNC(=O)NC(=O)CN1C(=O)NC2(CCOc3ccccc32)C1=O	0
NNc1ccc(-n2cc([N+](=O)[O-])cn2)nn1	0
COC(=O)c1ccc2nc(NC(=O)c3cccc4c(Br)cccc34)sc2c1	0
CC(C)CN(CC(=O)N(CCc1c[nH]c2ccccc12)Cc1ccc(Cl)c(Cl)c1)C(=O)c1cc(Cl)cc(Cl)c1	0
COC(=O)C1=C(C)N=C(C)C(C(=O)OCCN(C)Cc2ccc(F)cc2)C1c1cccc2c1OCO2	0
NC(=O)C1CCN(C(=O)CNC(=O)c2ccc(Cl)cc2Cl)CC1	0
CC(=O)c1ccc(Nc2c(C(=O)O)cnc3c(N4CCOCC4)cccc23)cc1	0
CC(=O)C(C(C)=O)C1=NCCN1	0
C[NH+](C)CCC(=NO)c1ccccc1	0
CSc1nc(NCc2ccco2)c2ccccc2n1	0
O=C(Nc1ccc(OCCc2ccccc2)cc1)c1ccc(OCCOc2ccccc2)cc1	0
Cc1c(NC(=O)CSc2ccccn2)cccc1[N+](=O)[O-]	0
COc1ccc(C(=O)c2cccc([N+](=O)[O-])c2)cc1OC	0
OC(c1ccc[nH]1)C(F)(F)F	0
CC1NC(=O)c2cc3ccccc3cc2NC1=O	0
NC(CC(=O)O)C(O)C(=O)O	0
c1ccc2c(c1)CC(C1=NCCN1)N2CC1CCCCC1	0
CCOC(=O)CNC(=O)CSc1nnc(-c2c[nH]c3ccccc23)n1-c1ccc(OC)cc1	0
COc1ccc(N2CCCn3c2nc2c3c(=O)n(Cc3ccccc3Cl)c(=O)n2C)cc1Cl	0
CC(CCc1ccccc1)NC(=O)C(C)OC(=O)c1ccc(Cl)c(Cl)c1	0
O=C1NC(=S)SC1=Cc1cccc(OCCCOc2ccccc2Cl)c1	0
CC(NC(=O)C(N)CCC(=O)O)C(=O)NC(CCC(N)=O)C(=O)NC(CCCCN)C(=O)O	0
Cc1cccc(-n2c(O)cc([NH+]3CCc4ccccc4C3)c2O)c1	0
C[N+](C)(C)CCOC(=O)COc1cc(F)ccc1N=C([O-])Cc1cccc([N+](=O)[O-])c1	0
CC(CCC1(C)C(C)C(O)CC2(C)C(COC(=O)C=Cc3ccc(O)c(O)c3)=CCCC21)CC(=O)O	0
Nc1ncc(Oc2ccc(Cl)cc2)c(N2CCOCC2)n1	0
Cc1nn(Cc2ccccc2)c2sc(C(=O)Nc3cccc(-n4cnnn4)c3)cc12	0
CC(CNS(=O)(=O)C(C)C)c1ccc(-c2ccc3[nH]c(O)cc3c2)cc1	0
CO[Si](C)(C)C=CSC(C)C	0
COc1cc(C(C)=NN2CCN(c3ccccc3)CC2)cc(C)c1O	0
CC(Oc1ccc(F)cc1)c1n[nH]c(=S)o1	0
COc1cc(C=C2C(=O)N(c3ccccc3)C(=S)N2C)cc(OC)c1O	0
CCC(Oc1ccc(-c2ccccc2)cc1)C(=O)Nc1cccc(OC(C)C)c1	0
N#Cc1cc2c(nc1SCCC(=O)OCC(=O)c1cccc([N+](=O)[O-])c1)CCC2	0
CCOC(=O)C1CC2=C(CCC2)[Se]1	0
Cc1ccc2nc(C[NH+]3CCCCC3c3nc4ccccc4s3)cc(=O)n2c1	0
CCCCCCCN1C(=O)C(=Cc2c(C)c(C#N)c(=O)n(C)c2N2CCN(CC)CC2)SC1=S	0
CC1(CCc2ccc(Oc3ncccc3C#N)cc2)NC(=O)NC1=O	0
Cc1cc(-c2nnc(SCC(=O)Nc3nccs3)n2N)[nH]n1	0
COC1(C)OOC(C)(CS(=O)(=O)c2ccc(Br)cc2)c2ccccc21	0
Cc1ccc([N+](=O)[O-])cc1NC(=O)CC1Sc2ccccc2NC1=O	0
O=C(c1ccccc1)c1c2c(cc3sc4ccccc4[n+]13)-c1cccc3cccc-2c13	0
CCCCCCCCCCCCCCCCCCOc1cc(OCCCBr)cc(N(CC(=O)OC)CC(=O)OC)c1	0
COc1ccc(-c2ccc(CNCCCOC(C)C)o2)cc1Cl	0
Fc1ccc(COCCCc2c[nH]cn2)cc1	0
CCCCCCCCCCCCCCCCCC(=O)CC(=O)C1(C(=O)CCC)CCC2C3CC=C4CC(=O)CCC4(C)C3CCC21C	0
CC(C)OC(=O)Nc1ccc(C=NO)cc1	0
CCCN(C(=O)C(CCSC)NC(=O)OC(C)(C)C)C(C(=O)NCCC(=O)OCC)c1cccc(C)c1	0
Cc1cccc(-c2nnc(SCC(=O)Nc3ccc(N4CCCCCC4)cc3)o2)c1	0
CCCCC=C(CCCCC)c1ccccc1	0
CCNc1nccc(COc2nsnc2N2CCN(C(=O)Nc3cc(C(F)(F)F)cc(C(F)(F)F)c3)CC2)n1	0
COc1cc(-c2nc3ccccc3[nH]2)cc(Br)c1OC	0
Cc1ccc(C(=O)NC(Cc2c[nH]cn2)C(=O)O)cc1F	0
CCn1c2ccccc2c2cc(C=NNC(=O)CSc3nnc(-c4ccc(Cl)cc4)n3-c3ccccc3)ccc21	0
COC1OC(COC2OC(COC3OC(CO)C(O)C(F)C3O)C(O)C(O)C2O)C(O)C(F)C1O	0
O=C(CC(NCC1CCCO1)C(=O)O)Nc1ccc(O)cc1	0
Cc1ccccc1C(=O)CC(=O)c1ccc2ccccc2c1O	0
O=C(CSc1nc2c(c(=O)n1-c1ccc([N+](=O)[O-])cc1)SCC2)Nc1ccccc1F	0
CC1(C)C(C=C(Cl)c2ccc(Cl)cc2)C1C(=O)O	0
COc1cccc(C2C3=CCc4c(c(O)n(-c5ccc(C)c(Cl)c5)c4O)C3Cc3c2c(O)n(-c2ccc(C)c(Cl)c2)c3O)c1O	0
O=C(N=Nc1c(O)[nH]c2ccccc12)c1cccc(N=Nc2c(O)[nH]c3ccccc23)c1	0
Cc1ccccc1NC(=S)NC(=O)c1cccc([N+](=O)[O-])c1C	0
COc1cc(O)c(C(=O)CCc2ccc(OC)c(O)c2)c(O)c1	0
CCC1CN=C(Nc2ccc(C(C)=NNC(=O)C3CC3)cc2)S1	0
CCc1ccc(OC(C)C(=O)NC(C)c2ccccc2)cc1	0
O=C1c2cccc3cccc(c23)C(=O)N1c1ccn(C2CC(O)C(CO)O2)c(=O)n1	0
CC(C)C(NC(=O)Cn1cc(Cc2ccccc2)cc(N)c1=O)C(=O)C(F)(F)F	0
O=C(NCC1COc2ccccc2O1)C1CCCCN1S(=O)(=O)c1ccccc1	0
CCOC(=O)c1ccc(N2C(=O)c3oc4cc(C)c(C)cc4c(=O)c3C2c2cccc(OC)c2)cc1	0
CCOc1ccc(N2C(=O)Nc3ccccc3C2(O)C(=O)NCc2ccccc2)cc1	0
CC12CC(C#N)=CCC1CCC1C2CCC2(C)C1CCC2(O)C(F)(F)F	0
CCOC(CCN(C)CCC(OCC)OCC)OCC	0
CCCCCC(C)(O)C=CC=CC=CC=CC(O)C(O)CCCC(=O)OC	0
COC(=O)c1c(CO)[nH]c(C)c1C(=O)c1ccccc1Cc1ccccc1	0
COc1ccc(N2C(=O)C(=Cc3ccc[nH+]c3)SC2=S)cc1	0
Cc1cc(C)nc(SCC(=O)Nc2ccc(S(=O)(=O)[N-]c3onc(C)c3C)cc2)n1	0
CN=C1CC(=O)c2c(c(CO)c(C)n2C)C1=O	0
CCCOc1ccc(-c2nc(=O)c3cc4c(cc3[nH]2)ncn4Cc2ccc(F)cc2)cc1C(N)=O	0
CCCCCCCCOc1ccc(N(C)C(N)=S)cc1	0
COc1ccccc1-n1c(C)c[n+]2c3c(=O)n(CC[NH+]4CCCCC4)c(=O)n(C)c3[nH]c12	0
CC=CCOc1ccc(-c2ccc(C(=O)OCC)cc2)cc1	0
CC(C)c1ccccc1[Si](Br)(Br)[Si](Br)(Br)Br	0
CC(=NOC(=O)C(C)NC(=O)OCC1c2ccccc2-c2ccccc21)c1ccc(N2CCCCC2)cc1	0
CSCCC(N)C(=O)NC(CC(N)=O)C(=O)NC(CO)C(=O)NCC(=O)O	0
COc1ccc(C2C3CCCCC3(O)CCN2Cc2cccc(F)c2)cc1	0
COC(=O)C1C(=O)C(=Cc2cccnc2)SC1=Nc1ccc(Cl)c(Cl)c1	0
COc1ccc2oc(-c3cccc(NC(=O)c4cccc(I)c4)c3)nc2c1	0
O=C(Nc1cccc(S(=O)(=O)N2CCCC2)c1)C1COc2ccc(Cl)cc2C1	0
O=C1OC(c2ccccc2)C(c2ccccc2)N2C1C(C(=O)Nc1nc3ccccc3s1)C1(C(=O)Nc3ccc(C#CCCO)cc31)C2c1ccc(OCCO)cc1	0
CC(=O)Nc1ccc(C(=O)COC(=O)c2cc3c(s2)CCCC3)c(NC(C)=O)c1	0
CC(NC(=O)C1Cc2cc(Cl)ccc2O1)c1ccccc1	0
CCSc1nc2n(n1)C(c1ccncc1)C1C(=O)CCCC1=N2	0
Cc1cc(C=Cc2cc(O)c(O)c(O)c2)[n+](C)c(=O)n1C	0
O=C(NNc1ccnc2cc(Cl)ccc12)c1ccc(-n2cnnn2)cc1	0
O=C(O)C1CN(Cc2ccc3sc(-c4ccc(-c5ccccc5)c(C(F)(F)F)c4)cc3c2)C1	0
O=C(C[NH+]1CC[NH+](Cc2ccc3c(c2)CCO3)CC1)Nc1ccccc1F	0
C1=Cc2ccc3c(c2[N-]C1)[N-]CC=C3	0
Cc1cccc(OCCn2cccc2C=C2C(=O)NC(=O)N(c3ccc(C)c(Cl)c3)C2=O)c1	0
CSCCC(NC(=O)C(Cc1ccc(O)cc1)NC(=O)C(NC(=O)C(N)CC(C)C)C(C)C)C(=O)O	0
Cc1ccc(S(=O)(=O)Oc2ccc3cc(O)[nH]c3c2O)cc1	0
Cc1ccc(NC(=O)c2cnn(C(C)(C)C)c2-c2ccc(F)cc2)cc1S(=O)(=O)N1CCOCC1	0
Cc1cc(C)c(P=S(O[Si](C)(C)C(C)(C)C)C23CC4CC(CC(C4)C2)C3)c(C)c1	0
O=C1CCc2cccc(N3CCNCC3)c2N1	0
CC(C)CC(NC(=O)C(NC(=O)C(N)CCCCN)C(C)O)C(=O)NC(CCC(=O)O)C(=O)O	0
COc1c(-c2ccccc2)cc(-c2ccc(Cl)cc2)nc1-c1ccccc1	0
CC(O)C1C(CCC=CI)C=CC2CCCC21	0
Cc1ccc(C(CC(=O)NCc2ccco2)c2ccccc2)c(O)c1	0
c1ccc2c(c1)SCc1c-2c2c(c3c1-c1ccccc1SC3)-c1ccccc1SC2	0
CC(NC(=O)CSCc1ccc(Cl)s1)c1ccccc1	0
ON(Cc1ccccc1)Cc1ccc(CCCCCCCCCCCCc2ccc(CN(O)Cc3ccccc3)cc2)cc1	0
O=C(NCc1cccnc1)c1ccccc1NC(=O)C1CCN(S(=O)(=O)Cc2ccc(Cl)c(Cl)c2)CC1	0
O=C1CN(Cc2ccccc2)C(c2cccc([N+](=O)[O-])c2)N1N=Cc1cccc([N+](=O)[O-])c1	0
O=C(Nc1cc(-c2ccc(Cl)cc2)[nH]n1)c1ccc2c(c1)ncn2-c1cccc(F)c1	0
CCOc1cccc2cc(-c3nc(-c4ccc(Br)cc4)cs3)c(=Nc3ccccc3Cl)oc12	0
CC(C)(C)C(=O)Nc1ccc(C(=O)COC(=O)c2cc3ccccc3cc2O)cc1	0
CC(C)=CCCC(C)(O)C(CO)NCCCO	0
CC1CN=C2SCCN2C1=O	0
N#CCOc1ccccc1C1=NOC(CC(=O)O)(C(=O)Nc2ccc3c(c2)OCCO3)C1	0
Cc1nc2c(=O)[nH]c3ccccc3c2nc1C	0
CC1(CO)C(O)CCC2(C)C(CC(=O)NC3CCCC3)c3nc(NC(=O)N4CCOCC4)sc3CC12	0
CC(C)OCC(O)C[NH+]1CC[NH2+]CC1	0
CN(C)C1(c2ccc(C3(N(C)C)C(=O)c4ccccc4C3=O)cc2)C(=O)c2ccccc2C1=O	0
Cc1cccc(N2CC[NH+](C3CCc4ccccc4C3)CC2)c1C	0
CCCCNC(=O)CCN(CCCC)c1nc(Cc2ccc(C)cc2)ns1	0
CCOC(=O)c1cc(-c2ccc(-c3ccc(N=Nc4c(O)ccc5ccccc45)s3)s2)nc2ccccc12	0
COc1ccc(-c2cc(C(N)=O)c(NC(N)=O)s2)cc1	0
O=C(CSc1nnc(-c2ccc3c(c2)OCO3)o1)NC(=O)Nc1ccc2c(c1)OCCO2	0
O=C(NN=Cc1ccc([N+](=O)[O-])o1)c1ccc(Br)o1	0
O=C(NCCCBr)N1CCn2cccc2C1c1ccc(F)cc1	0
CCN(CC)c1ccc(C(=O)c2ccccc2C(=O)N2CCOCC2)c(O)c1	0
CSCCNC(=O)c1cccc(Cl)c1	0
CC(C)NS(=O)(=O)c1ccc(NC(=O)C(C)[NH2+]C(C)c2cccc(Cl)c2)cc1	0
Cc1cccc2sc(NC(=O)CSc3nnc(COc4ccccc4F)n3C)nc12	0
COCCN1[C-2]N(CCOC)CC1	0
CCOc1ccc(C(=O)OCC(=O)Nc2ccc(F)cc2)cc1[N+](=O)[O-]	0
CCOC(=O)COc1c(CNc2ccc(C)cc2C(=O)Nc2ccc(C(=N)NC(=O)OCC)cc2)cc(CO)cc1OC(C)C	0
C=C(C)C(=O)OC1CC(OC(=O)C(=C)C)C2(C)C3=C(C)CC(=O)C2C3C1(C)C	0
CC(Cc1n[nH]c(=S)n1N)c1ccccc1	0
[H]C([H])([H])C([NH3+])(C([H])([H])[H])C([H])([H])[H]	0
CCOC(=O)c1c(NC(C)=O)cccc1C(C)=O	0
CC(C)(C)OCC(C)(O)C(=O)C=Cc1ccccc1	0
COCCOC(=O)C1=C(C)OC(=N)C(C#N)C12C(=O)Nc1ccccc12	0
Cc1ccc(-c2noc(CCCN)n2)cc1	0
CC(=O)Nc1ccc(NC(=O)C(C)OC(=O)CCSc2ccccc2Cl)cc1	0
Clc1ccc(SCCNC(Cn2ccnc2)c2ccc(Cl)cc2Cl)cc1	0
O=C(Nc1ccc(N=Nc2ccccc2)cc1)NC12CC3CC(CC(C3)C1)C2	0
Cc1cc2c(c(=O)o1)C(c1cc(Br)cs1)C(C#N)C(=N)O2	0
COc1ccc([N+](=O)[O-])cc1NC(=O)C(C)OC(=O)c1cccc(F)c1	0
COc1ccccc1-c1nc2nc(C)cc(C)n2c1NC(C)(C)C	0
CC=C1CN2CCc3c([nH]c4ccccc34)C2CC1C(C(=O)OC)C(OC)OC	0
COCCN(CCOC)C(=O)C[NH+]1CC[NH+](C)CC1	0
CCCNC(=O)N1CCc2c([nH]c3ccccc23)C12C(=O)Nc1ccccc12	0
c1ccc(CN(Cc2cccs2)c2ccc(Sc3ccc(N(Cc4ccccc4)Cc4cccs4)cc3)cc2)cc1	0
CCCCCCCCCCCCCCCCCC(=O)c1c(CCCCCCCCCCCC)c(CC(=O)OCC)n(C)c1C	0
Cc1cc(C)c2c(=O)[nH]n(C3CC(C)N(C)CC3C)c2n1	0
O=C(NC1CCCC1)C(c1ccncc1)N(C(=O)c1ccco1)c1cccc(F)c1	0
COc1ccc(-c2ccc(N)cc2)cc1OC1CC2CCC1C2	0
CCCCNC(=O)NC(=O)C[NH+](C)CCc1ccc(OC)c(OC)c1	0
COc1ccc(NCC(=O)NN=Cc2c(C)nn(Cc3ccccc3)c2C)cc1	0
S=P1(Oc2cccc3cccnc23)Oc2ccc3ccccc3c2CN1c1ccc(Cl)cc1	0
O=[N+]([O-])c1ccc(-c2nc(=S)c3c(n2C2CCCCC2)CCCC3)cc1	0
O=c1[nH]c2ccccc2n1CCCSc1nnc2c(n1)[nH]c1ccc(F)cc12	0
CCCCNC(=O)N1CCN(C(=O)c2ccc(C(=N)N)cc2)CC1	0
COc1cccc(CCNCCc2ccc(Cl)c(OC)c2)c1	0
CCOC(=O)c1cc(NC(=O)CCNC(=O)OC(C)(C)C)cc(NC(=O)CCNC(=O)OC(C)(C)C)c1	0
Cc1ccc2nc(N3C(=O)c4oc5ccccc5c(=O)c4C3c3ccc(OC(C)C)cc3)sc2c1	0
CCCCCCCCCC[N+](C)(CCO)CCCCCCCCCC	0
CCC1c2ccsc2CCN1C(=O)c1n[nH]c(=O)c2ccccc12	0
Cc1ccn2c(C=CC(=O)O)c(-c3ccc(F)cc3)nc2c1	0
COC(=O)c1c(C)nc(C)c(=C(O)OC)c1=C(O)OCC(=O)N1CCCC1	0
CC1CCCC(C)N1CCCCCN1C(=O)C(C2CCCC(N)C2)Sc2ccccc21	0
C=CCn1c(SCC(=O)Nc2ccccc2OC)nnc1-c1cccc(OC)c1	0
CC(Oc1cccc([N+](=O)[O-])c1)C(=O)N(C)C1(C#N)CCCCC1	0
CC(CCc1ccccc1)=NNc1ccc(C(=O)[O-])cc1	0
O=C(O)C(Cc1ccc2c(c1)OCO2)=NC(=O)c1ccco1	0
COC(=Nc1ccccc1)C(=Cc1ccccc1)c1ccccc1	0
NNC(=O)C(CO)NC(=O)c1ccccc1S(=O)(=O)c1ccccc1	0
CC[N+](C=O)(CC)S(=O)(=O)c1ccc(C)cc1	0
O=C1c2ccccc2C(=O)N1CCc1nnn(Cc2ccccc2F)n1	0
O=C1CCCCC1C(=Nc1cccc2ccccc12)c1ccccc1	0
O=c1c(-c2n[nH]c(=S)o2)cccn1Cc1cccc(Cl)c1	0
COP(C)(=S)OC(=C[N+](C)(C)C)C(C)(C)C	0
CCOc1ccc2ccc(OCC)c(C=C3C(=O)NC(=O)N(C4CCCCC4)C3=O)c2c1	0
C=CCOC1(CC=C)CCCCCC1	0
C#CCSc1nc(=O)c2c([nH]1)NC(=O)CC2c1ccc(OC)cc1	0
Nc1ncnc2c1c(-c1ccc(Cl)cc1)cn2-c1ccccc1	0
CC(=O)c1c[nH]c(C(=O)OCC(=O)NCCc2c[nH]c3ccccc23)c1	0
CNC(=O)C(C)Sc1nnc(SCC(N)=O)s1	0
CC1=C(C(=O)OCCOc2ccccc2)C(c2ccc(C)o2)C2C(=O)CC(C)(C)CC2=N1	0
CCn1c2ccccc2c2cc([N-]S(=O)(=O)c3ccccc3C)ccc21	0
CC12CCC(=O)C(CCC(=O)O)C1CCC2=O	0
O=C([O-])c1ccc(C=NNC(=O)c2ccccc2)cc1	0
CC(C)(C)c1ccc(S(=O)(=O)N2CCCC2[C-]=O)cc1	0
CCCc1c(C(=O)O)c(-c2ccc(F)cc2)nn1-c1ccc(OC)cc1	0
C=C1c2c(OC)cc(C(=O)OC)cc2N2CC3OC(C)(C)OC3C1(OC)O2	0
O=C1OC2(c3ccccc3SSc3ccccc32)c2ccccc21	0
COc1cc2c#cc#cc3cc(OC)c(OC)cc3c#cc3c(c#cc2cc1OC)C([Si](C)(C)C)=C3[Si](C)(C)C	0
CCCNC(=O)C=Cc1c(C)nn(Cc2ccccc2Cl)c1C	0
O=C(CC1(O)C(=O)N(Cc2ccccc2)c2ccccc21)c1cc2ccccc2oc1=O	0
Cc1ccc(-n2c(O)c3c(c2O)C(c2ccc(Br)cc2)N(c2ccccc2)O3)cc1C	0
CC(=Cc1ccc(Cl)cc1)C(O)C(C)C	0
CC(=O)CN1C(=O)C(=CC=Cc2ccccc2)SC1=S	0
CC(=N)C(C#N)C(=O)COC(=O)c1ccccc1NC(=O)c1ccco1	0
COc1cc(C=NNC(=O)c2ccc(CN3c4cccc5cccc(c45)S3(=O)=O)cc2)ccc1OCc1ccccc1	0
O=S(=O)(C=Cc1ccccc1)Nc1ccc(C([O-])=NC2CCCCCC2)cc1	0
CCn1cc(C=c2sc3n(c2=O)C(c2ccc(OC)cc2)C(C(=O)Nc2ccccc2C)=C(C)N=3)c(C)n1	0
O=C(Cc1ccccc1)N1CCC2(CC1)SCCN2C(=O)COc1ccccc1	0
Oc1c2c(c(O)n1N=Cc1cc(Cl)ccc1OCc1cccc(Cl)c1)C1C=CC2C2CC12	0
CC1=[NH+]N(C=O)CC1	0
O=C(C[NH+]1CCN(c2ccccc2F)CC1)Nc1ccc(F)cc1F	0
COc1ccc(OC)c(C2c3[nH]c4ccccc4c3CC3C(=O)N(Cc4cccnc4)CC(=O)N32)c1	0
COc1ccc(SC(=N)N)cc1	0
C[Si](C)(OCC1OC(n2ccc(N)nc2=O)C(F)(F)C1O)C1CCCCC1	0
COc1ccc(C2=CC(=Cc3cc(OC)ccc3OC)C(=O)O2)cc1	0
S=C(NC1CCC(CCN2CCN(c3cccc(Cl)c3Cl)CC2)CC1)NC12CC3CC(CC(C3)C1)C2	0
Cc1[nH]c(C(C)C)nc(=O)c1F	0
COc1cc(C=NNC(=S)NCCC[NH+]2CCOCC2)ccc1O	0
NCc1cccc(C(=O)[O-])c1	0
Cc1ccc(COc2[nH]cnc(=O)c2[N+](=O)[O-])cc1	0
O=S(=O)(c1ccccc1)n1cnc2ccccc21	0
COc1ccc(-c2nn(-c3ccccc3)cc2C(=O)Nc2ccc3c(c2)OCO3)cc1	0
O=C(O)c1ccc(CN(C2(C(=O)O)CC2c2ccccc2)S(=O)(=O)c2ccc(-c3ccc(Cl)cc3)cc2)cc1	0
NC(=O)C1CCN(c2cc(=O)n(-c3ccccc3Cl)c(=O)[nH]2)CC1	0
NC(=O)COC(=O)c1cccc(S(=O)(=O)N2CCc3ccccc32)c1	0
O=C(CN(c1ccccc1)S(=O)(=O)c1ccc(Cl)cc1)N1CCN(c2ccccc2)CC1	0
C(=Nc1ccc2c(c1)Cc1ccccc1-2)c1cccc2ccccc12	0
CCOC(=O)C1=C(C)N=c2sc(=Cc3ccc(-c4ccccc4[N+](=O)[O-])o3)c(=O)n2C1c1ccc(OC)c(OC)c1	0
CCOc1cc(C=NNC(=O)C(NC(=O)c2ccc(Cl)cc2Cl)C(C)C)ccc1OCC#N	0
O=C(c1cc(N2CCOCC2)cc[nH+]1)N1CCCC2CCCCC21	0
CC12CCC3C(CC(Br)=C4CC(O)CCC43C)C1CCC2=O	0
CC(=NNC(=O)CSc1nnc(-c2ccccc2)n1-c1ccc(C)cc1)c1ccc2ccccc2c1	0
COCC1CCCN1CC1CC(c2ccc(CO)cc2)OC(c2cccc(NC(=O)C3CCCN3C(=O)C(F)(F)F)c2)O1	0
CCCCC1CCC(C2CCC(CCl)CC2)CC1	0
COc1ccc(-n2cc(-c3ccccc3)c3c(Nc4cccc(OC)c4)ncnc32)cc1	0
CCCN1C(=O)c2ccc(C(=O)Nc3cccc(Cl)c3C)cc2C1=O	0
CCCCOc1ccc(C2c3ccc(OC(=O)c4oc5ccc(Br)cc5c4C)cc3OC(=N)C2C#N)cc1	0
[O]C(=O)CCCCCNS(=O)(=O)c1cccc2nsnc12	0
CC(C)(C)c1cc(-c2cc(=O)c3ccc(OCc4ccc5ccccc5n4)cc3o2)cc(C(C)(C)C)c1O	0
Cc1ccc2[nH]c(=O)c(C(c3nnnn3C3CCCCC3)N(CCc3ccccc3)Cc3ccccc3)cc2c1	0
CC=C(C#N)N(C)C	0
C=C(c1coc([N+](=O)[O-])c1)N(c1ccccc1Cl)S(=O)(=O)CCl	0
COCCOC(=O)c1c(NC(=O)COC(=O)c2ccc3c(c2)OCO3)sc(C(N)=O)c1C	0
CCc1ccccc1NC(=O)CCCC(=O)OCC(=O)c1ccc(-c2ccccc2)cc1	0
COc1ccccc1NC(=S)N=CC(C#N)C(=O)c1ccc2ccccc2c1	0
COc1ccc(C=CC(=O)[O-])cc1S(=O)(=O)[N-]c1cccc(C(=O)[O-])c1	0
COc1ccc(N2C(=O)C(=Nc3cccc(C(=O)Nc4nc(C)c(C)s4)c3)C(Cl)C2=O)cc1	0
CC(C)(C)CC(=O)N1CCN(S(=O)(=O)c2ccc(Cl)cc2)CC1	0
CC(C)c1ccc(NC(=O)CSc2nnc(-c3ccccc3Cl)n2-c2ccc(Cl)cc2)cc1	0
CC(=NNCC#N)c1ccc(Oc2ccccc2)cc1	0
CCOc1c(Br)cc(Br)cc1C(=O)[O-]	0
CCC1OC(=O)C(C)C(OC2CC(C)(OC)C(OC=O)C(C)O2)C(C)C(OC2OC(C)CC(N(C)C)C2OC(C)=O)C2(C)CC(C)=C(O2)C(C)C(O)C1(C)O	0
CCOC(=O)COc1cccc(CCNS(=O)(=O)c2ccc(Cl)cc2)c1	0
O=C(Nc1ccc(Cl)cn1)c1ccc(Oc2ccccc2)cc1	0
CC(C)C(c1nnnn1Cc1cccs1)N1CCC(C(N)=O)CC1	0
N#CC1=C(n2cccc2)N(c2cccc(C(F)(F)F)c2)C2=C(C(=O)CCC2)C1c1ccsc1	0
CC=CC(CC(OC)OC)OC	0
O=C(Cc1c[nH]c2ccccc12)NNC(=O)c1ccc(Cl)c(N2CCCC2=O)c1	0
CC(Sc1n[nH]c(N)n1)C(=O)N1CCc2ccccc2C1	0
C=C(C=CC(=O)OC(C)(C)C)CC1C(=O)CCC2(C)CCCCC12	0
CC(O)C1(O)CC(OCc2ccccc2)C2OCC1O2	0
Clc1ccc(C=NOCc2ccc(Cl)c(Cl)c2)cc1Cl	0
COc1ccc2nc(C=Cc3ccccc3)sc2c1	0
Cc1nn(-c2ccccc2)c(N)c1N=Nc1ccc(Br)cc1	0
O=C([O-])c1ccc(-c2cccc(CN(CCc3ccccc3)C(=O)CCc3ccccc3)c2)cc1	0
N=C(N)Nc1cccc(CC(=O)c2ccc(CC(NNC(N)=O)C(=O)O)cc2)c1	0
Cc1sc2[nH]c(C[NH+]3CCN(C(=S)NCCC[NH+](C)C)CC3)nc(=O)c2c1C	0
C[NH+]1CC[NH+](Cc2c(-c3ccccc3)nc3sccn23)CC1	0
[N-]=[N+]=NCCCOc1ccc2c(c1)C(CN1CCCCC1)C2	0
O=C(Nc1ccc(Br)cc1)C1CC(=O)N(c2ccc(Cl)cc2)C1	0
C=C1OC(=O)C2C(C)CCC12	0
O=C1CC2CC(C1)CC([N+](=O)[O-])C2	0
CCCCCC=C1CC1([Si](C)(C)C)[Si](C)(C)C	0
O=c1[nH]c2ccccc2n1C1CCN(Cc2ccc(-c3nc4cc5ccccc5cc4nc3-c3ccccc3)cc2)CC1	0
CC(=O)OCC1CC(OC(C)=O)c2ccccc2S1	0
O=C(Nc1cc(NC(=O)c2ccc([N+](=O)[O-])cc2)c([N+](=O)[O-])cc1[N+](=O)[O-])c1ccc([N+](=O)[O-])cc1	0
CNc1nc(-c2cc(C)n(CCc3ccc(OC)c(OC)c3)c2C)cs1	0
Cc1cc(C)cc(-n2c(O)c3c(c2O)C2(C(=O)Nc4ccc(C)cc42)N2CCCC32)c1	0
CCCCCCCC(=O)CCC(C)C	0
CCOC(=O)Nc1c(OC)cc(OC)cc1C(C)=O	0
Cc1ccc(C(=O)NCC(=O)N2CCc3ccccc3C2)s1	0
CCOC(=O)c1c(NC(=O)c2ccc(Cl)c([N+](=O)[O-])c2)sc(C(=O)Nc2cc(Cl)ccc2Cl)c1C	0
O=C(CN1CCCc2ccccc21)N1CCCC1c1ccc2c(c1)OCCCO2	0
CSCCC(NC(=O)C(CC(C)C)NC(=O)CNC(=O)C(Cc1ccccc1)NC(=O)C(Cc1ccccc1)NC(=O)Cc1ccccc1)C(N)=O	0
CN(CC(=O)Nc1cccc(F)c1)C(=O)CNC(=O)c1ccc(F)cc1	0
CC(=O)Nc1ccc(S(=O)(=O)Nc2cc(C(=O)N(C)C3CCCCC3)ccc2N2CC3CC(C2)c2cccc(=O)n2C3)cc1	0
Cc1ccccc1C1c2ccsc2CCN1C(=O)CN(C(=O)c1ccc([N+](=O)[O-])cc1)C(C)C	0
CCc1cc(=O)c(-c2ccncc2)c(C)o1	0
CC(C)CC(NC(=O)c1ccc(Cl)c(Cl)c1)C(=O)NC1CCCN(Cc2ccccc2)CC1=O	0
O=Cc1ccccc1-c1ccc(Cl)c(F)c1	0
O=C(CN1CN(c2ccccc2)C2(CCN(S(=O)(=O)c3ccc(Cl)c([N+](=O)[O-])c3)CC2)C1=O)NCc1cccc(C(F)(F)F)c1	0
CC(=O)OC1COCC1OC(=O)C(C)Cl	0
Cn1c2ccccc2c2c3c(=O)c4ccccc4c(=O)c3c3c(=O)c4ccccc4c(=O)c3c21	0
COC(=O)C1CC(c2ccccc2)CN1C(=O)C(CCCCNC(=O)C(F)(F)F)OP(=O)(O)CCCCc1ccccc1	0
COc1ccc(C(C)=NNC(=O)C2CC23CCC3)c(OC)c1	0
CC(=NNC(=O)c1cccc(S(=O)(=O)Nc2ccc(C)cc2C)c1)C(C)C	0
COc1ccc(NC(C)=O)cc1NC(C)C(=O)Nc1ccc(Br)cc1	0
COc1ccc(CC(=O)Nc2ccc(F)c(S(=O)(=O)N3CCOCC3)c2)cc1	0
CC(C)(C#CC[N+](C)(C)C)[N+](C)(C)C	0
CCCCCSc1ccc(CC(O)=NO)cc1	0
CCc1csc(C)c1	0
O=C(COC(=O)CN1C(=O)c2ccccc2C1=O)NC(=O)NC1CC1	0
COC(=O)CC(C)=CC(NS(=O)(=O)c1c(C)cc(C)cc1C)C(C)C	0
CCCC(CC1(C(=O)NC2CCCC(C(=O)N(C)C)C2)CCCC1)C(=O)O	0
CC1C(CN2CCCCCCC2)OC(c2ccc(-c3cccc(CNC(=O)NCc4ccccc4)c3)cc2)OC1c1ccc(CO)cc1	0
COC(=O)c1ccc(CN(C(=O)c2ccncc2)c2ncc(C(O)(C(F)(F)F)C(F)(F)F)s2)cc1	0
CCOc1ccc(-c2ccc(C=C3SC(=S)N(CCC(=O)OC)C3=O)o2)cc1	0
Cc1nc(-c2ccsc2)sc1C(=O)NNC(=O)COc1ccccc1C#N	0
c1ccc(CCSc2nnc(CCc3nnc(SCCc4ccccc4)n3-c3ccccc3)n2-c2ccccc2)cc1	0
CCOc1ccc(C(=O)NC(C)C(=O)O)c2ccccc12	0
O=C([O-])CN1C(=O)C(=Cc2ccc[nH+]c2)SC1=S	0
CCOc1ccc(-n2c(SC(C)C(=O)NCc3ccc4c(c3)OCO4)nc3sc4c(c3c2=O)CCC4)cc1	0
C#CCS(=O)(=O)NCC(c1ccc(N(C)C)cc1)[NH+]1CC[NH+](C)CC1	0
CC(=O)OCc1cc2c(cc1COC(C)=O)OCO2	0
Cc1c(C(=O)NC(=S)Nc2cccc(C(F)(F)F)c2)cccc1[N+](=O)[O-]	0
CC(CCc1ccccc1)NC(=O)CCN(Cc1ccccc1)C(=O)c1cnccn1	0
Cc1ccccc1C(=O)Nc1ccc(C(=O)NNC(=S)NC(=O)CCCC(=O)OCCCc2ccccc2)cc1	0
CC(=NO)C(C)(C)N1CCN(c2ccccn2)CC1	0
COCC1OC(CC=O)(c2ccccc2)OC1COC	0
CCNC(=O)CCCC(=O)NCCS	0
CNc1ccccc1C(=O)NC1C(O)CC2C(O)CCCN2C1(C)C	0
Cc1ccc(C2CC(=O)C(C(N)=O)C(=N)N2)cc1	0
COC12CCC(NC(C)C(=O)OC(C)(C)C)C3Oc4c(O)ccc5c4C31CCN(C)C2C5	0
CCOCc1c(C(=O)OCC(=O)N2CCN(C(=O)OCC)CC2)oc2ccccc12	0
Cc1ccc(C=C(C#N)C(=O)OC(C)C(=O)Nc2ccc(F)c(F)c2)cc1	0
COC(=O)c1ccc(COc2ccccc2C=NNC(=O)C2COc3ccccc3O2)cc1	0
N#CC(=Cc1ccc(OCc2ccccc2F)c(Br)c1)C(=O)Nc1cccc(C(=O)O)c1	0
O=C(O)CCCCc1nc(-c2cccnc2)co1	0
Cc1cc(=O)oc2cc(OCCSc3nnc(Cc4ccccc4)o3)ccc12	0
CC(C)CCOc1cccc(NC(=O)COc2ccc(Br)cc2)c1	0
COc1ccc(C(OCC2OC(N3CCC(=O)NC3=O)C(OC3CCCCO3)C2O)(c2ccc(N)cc2)c2ccc(OC)cc2)cc1	0
NCCCCC(NC(=O)C(CS)NC(=O)C(Cc1c[nH]c2ccccc12)NC(=O)C(N)CC(=O)O)C(=O)O	0
CCC(C)NC(=O)C=Cc1ccc(OC)cc1OC	0
CC(C)C(NC(=O)C(CCC(N)=O)NC(=O)C(N)CCC(N)=O)C(=O)NC(CCC(N)=O)C(=O)O	0
CCC(Sc1nc(=O)c2c(-c3ccc4c(c3)CCCC4)csc2[nH]1)C(=O)O	0
Cc1ccc(-c2nn(C(=N)N)c3c2CCCCN3)s1	0
Cc1ccc(S(=O)(=O)SC2CCN(C(C(=O)C3CC3)c3ccccc3[N+](=O)[O-])CC2)cc1	0
COc1ccc(COC(=O)N2CC(S)CC2CNC(=O)NC(=O)C(Cl)(Cl)Cl)cc1	0
Cc1ccc(N2CCN(S(=O)(=O)c3cc(Br)c(C)cc3C)CC2)c(C)c1	0
O=C(CSc1nnc(-c2cccs2)o1)Nc1cccc(S(=O)(=O)N2CCCCC2)c1	0
CCOC(=O)C1=C(C)N=c2sc(=CC3CC=CCC3)c(=O)n2C1c1ccc(SC)cc1	0
CCOC(C)N=C1C(C)CC(C)(OC)C(OC2OC(C)CC(N(C)C)C2O)C(C)C(OC2CC(C)(OC)C(OC)C(C)O2)C(C)C(=O)OC(CC)C(C)(O)C(O)C1C	0
CC(=CCO)C1Oc2ncc(-c3ccccc3)cc2C1(C)CO	0
CCSc1nc2sc3c(c2c(=O)n1-c1ccc(C)c(C)c1)CCCC3	0
COC(=O)C1C(C(=O)OC)C(c2ccco2)C1c1ccco1	0
CCC(C)c1ccc(C(NCC(=O)NC(=O)NC)c2cccs2)cc1	0
NCc1ccc(CN2CCCC(NC(=O)CCCCCCCC(=O)NC3CCCN(Cc4ccc(CN)cc4)C3=O)C2=O)cc1	0
COC(=O)C1CSCc2c(O)n(-c3ccccc3)c(=O)n21	0
CC(C)(C)OC(=O)N(CCCCCO)CCCCCO	0
C[Si](C)C1C=CC2=C1CCCC2	0
C[SiH](c1sc(Cl)c(Cl)c1Cl)c1sc(Cl)c(Cl)c1Cl	0
Clc1nc(-c2ccccc2Cl)c2cc(Br)ccc2n1	0
CC(=O)OC1C2C(C)C(OC(=O)C(O)C(NC(=O)OC(C)(C)C)c3ccccc3)C3OC14C1(C)C(O)CC5OCC5(OC(C)=O)C1C(OC(=O)c1ccccc1)C34C2(C)C	0
COC(=O)c1c(COC(=O)COc2ccccc2C=O)nc2ccccc2c1C	0
Cc1cc(-c2ccc(C(N)=NO)o2)ccc1Br	0
CCCC(=O)Oc1cn(CC2CCCO2)c2nc(CCC)n3c4ccccc4nc3c12	0
O=C([O-])C1OC(OC2C(O)C(Oc3ccc([N+](=O)[O-])cc3)OC(C(=O)[O-])C2O)C(O)C(O)C1O	0
CCC(C)C(NC(=O)C(N)Cc1ccc(O)cc1)C(=O)NC(CS)C(=O)NC(CC(C)C)C(=O)O	0
CC(OS(C)(=O)=O)C(NC(=O)OC(C)(C)C)C(=O)NOCS(=O)(=O)O	0
CCOCCOC(=O)Cn1cnc2scc(-c3ccc(C)cc3C)c2c1=O	0
C=C(C)C1CCC(C)=CC1Cc1ccoc1	0
COc1ccc(C2C=C(c3ccccc3)NC3=C2C(C(=O)c2ccc(C)c(C)c2)c2c(ccc4ccccc24)O3)cc1	0
COc1ccc(Cc2nnc3n2NC(c2ccco2)S3)cc1OC	0
CC(NCC(=O)NC(C)c1ccc(Br)cc1)c1cccc(Cl)c1	0
C=CCn1c(CCc2ccccc2)nnc1SCC(=O)NC1CCCCCC1	0
COc1ccc(OC)c(C2C(C(=O)c3ccc(OC(C)C)cc3)C(=O)C(=O)N2Cc2cccnc2)c1	0
COc1ccc(OC)c(NC(=O)C=Cc2ccc(OCc3ccccc3)c(OC)c2)c1	0
COc1ccc(-c2nnn(CC(=O)N(c3ccc(C4CCCCC4)cc3)C(C(=O)NC3CCCCC3)c3ccc(F)cc3)n2)cc1OC	0
O=S(=O)(c1ccc(Cl)cc1)c1ncnc2c1N=C(c1ccccc1)c1cc(Cl)ccc1[S+]2[O-]	0
COC(=O)C1=C(C(=O)OC)C2(OC1=NC1CCCCC1)C(=O)c1cccc3cccc2c13	0
COc1cc(OC)cc(C(=O)Nc2cc3c(cc2C(C)=O)OCO3)c1	0
COc1ccc(N=C2SC(C(=O)Nc3ccc(OC)cc3)CC(=O)N2Cc2ccc3c(c2)OCO3)cc1	0
COC1CCC(Cc2ccc(CC3CCCS3)cc2)(OC)S1	0
O=C(O)C=Cc1cccc2c1OC1CC(O)C(NS(=O)(=O)c3cccc4ccccc34)C21	0
CCc1ccc(Nc2nc(SC)nc(-c3ccccc3)c2C#N)cc1	0
CCCCCCCCCCCCCCCCCC(=O)OCC(CO)CC(OCC)OCC	0
COc1ccc(C(OCC2OC(n3cnc4c(=O)[nH]cnc43)CC2OP(=O)(OCC2OC(n3cnc4c(NC(=O)c5ccccc5)ncnc43)CC2OP(=O)(O)Oc2ccccc2Cl)Oc2ccccc2Cl)(c2ccccc2)c2ccc(OC)cc2)cc1	0
[H]C1(NS(=O)(=O)N(CC)CC)CC2c3cccc4[nH]cc(c34)CC2N(CCC)C1	0
COc1cc(-c2oc3c(OC)c(O)c(O)c(O)c3c(=O)c2OC)ccc1OS(=O)(=O)c1ccc(C)cc1	0
CCOC(C)c1cc2c(=O)n(NS(C)(=O)=O)c(=O)[nH]c2cc1C(F)(F)F	0
Cc1c[nH]c(C(NC=O)C(c2ccc(-n3ccnc3)cc2)c2ccccn2)n1	0
COc1ccc2cc(CN(C)C(=O)COC(=O)c3ccc4c(c3)OCCO4)ccc2c1	0
COC(CC1c2[nH]c3ccccc3c2CCN1Cc1ccccc1)OC	0
C=COC1CN(Cc2ccccc2Br)CC1OC=C	0
COc1ccc(C=C(C#N)C(=O)OCCOC[Si](C)(C)O[Si](C)(C)C)cc1	0
CCOC(=O)CN1C(=O)NC2(CC2)C1=O	0
O=C(COc1ccc(-c2ccccc2)cc1Br)Oc1cccc(C(=O)OCCc2ccccc2)c1	0
CC(NC(=O)OC(C)(C)C)C(=S)NC(C)c1ccccc1	0
COC(=O)CN1SC2(SC13C(C)(C)C(=O)C3(C)C)C(C)(C)C(=O)C2(C)C	0
COc1cc2c(c(OC)c1OC)-c1ccc(OC)c(=O)c3c(C=O)[nH]c(c13)CC2	0
Cc1cccc(C)c1NC(=O)C(=O)NCCCc1ccc(N2CCCC2)cc1	0
O=C(NN=Cc1cc(I)cc(I)c1O)c1ccccc1OCc1ccccc1Cl	0
C=CCCC1C(C)=C(C)C=CN1C(=O)OCC	0
C=CCOc1ccc(C2C(C(=O)c3ccc(F)cc3)C(=O)C(=O)N2CCCN(C)C)cc1	0
CC(C)(C)C1CC(=Cc2cccnc2)C(=O)C(=Cc2ccc[nH+]c2)C1	0
COC1C(Br)=Cc2ccccc2-c2ccccc21	0
C1=C(c2ccccc2C2=Cc3ccccc3C2)Cc2ccccc21	0
Cc1sc(NC(=O)C(C)Oc2ccc(Cl)cc2Cl)nc1-c1ccccc1	0
COc1ccccc1NS(=O)(=O)c1ccc(NNC(=S)Nc2cc(C)cc(C)c2)c([N+](=O)[O-])c1	0
CC(=NNc1n[nH]c(SCCC(C)C)n1)c1ccc(Br)cc1	0
CC1=NC(SCC(=O)c2cc3ccccc3oc2=O)=C(C#N)C(c2ccco2)C1C(=O)OCc1ccccc1	0
CCN=c1scc(-c2ccccc2)n1N=Cc1c[nH]c2ccccc12	0
CCC[N+](CCC)(CCC)CCC	0
CCN(CC)C1=C(F)C(=O)C(F)(Cl)C(F)=C1F	0
N#Cc1c(O)[nH]c2scc(-c3ccc(-c4cccc(F)c4O)cc3)c2c1=O	0
COc1ccc(CN2CCN(CC(=O)Nc3ccc(C)c(C)c3)CC2)cc1	0
O=C(COC(=O)c1ccc(Cl)c([N+](=O)[O-])c1)Nc1ccc2c(c1)OCCCO2	0
CCn1ncc(Br)c1C(=O)N1CCN(Cc2ccco2)CC1	0
COc1ccc(Nc2ccccc2)cc1OC1CCCC1	0
CC(=O)OC(C=Cc1ccccc1)C(C)(S(=O)(=O)c1ccccc1)S(=O)(=O)c1ccccc1	0
c1ccc(Cc2nc(Cc3ccccc3)c(Cc3ccccc3)nc2Cc2ccccc2)cc1	0
O=C(CSc1nnnn1Cc1ccccc1)Nc1cccc(S(=O)(=O)N2CCCC2)c1	0
O=C1N=c2ccc(C(=O)CCl)cc2=C1Cc1cc(I)c(O)c(I)c1	0
CCC(=O)N(CC(=O)Nc1nc(C)c(C)s1)CC(C)C	0
O=C(NCCN1CCc2ccccc2C1)c1ccc2c(c1)N(Cc1ccc(F)cc1Cl)C(=O)c1ccccc1S2	0
CC(C)(C)C1CCC(P(=S)(c2ccccc2)c2ccccc2)CC1	0
CCOc1ccc(NC(=O)c2oc3ccccc3c2NC(=O)c2ccccc2Br)cc1	0
CCOc1cc(C2NC(=S)N=C(C)C2C(=O)Nc2ccc(C)cc2)ccc1O	0
CCCCCc1ccc2c(c1)C(=NOCC)C(=O)N2[Si](C)(C)C	0
COCOC(C=C(C)C=CI)C(CC(C)O[Si](C)(C)C(C)(C)C)O[Si](C)(C)C(C)(C)C	0
CCOC(=O)N1CC2C(O)CC2C2(C1)OCCO2	0
c1ccc(CSC(=Nc2ccccc2)Nc2ccccc2)cc1	0
CN1C2CCC1C(C(=O)N1CCCC1)C(c1ccc(I)cc1)C2	0
CCCCCCOc1ccc(C(=O)NC(=S)Nc2ccc(OCCC3CCCCC3)cc2)cc1	0
O=C([O-])CNC(=O)CNC(=O)COc1ccc2c(c1)oc(=O)c1ccccc12	0
CC(=O)Nc1ccc(NC(=O)c2cc3cc(N(C)S(=O)(=O)c4ccc(F)cc4)ccc3s2)cc1	0
COc1ccccc1NN=C(C#N)c1nc2ccccc2n1C	0
COc1cc2c(cc1OC)C1CCCCC1OC2c1cccc(C(F)(F)F)c1	0
COC(=O)C=CC(OS(C)(=O)=O)C(Cc1cn(S(=O)(=O)c2c(C)cc(C)cc2C)c2ccccc12)NC(=O)OC(C)(C)C	0
CCCCCCCCCCCCCCCCCC(=O)OCC1COC2(O1)c1ccccc1Oc1ccccc12	0
Cc1cc(C)c(NC(=O)C[NH2+]C(C)c2cccc3ccccc23)c(Cl)c1	0
C=CCOC(=O)Nc1ncnc2c1ncn2C1OC(COP(=O)(OCC=C)OC2C(COC(c3ccccc3)(c3ccccc3)c3ccc(OC)cc3)OC(n3cnc4c(NC(=O)OCC=C)ncnc43)C2O[Si](C)(C)C(C)(C)C)C(OC(=O)OCC=C)C1OC(=O)OCC=C	0
CCc1ccccc1NC(=O)CNS(=O)(=O)c1c(C)c(C)c(C)c(C)c1C	0
COc1cc(CCN=Cc2cc([N+](=O)[O-])ccc2[O-])c([N+](=O)[O-])cc1OC	0
COCCNC(=O)COC(=O)CSC(c1ccccc1)c1ccc(Cl)cc1	0
CCOC(=O)CC(=O)Nc1ccccc1C(=O)N1CCCCCC1	0
COC(=O)c1ccc(C=C2Oc3cc(OCc4ccccc4Cl)ccc3C2=O)cc1	0
N#CC(=Cc1ccc(OC(=O)c2ccccc2)cc1)C(=O)Nc1ccc2c(c1)OCCO2	0
CN1CC=C(c2ccccc2)CC1	1
CCCCCC(O)C=CC=O	1
CN(N=O)C(=O)NC1C(O)OC(CO)C(O)C1O	1
O=c1[nH]cc(F)c(=O)[nH]1	1
COc1ccc2[nH]cc(CCNC(C)=O)c2c1	1
NCCc1cc(O)c(O)cc1O	1
CCC1C(=O)OCC1Cc1cncn1C	1
NCCc1ccc(O)c(O)c1	1
NCC(O)c1ccc(O)c(O)c1	1
O=C(C(O)CO)C(O)C(O)CO	1
ClC(Cl)=C(c1ccc(Cl)cc1)c1ccc(Cl)cc1	1
C=C(C)C1CNC(C(=O)O)C1CC(=O)O	1
CNCC(O)c1ccc(O)c(O)c1	1
CC(CO)CCCC(C)C1CCC2C3CC=C4CC(O)CCC4(C)C3CCC12C	1
C[n+]1ccc(-c2ccccc2)cc1	1
CCCCCC(O)C=CC1C(O)CC(=O)C1CC=CCCCC(=O)O	1
CCN(CC)C(=S)SSC(=S)N(CC)CC	1
COC(=O)C1C(OC(=O)c2ccccc2)CC2CCC1N2C	1
CS(=O)(=O)c1ccc(C2=C(c3ccccc3)C(=O)OC2)cc1	1
C=C(C)C1Cc2c(ccc3c2OC2COc4cc(OC)c(OC)cc4C2C3=O)O1	1
S=C([S-])NCCNC(=S)[S-]	1
C[n+]1ccc(-c2cc[n+](C)cc2)cc1	1
Nc1ncnc2c1ncn2C1OC(CO)C(O)C1O	1
O=P1(N(CCCl)CCCl)NCCCO1	1
CN1C2CC(OC(=O)C(CO)c3ccccc3)CC1C1OC12	1
OCCN(CCO)c1nc(N2CCCCC2)c2nc(N(CCO)CCO)nc(N3CCCCC3)c2n1	1
COc1cc2c(c(OC)c1OC)-c1ccc(OC)c(=O)cc1C(NC(C)=O)CC2	1
CCCCCCCCCc1ccccc1O	1
CCN(CC)C(=S)[S-]	1
CCOP(=S)(OCC)Oc1cc(C)nc(C(C)C)n1	1
NC(CCS)C(=O)O	1
COC(=O)C1=C(C)N=C(C)C(C(=O)OC)C1c1ccccc1[N+](=O)[O-]	1
CNC1(c2ccccc2Cl)CCCCC1=O	1
CC(CCC(=O)O)C1CCC2C3CCC4CC(O)CCC4(C)C3CC(O)C12C	1
O=NN(CCCl)C(=O)NCCCl	1
NC1C(O)OC(CO)C(O)C1O	1
CN1CCCC1c1cccnc1	1
C=CCC1=CC(C)CC(C)CC(OC)C2OC(O)(C(=O)C(=O)N3CCCCC3C(=O)OC(C(C)=CC3CCC(O)C(OC)C3)C(C)C(O)CC1=O)C(C)CC2OC	1
Nc1c2c(nc3ccccc13)CCCC2	1
NCCc1c[nH]c2ccc(O)cc12	1
CNC(C)Cc1ccc2c(c1)OCO2	1
CC12CCC(=O)C=C1CCC1C2CCC2(C)C(O)CCC12	1
CC(=O)Oc1ccccc1C(=O)O	1
CC(C)(c1ccc(O)cc1)c1ccc(O)cc1	1
O=CCC=O	1
CNC(C)Cc1ccccc1	1
CC12CCC(=O)C=C1CCC1C2C(O)CC2(C=O)C(C(=O)CO)CCC12	1
CCNC(=O)C1CCCN1C(=O)C(CCCN=C(N)N)NC(=O)C(CC(C)C)NC(=O)C(CC(C)C)NC(=O)C(Cc1ccc(O)cc1)NC(=O)C(CO)NC(=O)C(Cc1c[nH]c2ccccc12)NC(=O)C(Cc1c[nH]cn1)NC(=O)C1CCC(=O)N1	1
O=P1(NCCCl)OCCCN1CCCl	1
CC(C=CC1=C(C)CCCC1(C)C)=CC=CC(C)=CC(=O)O	1
CCOC(=O)C(CCc1ccccc1)NC(C)C(=O)N1CCCC1C(=O)O	1
CC(=O)NC1C(O)OC(COS(=O)(=O)O)C(OC2OC(C(=O)O)C(OC3OC(CO)C(OC4OC(C(=O)O)C(O)C(O)C4OS(=O)(=O)O)C(OS(=O)(=O)O)C3NS(=O)(=O)O)C(O)C2OS(=O)(=O)O)C1O	1
CC(N)Cc1ccccc1	1
Cc1ccc(-c2cc(C(F)(F)F)nn2-c2ccc(S(N)(=O)=O)cc2)cc1	1
CNCC(O)c1cccc(O)c1	1
C=CC=O	1
C[Sn](C)C	1
FC(F)(F)C(Cl)Br	1
CN1CCC23c4c5ccc(O)c4OC2C(O)C=CC3C1C5	1
CCCC(CCC)C(=O)O	1
CC(=O)[O-]	1
CCCc1nn(C)c2c(=O)[nH]c(-c3cc(S(=O)(=O)N4CCN(C)CC4)ccc3OCC)nc12	1
CNC(=O)Oc1ccc2c(c1)C1(C)CCN(C)C1N2C	1
CC12CCC(=O)C=C1CCC1C2CCC2(C)C(C(=O)CO)CCC12	1
NNC(=O)c1ccncc1	1
CNCC(N)C(=O)O	1
CC1(C)C(C=C(Cl)Cl)C1C(=O)OC(C#N)c1cccc(Oc2ccccc2)c1	1
CCCCCCCCCCCCCCCC(=O)OC1CCCn2c1nc(C)c(CCN1CCC(c3noc4cc(F)ccc34)CC1)c2=O	1
CC1=NS(=O)(=O)c2cc(Cl)ccc2N1	1
CN(C)C(N)=NC(=N)N	1
CCN(N=O)C(N)=O	1
CC1(C)C(C=C(Cl)Cl)C1C(=O)OCc1cccc(Oc2ccccc2)c1	1
CCC(C)C1OC2(C=CC1C)CC1CC(CC=C(C)C(OC3CC(OC)C(OC4CC(OC)C(O)C(C)O4)C(C)O3)C(C)C=CC=C3COC4C(O)C(C)=CC(C(=O)O1)C34O)O2	1
COc1cc(CNC(=O)CCCCC=CC(C)C)ccc1O	1
CCO	1
CC(C)(O)C1C2OC(=O)C1C1(O)CC3OC34C(=O)OC2C14C	1
CN(Cc1cnc2nc(N)nc(N)c2n1)c1ccc(C(=O)NC(CCC(=O)O)C(=O)O)cc1	1
ClC1=C(Cl)C2(Cl)C3C4CC(C5OC45)C3C1(Cl)C2(Cl)Cl	1
FCOC(C(F)(F)F)C(F)(F)F	1
O=C(O)COc1ccc(Cl)cc1Cl	1
CC(=O)N(CC(O)CO)c1c(I)c(C(=O)NCC(O)CO)c(I)c(C(=O)NCC(O)CO)c1I	1
CCOP(=S)(OCC)Oc1nc(Cl)c(Cl)cc1Cl	1
CC12CCC(=O)C=C1CCC1C2C(O)CC2(C)C1CCC2(O)C(=O)CO	1
Clc1c(Cl)c(Cl)c2c(c1Cl)Oc1ccccc1O2	1
O=C(CCCN1CCC(O)(c2ccc(Cl)cc2)CC1)c1ccc(F)cc1	1
NCCCNCCCCNCCCN	1
O=S1OCC2C(CO1)C1(Cl)C(Cl)=C(Cl)C2(Cl)C1(Cl)Cl	1
C#CC1(O)CCC2C3CCc4cc(O)ccc4C3CCC21C	1
O=C(c1ccc(OCCN2CCCCC2)cc1)c1c(-c2ccc(O)cc2)sc2cc(O)ccc12	1
c1ccc2c(c1)cc1ccc3cccc4ccc2c1c34	1
O=C(O)Cc1ccccc1Nc1c(Cl)cccc1Cl	1
NC(CCC(=O)NC(CSSCC(NC(=O)CCC(N)C(=O)O)C(=O)NCC(=O)O)C(=O)NCC(=O)O)C(=O)O	1
CC(=O)OC1=C2C(C)C(OC(=O)C(O)C(NC(=O)c3ccccc3)c3ccccc3)CC(O)(C(OC(=O)c3ccccc3)C3C4(OC(C)=O)COC4CC(O)C3(C)C1=O)C2(C)C	1
OC1C(O)C(O)C2OC2C1O	1
CC=C(c1ccc(O)cc1)C(CC)c1ccc(O)cc1	1
CCCCCCCCCCCCCC(=O)OC1C(C)C2(O)C(C=C(CO)CC3(O)C(=O)C(C)=CC32)C2C(C)(C)C12OC(C)=O	1
COc1cccc2c(O)c3c(c(O)c12)C(=O)C1=C(CC(O)(C(C)=O)CC1OC1CC(N)C(O)C(C)O1)C3=O	1
CN(C)C(=S)[S-]	1
CCCCc1ccc(C(=O)O)nc1	1
CNCCC(Oc1ccc(C(F)(F)F)cc1)c1ccccc1	1
CC(C)Cc1ccc(C(C)C(=O)O)cc1	1
CC(=O)OC1(C(C)=O)CCC2C3CC(C)=C4CC(=O)CCC4(C)C3CCC21C	1
OCCN1CCN(CCCN2c3ccccc3Sc3ccc(Cl)cc32)CC1	1
CN1CCc2cc3c(cc2C1C1OC(=O)c2c1ccc1c2OCO1)OCO3	1
COC(=O)C1C2CC3c4[nH]c5cc(OC)ccc5c4CCN3CC2CC(OC(=O)c2cc(OC)c(OC)c(OC)c2)C1OC	1
CN1CCN(CCCN2c3ccccc3Sc3ccc(C(F)(F)F)cc32)CC1	1
CC(=O)Nc1ccc(O)cc1	1
CCC1(O)CC2CN(CCc3c([nH]c4ccccc34)C(C(=O)OC)(c3cc4c(cc3OC)N(C=O)C3C(O)(C(=O)OC)C(OC(C)=O)C5(CC)C=CCN6CCC43C65)C2)C1	1
Cc1c(COC(=O)C2C(C=C(Cl)C(F)(F)F)C2(C)C)cccc1-c1ccccc1	1
O=C(O)c1cccnc1C(=O)O	1
COc1ccc(CCN(C)CCCC(C#N)(c2ccc(OC)c(OC)c2)C(C)C)cc1OC	1
CCC(C)CCCC(=O)NC(CCN)C(=O)NC(C(=O)NC(CCN)C(=O)NC1CCNC(=O)C(C(C)O)NC(=O)C(CCN)NC(=O)C(CCN)NC(=O)C(CC(C)C)NC(=O)C(CC(C)C)NC(=O)C(CCN)NC1=O)C(C)O	1
CC1OC(OC2CC(O)C3(CO)C4C(O)CC5(C)C(C6=CC(=O)OC6)CCC5(O)C4CCC3(O)C2)C(O)C(O)C1O	1
COC(=O)C(c1ccccc1Cl)N1CCc2sccc2C1	1
CC1OC(OC2C(O)C(OCCc3ccc(O)c(O)c3)OC(COC3OC(CO)C(O)C(O)C3O)C2OC(=O)C=Cc2ccc(O)c(O)c2)C(O)C(O)C1O	1
O=c1[nH]c2ccccc2n1C1CCN(CCCC(c2ccc(F)cc2)c2ccc(F)cc2)CC1	1
O=C1C=CC(=O)c2c1c(O)c1c(NCCNCCO)ccc(NCCNCCO)c1c2O	1
CN1CCN(C2=Nc3cc(Cl)ccc3Nc3ccccc32)CC1	1
CCN(CC)CCNC(=O)c1cc(Cl)c(N)cc1OC	1
C[N+](C)(C)CCOC(N)=O	1
O=[N+]([O-])NC1=NCCN1Cc1ccc(Cl)nc1	1
CCOP(=O)(OCC)Oc1nc(Cl)c(Cl)cc1Cl	1
NC1CC1c1ccccc1	1
Cn1c(=O)c2[nH]cnc2n(C)c1=O	1
CCNc1nc(Cl)nc(NC(C)C)n1	1
CCCCCC(O)C=CC1C(O)CC2OC(=CCCCC(=O)O)CC21	1
CC1NCCc2cc(O)c(O)cc21	1
Cc1ccc(-c2nc3ccc(C)cn3c2CC(=O)N(C)C)cc1	1
OCCOCCN1CCN(C2=Nc3ccccc3Sc3ccccc32)CC1	1
COCC(=O)Nc1c(I)c(C(=O)NCC(O)CO)c(I)c(C(=O)N(C)CC(O)CO)c1I	1
CN1CCN(C2=Nc3ccccc3Oc3ccc(Cl)cc32)CC1	1
CCCCCC(O)C=CC1OC(O)CC(O)C1CC=CCCCC(=O)O	1
CC(N)=S	1
CC=CC=O	1
C[Sn](C)(C)Cl	1
CCCN(CCC)S(=O)(=O)c1ccc(C(=O)O)cc1	1
O=C1CCC(N2C(=O)c3ccccc3C2=O)C(=O)N1	1
NC(Cc1ccc(O)c(I)c1)C(=O)O	1
CC(NC(=O)C(N)Cc1ccc(O)cc1)C(=O)NCC(=O)N(C)C(Cc1ccccc1)C(=O)NCCO	1
Cc1cc(C(C)(C)C)c(O)c(C(C)(C)C)c1	1
CC12CCC3c4ccc(O)cc4CCC3C1CCC2O	1
C=CC#N	1
CNC(C)C1CCC(N)C(OC2C(N)CC(N)C(OC3OCC(C)(O)C(NC)C3O)C2O)O1	1
CC(OP(C)(=O)F)C(C)(C)C	1
CC(C)OP(C)(=O)F	1
CN(C)CCCN1c2ccccc2CCc2ccccc21	1
O=[N+]([O-])OCC(CO[N+](=O)[O-])O[N+](=O)[O-]	1
NC(CCC(=O)[O-])C(=O)[O-]	1
CCC(=C(c1ccccc1)c1ccc(OCCN(C)C)cc1)c1ccccc1	1
C#CCN(C)C(C)Cc1ccccc1	1
Oc1c2c(c(O)n1CCCCN1CCN(c3nsc4ccccc34)CC1)CCCC2	1
O=c1[nH]c2ccccc2n1CCCN1CCC(n2c(=O)[nH]c3cc(Cl)ccc32)CC1	1
OCCN1CCN(CCCN2c3ccccc3Sc3ccc(C(F)(F)F)cc32)CC1	1
CC(=O)CC(c1ccc([N+](=O)[O-])cc1)c1c(O)c2ccccc2oc1=O	1
Cc1cc2c(s1)Nc1ccccc1N=C2N1CCN(C)CC1	1
CCc1c(C)[nH]c2c1C(=O)C(CN1CCOCC1)CC2	1
NNCCc1ccccc1	1
ClC1(Cl)CCCC(Cl)(Cl)C1(Cl)Cl	1
Clc1cccc(Cl)c1NC1=NCCN1	1
NC(CCC(=O)NC(CS)C(=O)NCC(=O)O)C(=O)O	1
NC(=O)N1c2ccccc2C=Cc2ccccc21	1
O=S(=O)(O)C(F)(F)C(F)(F)C(F)(F)C(F)(F)C(F)(F)C(F)(F)C(F)(F)C(F)(F)F	1
CC(C)CC1C(=O)N2CCCC2C2(O)OC(NC(=O)C3C=C4c5cccc6[nH]c(Br)c(c56)CC4N(C)C3)(C(C)C)C(=O)N12	1
NCC1CCC(C(=O)O)CC1	1
NS(=O)(=O)c1cc2c(cc1Cl)NCNS2(=O)=O	1
C=CC=C	1
CC(=O)CCCCn1c(=O)c2c(ncn2C)n(C)c1=O	1
CC(=O)OCC12CC(OC(=O)CC(C)C)C(C)=CC1OC1C(O)C(OC(C)=O)C2(C)C12CO2	1
CC=CCC(C)C(O)C1C(=O)NC(CC)C(=O)N(C)CC(=O)N(C)C(CC(C)C)C(=O)NC(C(C)C)C(=O)N(C)C(CC(C)C)C(=O)NC(C)C(=O)NC(C)C(=O)N(C)C(CC(C)C)C(=O)N(C)C(CC(C)C)C(=O)N(C)C(C(C)C)C(=O)N1C	1
COP(=S)(OC)Oc1ccc([N+](=O)[O-])c(C)c1	1
CC(=O)C1CCC2C3CC=C4CC(=O)CCC4(C)C3CCC12C	1
CCN(CC)CC(=O)Nc1c(C)cccc1C	1
CCCCCC(CC)(CC)OC(=O)c1ccccc1C(=O)[O-]	1
C=CCN1CCC23c4c5ccc(O)c4OC2C(=O)CCC3(O)C1C5	1
CC(C)=CCCC(C)C1CCC2C3CC=C4CC(O)CCC4(C)C3CCC12C	1
CON(C)C(=O)Nc1ccc(Cl)c(Cl)c1	1
CNS(=O)(=O)Cc1ccc2[nH]cc(CCN(C)C)c2c1	1
CCN1CCCC1CNC(=O)c1cc(S(=O)(=O)CC)c(N)cc1OC	1
NC(CCC(=O)O)C(=O)O	1
CC1(C)OC2COC3(COS(N)(=O)=O)OC(C)(C)OC3C2O1	1
OCC1CO1	1
CN(C)CCC=C1c2ccccc2Sc2ccc(Cl)cc21	1
O=S(=O)(O)Oc1c[nH]c2ccccc12	1
C[N+]1(C)C2CC(OC(=O)C(O)(c3cccs3)c3cccs3)CC1C1OC12	1
COP(=O)(OC)OC=C(Cl)Cl	1
Nc1ccn(C2OC(CO)C(O)C2O)c(=O)n1	1
CC(=NC#N)N(C)Cc1ccc(Cl)nc1	1
Cn1cnc([N+](=O)[O-])c1Sc1ncnc2[nH]cnc12	1
O=C1CC2OCC=C3CN4CCC56c7ccccc7N1C5C2C3CC46	1
ClC=C(Cl)Cl	1
CN(C)CC(c1ccc(O)cc1)C1(O)CCCCC1	1
Nc1ncn(C2OC(CO)C(O)C2O)c(=O)n1	1
NC(C(=O)O)c1cc(=O)[nH]o1	1
CC(O)C(=O)O	1
CCNc1nc(Cl)nc(NC(C)(C)C#N)n1	1
C=CCl	1
COc1ccc2cc(C(C)C(=O)O)ccc2c1	1
NS(=O)(=O)c1cc(C(=O)O)c(NCc2ccco2)cc1Cl	1
CC1CC2C3CC=C4CC(=O)C=CC4(C)C3(F)C(O)CC2(C)C1(O)C(=O)CO	1
OC1C(O)C(O)C(O)C(O)C1O	1
CCCCCC(O)C=CC1C(O)CC(=O)C1CCCCCCC(=O)O	1
CSc1ccc2c(c1)N(CCC1CCCCN1C)c1ccccc1S2	1
Clc1ccc2c(c1)C(N1CCNCC1)=Nc1ccccc1O2	1
CN1C(=O)CN=C(c2ccccc2)c2cc(Cl)ccc21	1
Cn1c(=O)c2c(ncn2C)n(C)c1=O	1
C=C1CCC(O)CC1=CC=C1CCCC2(C)C1CCC2C(C)C=CC(C)C(C)C	1
Nc1ccc([As](=O)(O)O)cc1	1
CCN1CCCC1CNC(=O)c1c(O)c(Cl)cc(Cl)c1OC	1
Oc1cc2cc(CCN3CCN(c4nsc5ccccc45)CC3)c(Cl)cc2[nH]1	1
CC1=C2CC(=O)C=CC2(C)C2C(O)CC3(C)C(CCC3(O)C(=O)CO)C2C1	1
COc1cc2c(cc1OC)C1CC(=O)C(CC(C)C)CN1CC2	1
Cc1nc2n(c(=O)c1CCN1CCC(c3noc4cc(F)ccc34)CC1)CCCC2	1
C(=Cc1ccccc1)CN1CCN(C(c2ccccc2)c2ccccc2)CC1	1
O=c1[nH]cnc2[nH]ncc12	1
CC#CC1(O)CCC2C3=C(C4=C(CC3)CC(=O)CC4)C(c3ccc(N(C)C)cc3)CC21C	1
C=CCN=C=S	1
CCCCNC(=O)n1c(NC(=O)OC)nc2ccccc21	1
CN(CC(=O)O)C(=N)N	1
CC(=O)CCC(C)=O	1
CC(C)(S)C(N)C(=O)O	1
COc1cccc2c(O)c3c(c(O)c12)C(=O)C1=C(CC(O)(C(=O)CO)CC1OC1CC(N)C(O)C(C)O1)C3=O	1
CN(CCCl)CCCl	1
CC12C=CC(=O)C=C1CCC1C2C(=O)CC2(C)C1CCC2(O)C(=O)CO	1
Nc1nc(=O)c2nc(CNc3ccc(C(=O)NC(CCC(=O)O)C(=O)O)cc3)cnc2[nH]1	1
CC(C)CC(NC(=O)C(Cc1ccccc1)NC(=O)c1cnccn1)B(O)O	1
N=C1CN(N2CCOCC2)NO1	1
C#CC1(O)CCC2C3CCC4=Cc5oncc5CC4(C)C3CCC21C	1
O=C([O-])c1c(Cl)c(Cl)c(Cl)c(Cl)c1-c1c2cc(I)c(=O)c(I)c-2oc2c(I)c([O-])c(I)cc12	1
NC(=O)c1ncn(C2OC(CO)C(O)C2O)n1	1
CCC(=O)C(CC(C)N(C)C)(c1ccccc1)c1ccccc1	1
COC(=O)C(c1ccccc1)C1CCCCN1	1
NC(Cc1ccc(O)c(O)c1)C(=O)O	1
C#CC1(O)CCC2C3CC=C4CC(=O)CCC4C3CCC21CC	1
CN(C)CCC=C1c2ccccc2CCc2ccccc21	1
CC(C=CC1=C(C)CCCC1(C)C)=CC=CC(C)=CC(=O)Nc1ccc(O)cc1	1
COCCCCC(=NOCCN)c1ccc(C(F)(F)F)cc1	1
CC(=O)N(O)CCCCCNC(=O)CCC(=O)N(O)CCCCCNC(=O)CCC(=O)N(O)CCCCCN	1
CCCCOC(=O)c1ccccc1C(=O)OCCCC	1
CN(C)CCCC1(c2ccc(F)cc2)OCc2cc(C#N)ccc21	1
Fc1ccc(C2CCNCC2COc2ccc3c(c2)OCO3)cc1	1
NC(Cc1ccc(N(CCCl)CCCl)cc1)C(=O)O	1
CNC(=S)[S-]	1
C=CC(N)=O	1
Nc1nnc(-c2cccc(Cl)c2Cl)c(N)n1	1
CN1COCN(Cc2cnc(Cl)s2)C1=N[N+](=O)[O-]	1
CC#Cc1cc(C)nc(Nc2ccccc2)n1	1
C#CC1(OC(C)=O)CCC2C3CCC4=CC(=NO)CCC4C3CCC21CC	1
CCOC(=O)c1cncn1C(C)c1ccccc1	1
Cc1cc(C2CC2)nc(Nc2ccccc2)n1	1
Cc1cc(C)nc(Nc2ccccc2)n1	1
C1CCc2nnnn2CC1	1
BrCCBr	1
CCCCCC(O)C=CC1C(O)CC(O)C1CC(=O)CCCCC(=O)O	1
Cc1nn(C)c(Oc2ccccc2)c1C=NOCc1ccc(C(=O)OC(C)(C)C)cc1	1
CS(=O)(=O)OCCCCOS(C)(=O)=O	1
CC(=O)Oc1ccc2c3c1OC1C(OC(C)=O)C=CC4C(C2)N(C)CCC341	1
O=C(NC(CO)C(O)c1ccc([N+](=O)[O-])cc1)C(Cl)Cl	1
CC(C)CCCC(C)C1CCC2C3CC=C4CC(O)CCC4(C)C3CCC12C	1
c1ccc(CC2NCCc3ccccc32)cc1	1
COc1cc(CC(=O)O)ccc1O	1
CCC(CC)Nc1c([N+](=O)[O-])cc(C)c(C)c1[N+](=O)[O-]	1
O=C1CCc2ccc(OCCCCN3CCN(c4cccc(Cl)c4Cl)CC3)cc2N1	1
CC1OC(n2cc(F)c(=O)[nH]c2=O)C(O)C1O	1
COc1cc(C2c3cc4c(cc3C(OC3OC5COC(C)OC5C(O)C3O)C3COC(=O)C23)OCO4)cc(OC)c1O	1
C=C1CCC(O)CC1=CC=C1CCCC2(C)C1CCC2C(C)CCCC(C)(C)O	1
CN(C)CCCN1c2ccccc2Sc2ccc(C(F)(F)F)cc21	1
CCCCCC(O)C=CC1C(O)CC(O)C1CC=CCCCC(=O)O	1
CCOP(=O)(OCC)Oc1ccc([N+](=O)[O-])cc1	1
O=c1[nH]c(=O)n(C2CCCO2)cc1F	1
CS(=N)(=O)CCC(N)C(=O)O	1
C=CC1=C(C)C(Cc2[nH]c(C=c3[nH]c(C=c4[nH]c(O)c(C)c4=CC)c(C)c3=CCC(=O)O)c(CCC(=O)O)c2C)=NC1=O	1
OCC(O)CCl	1
C#CC1(O)C=CC2C3CC=C4CC(=O)CCC4C3CCC21CC	1
O=S(=O)(O)OC1C(O)COC(OC2COC(O)C(OS(=O)(=O)O)C2OS(=O)(=O)O)C1OS(=O)(=O)O	1
CCCCCCCCCC(=O)OC1(c2ccc(Cl)cc2)CCN(CCCC(=O)c2ccc(F)cc2)CC1	1
CCN(CC)CCCC(C)Nc1ccnc2cc(Cl)ccc12	1
O=C1NC(=O)C(c2ccccc2)(c2ccccc2)N1	1
CC(C)(c1ccc(OCC2CO2)cc1)c1ccc(OCC2CO2)cc1	1
O=C(O)c1cc(N=Nc2ccc(S(=O)(=O)Nc3ccccn3)cc2)ccc1O	1
COc1ccc2c(c1)c(CC(=O)O)c(C)n2C(=O)c1ccc(Cl)cc1	1
COCCc1ccc(OCC(O)CNC(C)C)cc1	1
CCOC(N)=O	1
CN(C)CCOC1=Cc2ccccc2Sc2ccc(Cl)cc21	1
Nc1ccn(C2OC(CO)C(O)C2(F)F)c(=O)n1	1
N=C(N)NCCN1CCCCCCC1	1
CNC1CCC(c2ccc(Cl)c(Cl)c2)c2ccccc21	1
CCCNC(=O)NS(=O)(=O)c1ccc(Cl)cc1	1
CC(C(=O)O)c1ccc(-c2ccccc2)c(F)c1	1
S=P(N1CC1)(N1CC1)N1CC1	1
CC(C=CC1=C(C)CCCC1(C)C)=CC=CC(C)=CCO	1
C1CO1	1
CC(C)c1nc(CN(C)C(=O)NC(C(=O)NC(Cc2ccccc2)CC(O)C(Cc2ccccc2)NC(=O)OCc2cncs2)C(C)C)cs1	1
CCOC(=O)C1=C(COCCN)N=C(C)C(C(=O)OC)C1c1ccccc1Cl	1
CN=C(NC#N)NCCSCc1[nH]cnc1C	1
CC1OC(OC2C(O)CC(OC3C(O)CC(OC4CCC5(C)C(CCC6C5CCC5(C)C(C7=CC(=O)OC7)CCC65O)C4)OC3C)OC2C)CC(O)C1O	1
CP(=O)(F)OC1CCCCC1	1
CC12CC3CC(C)(C1)CC(N)(C3)C2	1
CN1C2CCC1CC(OC(=O)C(CO)c1ccccc1)C2	1
O=C(CCCN1CCC(O)(c2ccc(Br)cc2)CC1)c1ccc(F)cc1	1
CN1CC(C(=O)NC2(C)OC3(O)C4CCCN4C(=O)C(Cc4ccccc4)N3C2=O)C=C2c3cccc4[nH]cc(c34)CC21	1
CC(=O)OC1(C(C)=O)CCC2C3=CC(Cl)=C4CC(=O)C5CC5C4(C)C3CCC21C	1
CC(C)N=C(N)N=C(N)Nc1ccc(Cl)cc1	1
O=C(O)CC[N+](=O)[O-]	1
CCN(CC)CCOC(=O)c1ccc(N)cc1Cl	1
C[n+]1ccccc1C=NO	1
Cc1ncc(COP(=O)(O)O)c(C=O)c1O	1
COc1ccc(CC[NH+](C)CCCC2(c3ccc(OC)c(OC)c3)S(=O)(=O)CCCS2(=O)=O)cc1OC	1
CCCn1c(=O)cc[nH]c1=S	1
C#CC1(OC(C)=O)CCC2C3CC=C4CC(=O)CCC4C3CCC21C	1
Clc1ccc(-c2cc(Cl)c(Cl)cc2Cl)cc1Cl	1
CCCCCCCCCCCCC(O)C1CCC(C(O)CCCCC(O)CCCCCC(O)CC2=CC(C)OC2=O)O1	1
CCN(CC)CCCN(c1ccccc1)C1Cc2ccccc2C1	1
O=C(O)COc1cc(Cl)c(Cl)cc1Cl	1
O=C(O)C(F)(F)C(F)(F)C(F)(F)C(F)(F)C(F)(F)C(F)(F)C(F)(F)F	1
CCN(CC)CCOC(=O)c1ccc(N)cc1	1
CC1C(=O)OC2CCN3CC=C(COC(=O)C(C)(O)C1(C)O)C23	1
CN1CCc2cc(Cl)c(O)cc2C(c2ccccc2)C1	1
CCSCCCl	1
CCCCc1oc2ccccc2c1C(=O)c1cc(I)c(OCCN(CC)CC)c(I)c1	1
Nc1ccncc1	1
CCC1OC(=O)C(C)C(OC2CC(C)(OC)C(O)C(C)O2)C(C)C(OC2OC(C)CC(N(C)C)C2O)C(C)(O)CC(C)C(=O)C(C)C(O)C1(C)O	1
Cc1ccc(C(=O)NC2C(=O)NC(C(C)C)C(=O)N3CCCC3C(=O)N(C)CC(=O)N(C)C(C(C)C)C(=O)OC2C)c2c1Oc1c(C)c(O)c(N)c(C(=O)N=C3C(=O)NC(C(C)C)C(=O)N4CCCC4C(=O)N(C)CC(=O)N(C)C(C(C)C)C(=O)OC3C)c1N2	1
CC(CCc1ccccc1)NCC(O)c1ccc(O)c(C(N)=O)c1	1
O=c1cc(-c2ccccc2)oc2ccc3ccccc3c12	1
Fc1ccc(C(c2ccc(F)cc2)N2CCN(CC=Cc3ccccc3)CC2)cc1	1
CN=[N+](C)[O-]	1
Nc1ncnc2c1ncn2C1OC2COP(=O)(O)OC2C1O	1
NCCc1c[nH]c2c(O)cc(O)cc12	1
CCC(=O)N(c1ccccc1)C1(COC)CCN(CCn2nnn(CC)c2=O)CC1	1
CCCCCOC(=O)Nc1nc(=O)n(C2OC(C)C(O)C2O)cc1F	1
COc1ccc(C(CN(C)C)C2(O)CCCCC2)cc1	1
CN(C)CCCN1c2ccccc2Sc2ccc(Cl)cc21	1
CCCCS(=N)(=O)CCC(N)C(=O)O	1
Cc1nnc2n1-c1ccc(Cl)cc1C(c1ccccc1)=NC2	1
CCCCCCCCc1ccccc1O	1
CC(N)C(O)c1ccccc1	1
C#CC1(O)CCC2C3CCc4cc(OC)ccc4C3CCC21C	1
CCNC(C)Cc1cccc(C(F)(F)F)c1	1
COc1ccc2c(c1)N(CC(C)CN(C)C)c1ccccc1S2	1
CC(O)C(O)C1CNc2[nH]c(N)nc(=O)c2N1	1
Cc1ncc([N+](=O)[O-])n1CCO	1
COc1cccc(C2(O)CCCCC2CN(C)C)c1	1
COC(=O)C1C(O)CCC2CN3CCc4c([nH]c5ccccc45)C3CC21	1
NC1CCCCC1N	1
O=C(O)c1cn(C2CC2)c2cc(N3CCNCC3)c(F)cc2c1=O	1
CNC(=O)ON=C(C)SC	1
N=C(CCSCc1csc(N=C(N)N)n1)NS(N)(=O)=O	1
O=c1n(CCCN2CCN(c3cccc(Cl)c3)CC2)nc2ccccn12	1
NCCc1ccc(O)cc1	1
N#Cc1c(Cl)c(Cl)c(Cl)c(C#N)c1Cl	1
CC1C=CC=CC=CC=CC=CC=CC=CC(OC2OC(C)C(O)C(N)C2O)CC2OC(O)(CC(O)CC(O)C(O)CCC(O)CC(O)CC(=O)OC(C)C(C)C1O)CC(O)C2C(=O)O	1
C#CC1(O)CCC2C3CC=C4CC(=O)CCC4C3CCC21C	1
CC(OC1OCCN(Cc2n[nH]c(=O)[nH]2)C1c1ccc(F)cc1)c1cc(C(F)(F)F)cc(C(F)(F)F)c1	1
COc1c(Cl)ccc(Cl)c1C(=O)O	1
NCC(CC(=O)O)c1ccc(Cl)cc1	1
CCCC(C)C1(CC)C(=O)NC(=O)NC1=O	1
CC1(C)SC2C(NC(=O)Cc3ccccc3)C(=O)N2C1C(=O)O	1
OCCN1CCN(CCC=C2c3ccccc3Sc3ccc(C(F)(F)F)cc32)CC1	1
COc1ccc(-c2ccc(OC)c(=O)cc2)c(OC)c1OC	1
CC1OC(OC2C(O)CC(OC3C(O)CC(OC4CCC5(C)C(CCC6C5CC(O)C5(C)C(C7=CC(=O)OC7)CCC65O)C4)OC3C)OC2C)CC(O)C1O	1
CC(C)(C)NC(=O)C1CCC2C3CCC4NC(=O)C=CC4(C)C3CCC12C	1
CCC(=O)N(c1ccccc1)C1CCN(CCc2ccccc2)CC1	1
CC1(C)SC2C(NC=O)C(=O)N2C1C(=O)O	1
COC(=O)C(Cc1ccccc1)NC(=O)C(N)CC(=O)O	1
Cc1nccn1CC1CCc2c(c3ccccc3n2C)C1=O	1
CCCn1c(=O)c2[nH]c(C3CCCC3)nc2n(CCC)c1=O	1
CCCOCC(=Nc1ccc(Cl)cc1C(F)(F)F)n1ccnc1	1
CC12CCC3c4ccc(O)cc4CCC3C1CCC2=O	1
COc1cc2ncnc(Nc3ccc(F)c(Cl)c3)c2cc1OCCCN1CCOCC1	1
CNCCC=C1c2ccccc2CCc2ccccc21	1
CC(O)C(CO)NC(=O)C1CSSCC(NC(=O)C(N)Cc2ccccc2)C(=O)NC(Cc2ccccc2)C(=O)NC(Cc2c[nH]c3ccccc23)C(=O)NC(CCCCN)C(=O)NC(C(C)O)C(=O)N1	1
NCCc1c[nH]cn1	1
O=c1[nH]cnc2c1ncn2C1OC(COP(=O)(O)O)C(O)C1O	1
CN=C(C[N+](=O)[O-])NCCSCc1ccc(CN(C)C)o1	1
C=CC(N)CCC(=O)O	1
CCC(C)C1NC(=O)C(Cc2ccc(O)cc2)NC(=O)C(N)CSSCC(C(=O)N2CCCC2C(=O)NC(CC(C)C)C(=O)NCC(N)=O)NC(=O)C(CC(N)=O)NC(=O)C(CCC(N)=O)NC1=O	1
C#CC1(O)CCC2C3C(C)C=C4CC(=O)CCC4C3CCC21C	1
CC1(C)SC2C(NC(=O)C(N)c3ccccc3)C(=O)N2C1C(=O)O	1
Cc1o[nH]c(=O)c1CC(N)C(=O)O	1
O=C1CC2(CCCC2)CC(=O)N1CCCCN1CCN(c2ncccn2)CC1	1
Oc1c(I)cc(Cl)c2cccnc12	1
CNC(=O)c1cc(Oc2ccc(NC(=O)Nc3ccc(Cl)c(C(F)(F)F)c3)cc2)ccn1	1
CC(=O)NC1C(O)OC(OS(=O)(=O)O)C(O)C1OC1OC(C(=O)O)C(O)C(O)C1O	1
Cc1ccccc1	1
C=CC1CN2CCC1CC2C(O)c1ccnc2ccc(OC)cc12	1
O=P(OCCCl)(OCCCl)OCCCl	1
O=C(Cc1cccs1)NC1C(=O)N2C(C(=O)[O-])=C(C[n+]3ccccc3)CSC12	1
CC12CCC3c4ccc(OC(=O)c5ccccc5)cc4CCC3C1CCC2O	1
CN(C)C1C(=O)C(C(N)=O)C(=O)C2(O)C(=O)C3C(=O)c4c(O)cccc4C(C)(O)C3CC12	1
Cc1ccc(O)c(C(CCN(C(C)C)C(C)C)c2ccccc2)c1	1
Oc1cc2c(cc1O)C(c1ccccc1)CNCC2	1
CSCCC(NC(=O)C(CO)NC(=O)C(Cc1ccc(O)cc1)NC(=O)C(N)CO)C(=O)NC(CCC(=O)O)C(=O)NC(Cc1c[nH]cn1)C(=O)NC(Cc1ccccc1)C(=O)NC(CCCN=C(N)N)C(=O)NC(Cc1c[nH]c2ccccc12)C(=O)NCC(=O)NC(CCCCN)C(=O)N1CCCC1C(=O)NC(C(=O)NCC(=O)NC(CCCCN)C(=O)NC(CCCCN)C(=O)NC(CCCNC(=N)N)C(=O)NC(CCCNC(=N)N)C(=O)N1CCCC1C(=O)NC(C(=O)NC(CCCCN)C(=O)NC(C(=O)NC(Cc1ccc(O)cc1)C(=O)N1CCCC1C(=O)O)C(C)C)C(C)C)C(C)C	1
O=C(NN=C1CCCCC1)C(=O)NN=C1CCCCC1	1
CN(C)C(=O)Oc1ccc[n+](C)c1	1
CCC1(C)CC(=O)NC1=O	1
CC(=O)OC12COC1CC(O)C1(C)C(=O)C(=O)C3C(C)C(OC(=O)C(O)C(NC(=O)OC(C)(C)C)c4ccccc4)CC(O)(C(OC(=O)c4ccccc4)C21)C3(C)C	1
CC1=C(CC(=O)O)c2cc(F)ccc2C1=Cc1ccc([S+](C)[O-])cc1	1
CCCCN1CCCCC1C(=O)Nc1c(C)cccc1C	1
CN(C)CCCN1c2ccccc2CCc2ccc(Cl)cc21	1
NCC1(CC(=O)O)CCCCC1	1
COc1ccc(-c2cc(=O)c3c(O)cc(OC4OC(COC5OC(C)C(O)C(O)C5O)C(O)C(O)C4O)cc3o2)cc1O	1
Cc1c(C)c2c(c(C)c1O)CCC(C)(CCCC(C)CCCC(C)CCCC(C)C)O2	1
O=C(O)c1cc(O)c2c(c1)C(=O)c1cccc(O)c1C2=O	1
ClCCCl	1
CC(C)c1cccc(C(C)C)c1O	1
FC(F)OC(Cl)C(F)(F)F	1
CCCCC(CC)COC(=O)c1ccccc1C(=O)[O-]	1
CCCCC(C)(O)CC=CC1C(O)CC(=O)C1CCCCCCC(=O)OC	1
COc1ccc(C2Sc3ccccc3N(CCN(C)C)C(=O)C2OC(C)=O)cc1	1
NC(=O)N1c2ccccc2CC(=O)c2ccccc21	1
CCc1ccc(CCOc2ccc(Cc3sc(=O)[nH]c3O)cc2)nc1	1
CCC1(c2ccccc2)C(=O)NC(=O)NC1=O	1
CC(NC(C)(C)C)C(=O)c1cccc(Cl)c1	1
COc1cc(C(=O)NS(=O)(=O)c2ccccc2C)ccc1Cc1cn(C)c2ccc(NC(=O)OC3CCCC3)cc12	1
CNC(C)C(O)c1ccccc1	1
CON=C(C(=O)NC1C(=O)N2C(C(=O)O)=C(CSc3nc(=O)c(=O)[nH]n3C)CSC12)c1csc(N)n1	1
OCC1OC([S-])C(O)C(O)C1O	1
CC(C)(C)C(=O)OCOP(=O)(COCCn1cnc2c(N)ncnc21)OCOC(=O)C(C)(C)C	1
CC(=O)N1CCN(c2ccc(OCC3COC(Cn4ccnc4)(c4ccc(Cl)cc4Cl)O3)cc2)CC1	1
CCc1nn(CCCN2CCN(c3cccc(Cl)c3)CC2)c(=O)n1CCOc1ccccc1	1
CCC(C(N)=O)N1CCCC1=O	1
O=C(O)C(I)(Cc1ccc(Oc2ccc(O)cc2)cc1)N(I)I	1
CC1COc2c(N3CCN(C)CC3)c(F)cc3c(=O)c(C(=O)O)cn1c23	1
CCC(C)n1ncn(-c2ccc(N3CCN(c4ccc(OCC5COC(Cn6cncn6)(c6ccc(Cl)cc6Cl)O5)cc4)CC3)cc2)c1=O	1
CC(=O)SC1C=C2CC(=O)CCC2(C)C2CCC3(C)C(CCC34CCC(=O)O4)C12	1
CP(=O)(O)CCC(N)C(=O)O	1
N#Cc1nn(-c2c(Cl)cc(C(F)(F)F)cc2Cl)c(N)c1[S+]([O-])C(F)(F)F	1
CC(C)C(=O)Nc1ccc([N+](=O)[O-])c(C(F)(F)F)c1	1
O=C(O)c1cccnc1	1
CSCCC(N)C(=O)O	1
Cc1c(C)c2c(c(C)c1O)CCC(C)(COc1ccc(Cc3sc(=O)[nH]c3O)cc1)O2	1
O=[N+]([O-])c1ccc(Oc2ccc(Cl)cc2Cl)cc1	1
CC(C)NCC(O)COc1cccc2ccccc12	1
CNC(CC(C)C)C(=O)NC1C(=O)NC(CC(N)=O)C(=O)NC2C(=O)NC3C(=O)NC(C(=O)NC(C(=O)O)c4cc(O)cc(O)c4-c4cc3ccc4O)C(O)c3ccc(c(Cl)c3)Oc3cc2cc(c3OC2OC(CO)C(O)C(O)C2OC2CC(C)(N)C(O)C(C)O2)Oc2ccc(cc2Cl)C1O	1
CCc1oc2ccccc2c1C(=O)c1cc(Br)c(O)c(Br)c1	1
CC1Cc2cccc3cc4c(ccc5ccccc54)c1c23	1
CCCC1COC(Cn2cncn2)(c2ccc(Cl)cc2Cl)O1	1
Nc1nc(=O)c2[nH]c(=O)n(C3CC(O)C(CO)O3)c2[nH]1	1
CCC(CO)NCCNC(CC)CO	1
CN1CC(C(=O)NC2(C)OC3(O)C4CCCN4C(=O)C(Cc4ccccc4)N3C2=O)CC2c3cccc4[nH]cc(c34)CC21	1
CC(CCc1ccc(O)cc1)NCCc1ccc(O)c(O)c1	1
CCCNCC(O)COc1ccccc1C(=O)CCc1ccccc1	1
Cc1nnc2n1-c1ccc(Cl)cc1C(c1ccccc1Cl)=NC2	1
COc1cc2c(cc1OC)C(=O)C(CC1CCN(Cc3ccccc3)CC1)C2	1
O=C(CCCN1CC=C(n2c(=O)[nH]c3ccccc32)CC1)c1ccc(F)cc1	1
CCCCCCCCCC(=O)OCCN1CCN(CCC=C2c3ccccc3Sc3ccc(C(F)(F)F)cc32)CC1	1
CCCC(=O)OCCN1CCN(CCCN2c3ccccc3Sc3ccc(C(F)(F)F)cc32)CC1	1
CCCCCCC(=O)OCCN1CCN(CCCN2c3ccccc3Sc3ccc(C(F)(F)F)cc32)CC1	1
CC(C)(C)NC(=O)C1CN(Cc2cccnc2)CCN1CC(O)CC(Cc1ccccc1)C(=O)NC1c2ccccc2CC1O	1
O=C(c1ccccc1)c1ccc2n1CCC2C(=O)O	1
Nc1ccn(C2CSC(CO)O2)c(=O)n1	1
Cc1c(OCC(F)(F)F)ccnc1C[S+]([O-])c1nc2ccccc2[nH]1	1
Cc1cccc(CN2CCN(C(c3ccccc3)c3ccc(Cl)cc3)CC2)c1	1
Cc1cccc(Nc2ccccc2C(=O)O)c1C	1
CN=C(C[N+](=O)[O-])NCCSCc1csc(CN(C)C)n1	1
CN1CCN(CCCN2c3ccccc3Sc3ccc(Cl)cc32)CC1	1
CCN(C)C(=O)Oc1cccc(C(C)N(C)C)c1	1
O=C1NCCN1CCN1CCC(c2cn(-c3ccc(F)cc3)c3ccc(Cl)cc23)CC1	1
CCSc1ccc2c(c1)N(CCCN1CCN(C)CC1)c1ccccc1S2	1
CN1CCN(CCC=C2c3ccccc3Sc3ccc(S(=O)(=O)N(C)C)cc32)CC1	1
CN1C2CCC1CC(OC(=O)c1c[nH]c3ccccc13)C2	1
Cn1nnc2c(C(N)=O)ncn2c1=O	1
CC(=O)Nc1nnc(S(N)(=O)=O)s1	1
O=C(O)Cc1cc(I)c(Oc2ccc(O)c(I)c2)c(I)c1	1
CC(O)C(=O)[O-]	1
CC(=O)OCC1OC(n2ncc(=O)[nH]c2=O)C(OC(C)=O)C1OC(C)=O	1
NC(CO)C(=O)NNCc1ccc(O)c(O)c1O	1
CON=C(C(=O)NC1C(=O)N2C(C(=O)[O-])=C(C[N+]3(C)CCCC3)CSC12)c1csc(N)n1	1
CON=C(C(=O)NC1C(=O)N2C(C(=O)[O-])=C(COC(C)=O)CSC12)c1csc(N)n1	1
CON=C(C(=O)NC1C(=O)N2C(C(=O)O)=C(COC(N)=O)CSC12)c1ccco1	1
O=C1CN=C(c2ccccc2Cl)c2cc([N+](=O)[O-])ccc2N1	1
NC1CONC1=O	1
CCc1cc(C(N)=S)ccn1	1
Nc1nc(=O)c2ncn(COC(CO)CO)c2[nH]1	1
Oc1c(Cl)cc(Cl)c(Cl)c1Cc1c(O)c(Cl)cc(Cl)c1Cl	1
O=NN(CCCl)C(=O)NC1CCCCC1	1
OC(c1cc(C(F)(F)F)nc2c(C(F)(F)F)cccc12)C1CCCCN1	1
CC(C)NP(=O)(F)NC(C)C	1
NCC1OC(OC2C(CO)OC(OC3C(O)C(N)CC(N)C3OC3OC(CN)C(O)C(O)C3N)C2O)C(N)C(O)C1O	1
O=C(NCCCCCCCCNC(=O)C(Cl)Cl)C(Cl)Cl	1
c1ccc2c(c1)Nc1ccccc1S2	1
CCC1(c2ccccc2)C(=O)NCNC1=O	1
COc1ccc(CN(CCN(C)C)c2ccccn2)cc1	1
CCc1nc(N)nc(N)c1-c1ccc(Cl)cc1	1
Nc1ccc(S(=O)(=O)Nc2ncccn2)cc1	1
CC[Pb](CC)(CC)CC	1
O=C(O)Cc1cc(I)c(Oc2cc(I)c(O)c(I)c2)c(I)c1	1
c1ccc(OP(Oc2ccccc2)Oc2ccccc2)cc1	1
COc1ccc2[nH]cc(CCN)c2c1	1
N=C(N)N=C(N)NCCc1ccccc1	1
CCCCNC(=O)NS(=O)(=O)c1ccc(C)cc1	1
CNCC(O)C(O)C(O)C(O)CO	1
CCCC(CCC)C(N)=O	1
O=C1N=C(c2ccccc2Cl)c2cc(Cl)ccc2NC1O	1
CCC1(O)CC2CN(CCc3c([nH]c4ccccc34)C(C(=O)OC)(c3cc4c(cc3OC)N(C)C3C(O)(C(N)=O)C(O)C5(CC)C=CCN6CCC43C65)C2)C1	1
COc1cc(C)c(C=CC(C)=CC=CC(C)=CC(=O)O)c(C)c1C	1
Cc1ccc(NC(=O)c2ccc(CN3CCN(C)CC3)cc2)cc1Nc1nccc(-c2cccnc2)n1	1
O=C(O)CC(=O)O	1
C#CCN(C)Cc1ccccc1	1
CC(COc1ccc(Oc2ccccc2)cc1)Oc1ccccn1	1
CCC(=O)N(c1ccccc1)C1(C(=O)OC)CCN(CCC(=O)OC)CC1	1
CCC(c1cccc(O)c1)C(C)CN(C)C	1
CCOc1nc2cccc(C(=O)O)c2n1Cc1ccc(-c2ccccc2-c2nn[nH]n2)cc1	1
CCC(=O)OC(OP(=O)(CCCCc1ccccc1)CC(=O)N1CC(C2CCCCC2)CC1C(=O)O)C(C)C	1
NNc1nncc2ccccc12	1
CN(C)N=Nc1[nH]cnc1C(N)=O	1
C=c1c(N)c(O)c2c(c1O)N1CC3NC3C1(OC)C=2COC(N)=O	1
CCOC(=O)c1ccccc1C(=O)[O-]	1
CC(C)COC(=O)c1ccccc1C(=O)[O-]	1
COC(=O)c1ccccc1C(=O)[O-]	1
O=C([O-])C(O)C(O)C(O)C(O)CO	1
CNCCCC12CCC(c3ccccc31)c1ccccc12	1
CCOC(=O)C1(c2ccccc2)CCN(C)CC1	1
O=C1CN=C(c2ccccc2)c2cc([N+](=O)[O-])ccc2N1	1
CCn1cc(C(=O)O)c(=O)c2cc(F)c(N3CCN(C)CC3)cc21	1
CC(C)(C)NCC(O)c1cc(O)cc(O)c1	1
O=[As](O)(c1ccccc1)c1ccccc1	1
CNC(=O)CN(CCN(CCN(CC(=O)[O-])CC(=O)NC)CC(=O)[O-])CC(=O)[O-]	1
O=c1[nH]c(O)cn1N=Cc1ccc([N+](=O)[O-])o1	1
COc1ccc2c3c1OC1C(=O)CCC4(O)C(C2)N(C)CCC314	1
C1CCC(C(CC2CCCCN2)C2CCCCC2)CC1	1
NS(=O)(=O)c1ccc(N2CCCCS2(=O)=O)cc1	1
Nc1nc(=S)c2[nH]cnc2[nH]1	1
CC1CNc2c(cccc2S(=O)(=O)NC(CCCN=C(N)N)C(=O)N2CCC(C)CC2C(=O)O)C1	1
CNC(=O)C(Cc1ccccc1)NC(=O)C(CC(C)C)C(CSc1cccs1)C(O)=NO	1
CCN(CC)C(=O)NC1C=C2c3cccc4[nH]cc(c34)CC2N(C)C1	1
CC(C)(N)Cc1ccccc1	1
CC(NCCc1ccc(O)cc1)C(O)c1ccc(O)cc1	1
CC=CCC(C)C(=O)C1C(=O)NC(C(C)C)C(=O)N(C)CC(=O)N(C)C(CC(C)C)C(=O)NC(C(C)C)C(=O)N(C)C(CC(C)C)C(=O)NC(C)C(=O)NC(C)C(=O)N(C)C(CC(C)C)C(=O)N(C)C(CC(C)C)C(=O)N(C)C(C(C)C)C(=O)N1C	1
COc1cc(CCN)c(OC)cc1Br	1
N=C(N)N1CCc2ccccc2C1	1
CCCCCCC(=O)OC1CCC2C3CC=C4CC(=O)CCC4(C)C3CCC12C	1
O=COCC(COC=O)OC=O	1
O=[N+]([O-])OC1COC2C(O[N+](=O)[O-])COC12	1
NCC(O)c1ccc(O)cc1	1
CNCC(O)c1ccc(O)cc1	1
CCCC1OC2CC3C4CC=C5CC(=O)C=CC5(C)C4C(O)CC3(C)C2(C(=O)CO)O1	1
CC12CCC(=O)C=C1CCC1C2C(=O)CC2(C)C1CCC2(O)C(=O)CO	1
c1ccc(C2CN3CCSC3=N2)cc1	1
COc1c(N2CC3CCCNC3C2)c(F)cc2c(=O)c(C(=O)O)cn(C3CC3)c12	1
CC12C=CC(=O)C=C1CCC1C2C(O)CC2(C)C1CCC2(O)C(=O)CO	1
OC(CCN1CCCC1)(c1ccccc1)C1CCCCC1	1
Clc1ccc(Cl)cc1	1
O=C([O-])C(=O)[O-]	1
CC12CCC(=O)C=C1CCC1C2C(O)CC2(C)C(C(=O)CO)CCC12	1
COc1cc(OC)c2c(c1Cl)OC1(C2=O)C(C)CC(=O)CC1OC	1
CC(C)OP(=O)(F)OC(C)C	1
CCC(C)C1OC2(CCC1C)CC1CC(CC=C(C)C(OC3CC(OC)C(OC4CC(OC)C(O)C(C)O4)C(C)O3)C(C)C=CC=C3COC4C(O)C(C)=CC(C(=O)O1)C34O)O2	1
OCC(O)C(O)C(O)C(O)CO	1
CC(CN1c2ccccc2Sc2ccccc21)N(C)C	1
Cc1ncc(C[n+]2csc(CCO)c2C)c(N)n1	1
OCC(O)C(O)C(O)CO	1
OCC1OC2OC3C(CO)OC(OC4C(CO)OC(OC5C(CO)OC(OC6C(CO)OC(OC7C(CO)OC(OC8C(CO)OC(OC1C(O)C2O)C(O)C8O)C(O)C7O)C(O)C6O)C(O)C5O)C(O)C4O)C(O)C3O	1
Nc1nc(=O)c2ncn(COCCO)c2[nH]1	1
O=C(O)CCCc1ccc(N(CCCl)CCCl)cc1	1
Cc1ncc2n1-c1ccc(Cl)cc1C(c1ccccc1F)=NC2	1
CCCc1nc(C)c2c(=O)[nH]c(-c3cc(S(=O)(=O)N4CCN(CC)CC4)ccc3OCC)nn12	1
CC(=O)OCC1=C(C(=O)O)N2C(=O)C(NC(=O)Cc3cccs3)C2SC1	1
Cc1onc(-c2ccccc2Cl)c1C(=O)NC1C(=O)N2C1SC(C)(C)C2C(=O)O	1
CN(C)CCOC(c1ccccc1)c1ccccc1	1
CC(O)C(=O)Nc1c(I)c(C(=O)NC(CO)CO)c(I)c(C(=O)NC(CO)CO)c1I	1
O=C(O)CC(O)C(=O)O	1
C=CCC1(C(C)C#CCC)C(=O)NC(=O)N(C)C1=O	1
Cc1cn(C2CC(N=[N+]=[N-])C(CO)O2)c(=O)[nH]c1=O	1
CC(=O)NC(C(O)CC(=O)C(=O)O)C(O)C(O)C(O)CO	1
CNC(Cc1ccccc1)Cc1ccccc1	1
O=C(O)Cc1ccccc1-c1ccccc1	1
CN(C)CCC(c1ccc(Br)cc1)c1ccccn1	1
FC(F)OC(F)(F)C(F)Cl	1
COC(=O)Nc1nc2cc(C(=O)c3ccccc3)ccc2[nH]1	1
CCn1cc(C(=O)O)c(=O)c2ccc(C)nc21	1
Cc1ccccc1C(OCCN(C)C)c1ccccc1	1
CCCN1CCCCC1C(=O)Nc1c(C)cccc1C	1
CCCCNc1ccc(C(=O)OCCN(C)C)cc1	1
O=S1(=O)N2CN3CN1CN(C2)S3(=O)=O	1
CC(CN(C)C)CN1c2ccccc2CCc2ccccc21	1
CNCCC(Oc1cccc2ccccc12)c1cccs1	1
CN1CCN2c3ncccc3Cc3ccccc3C2C1	1
COc1ccc2[nH]c([S+]([O-])Cc3ncc(C)c(OC)c3C)nc2c1	1
OCC1OC(OCC2OC(OC3C(CO)OC(O)C(O)C3O)C(O)C(O)C2OC2OC(CO)C(O)C(O)C2O)C(O)C(O)C1O	1
CC1(C)SC2C(NC(=O)C(N)c3ccc(O)cc3)C(=O)N2C1C(=O)O	1
CC(C)CC(NC(=O)C(COC(C)(C)C)NC(=O)C(Cc1ccc(O)cc1)NC(=O)C(CO)NC(=O)C(Cc1c[nH]c2ccccc12)NC(=O)C(Cc1c[nH]cn1)NC(=O)C1CCC(=O)N1)C(=O)NC(CCCN=C(N)N)C(=O)N1CCCC1C(=O)NNC(N)=O	1
NCCCCC(NC(CCc1ccccc1)C(=O)O)C(=O)N1CCCC1C(=O)O	1
Nc1nc(O)c(-c2ccccc2)o1	1
CCC(CO)NC(=O)C1C=C2c3cccc4c3c(cn4C)CC2N(C)C1	1
NCC(=O)O	1
CC(=O)C=O	1
NC12CC3CC(CC(C3)C1)C2	1
CCC1OC(=O)C(C)C(OC2CC(C)(OC)C(O)C(C)O2)C(C)C(OC2OC(C)CC(N(C)C)C2O)C(C)(O)CC(C)CN(C)C(C)C(O)C1(C)O	1
CNCCCN1c2ccccc2CCc2ccccc21	1
CCCNC1CCc2nc(N)sc2C1	1
COC1C=COC2(C)Oc3c(C)c(O)c4c(O)c(c5c(c4c3C2=O)=NC2(CCN(CC(C)C)CC2)N=5)NC(=O)C(C)=CC=CC(C)C(O)C(C)C(O)C(C)C(OC(C)=O)C1C	1
OC(CCN1CCCCC1)(c1ccccc1)C1CCCCC1	1
CCC1(O)CC2CN(CCc3c([nH]c4ccccc34)C(C(=O)OC)(c3cc4c(cc3OC)N(C)C3C(O)(C(=O)OC)C(OC(C)=O)C5(CC)C=CCN6CCC43C65)C2)C1	1
CCC1=CC2CN(C1)Cc1c([nH]c3ccccc13)C(C(=O)OC)(c1cc3c(cc1OC)N(C)C1C(O)(C(=O)OC)C(OC(C)=O)C4(CC)C=CCN5CCC31C54)C2	1
COC(=O)C(N)CCCN=C(N)N[N+](=O)[O-]	1
COc1ccc(Cc2nccc3cc(OC)c(OC)cc23)cc1OC	1
Cc1c(N(C)CS(=O)(=O)[O-])c(=O)n(-c2ccccc2)n1C	1
Nc1nc(=O)c2c([nH]1)NCC(CNc1ccc(C(=O)NC(CCC(=O)[O-])C(=O)[O-])cc1)N2C=O	1
O=C([O-])c1ccccc1O	1
CN(C)CCN(Cc1ccccc1)c1ccccn1	1
CC(=O)NC(CS)C(=O)O	1
Nc1ncnc2c1ncn2C1OC(COP(=O)(O)OP(=O)(O)OP(=O)(O)O)C(O)C1O	1
CC1c2cccc(O)c2C(=O)C2C(=O)C3(O)C(=O)C(C(N)=O)C(=O)C(N(C)C)C3C(O)C21	1
C[N+](C)(C)CCOC(=O)CCC(=O)OCC[N+](C)(C)C	1
Cc1cc(NS(=O)(=O)c2ccc(N)cc2)no1	1
CC(C)(C)NCC(O)COc1nsnc1N1CCOCC1	1
O=C([O-])c1ccccc1	1
Cc1noc(NS(=O)(=O)c2ccc(N)cc2)c1C	1
ClCC(Cl)CCl	1
CCCCCCNC(=O)n1cc(F)c(=O)[nH]c1=O	1
OCC(O)CO	1
CC(=O)NC(C(=O)O)C(C)(C)SN=O	1
COc1c(C)c2c(c(O)c1CC=C(C)CCC(=O)O)C(=O)OC2	1
Cc1ccnc2c1NC(=O)c1cccnc1N2C1CC1	1
CC(=O)NC1C(O)OC(CO)C(O)C1OC(C)C(=O)NC(C)C(=O)NC(CCC(=O)O)C(N)=O	1
NCCCC(O)(P(=O)(O)O)P(=O)(O)O	1
Cn1cc[nH]c1=S	1
CN1CCc2cccc3c2C1Cc1ccc(O)c(O)c1-3	1
O=C1CCc2cc(OCCCCc3nnnn3C3CCCCC3)ccc2N1	1
Nc1nc(=O)c2ncn(C3OC4COP(=O)(O)OC4C3O)c2[nH]1	1
CCCCc1nc(Cl)c(CO)n1Cc1ccc(-c2ccccc2-c2nn[nH]n2)cc1	1
COc1c2occc2cc2ccc(=O)oc12	1
Nc1ccn(C2CCC(CO)O2)c(=O)n1	1
CN1CCN(C2=Nc3ccccc3Sc3ccc(Cl)cc32)CC1	1
CN(C)CCC=C1c2ccccc2C=Cc2ccccc21	1
CN1Cc2c(N)cccc2C(c2ccccc2)C1	1
CCN(CC)CCNC(=O)c1cc(S(C)(=O)=O)ccc1OC	1
O=c1cc[nH]c(=O)[nH]1	1
CCOP(=S)(OCC)SCSCC	1
COc1cc(N)c(Cl)cc1C(=O)NC1CCN(CCCOc2ccc(F)cc2)CC1OC	1
CCN1CCCC1CNC(=O)c1cc(S(N)(=O)=O)ccc1OC	1
CC(=O)OCCN1CCN(CCCN2c3ccccc3Sc3ccc(Cl)cc32)CC1	1
C=CCN1CCCC1CNC(=O)c1cc(S(N)(=O)=O)cc(OC)c1OC	1
COC(=O)C1=CCCN(C)C1	1
CNC(C)C(=O)c1ccccc1	1
Oc1ccccc1	1
O=C([O-])CN(CCN(CC(=O)[O-])CC(=O)[O-])CCN(CC(=O)[O-])CC(=O)[O-]	1
CC(=O)C1(O)C=C2C(=O)c3c(c(O)c4ccccc4c3O)C(=O)C2C(OC2CC(N)C(O)C(C)O2)C1	1
Nc1ccc(O)c(C(=O)O)c1	1
Clc1ccc(C(c2ccccc2Cl)C(Cl)Cl)cc1	1
CC(c1ncncc1F)C(O)(Cn1cncn1)c1ccc(F)cc1F	1
C=CCCC(=O)O	1
CCCCCCCCCC(=O)OC1CCC2C3CC=C4CC(=O)CCC4C3CCC12C	1
C#CC1(O)CCC2C3CCC4=CCCCC4C3C(=C)CC21CC	1
CN1CCC(=C2c3ccccc3CC(=O)c3sccc32)CC1	1
COc1ccc2c3c1OC1C(O)C=CC4C(C2)N(C)CCC341	1
COc1cc2nc(N3CCN(C(=O)C4COc5ccccc5O4)CC3)nc(N)c2cc1OC	1
COC(=O)C1=C(C)N=C(C)C(C(=O)OC(C)C)C1c1cccc2nonc12	1
CCN(CC)CC#CCOC(=O)C(O)(c1ccccc1)C1CCCCC1	1
CC(C)CC(N(C)C)C1(c2ccc(Cl)cc2)CCC1	1
Cc1cc(C(C)(C)C)c(O)c(C)c1CC1=NCCN1	1
N#CCCNCCC#N	1
COc1cc(NC(C)C)c(OC)cc1I	1
CC(=O)CC(N)C(=O)O	1
CCCCCC=CCC(O)C=CC=CC=CC(O)CCCC(=O)O	1
CC12NC(Cc3ccccc31)c1ccccc12	1
NCCCC(=O)O	1
CC12CCC3c4ccc(O)cc4CCC3C1CC(O)C2O	1
CN(CCOc1ccc(Cc2sc(=O)[nH]c2O)cc1)c1ccccn1	1
CN1C2CCC1CC(OC(c1ccccc1)c1ccccc1)C2	1
CCCCCc1cc(O)c2c(c1)OC(C)(C)C1CCC(C)=CC21	1
CCC=CCC=CCC=CCCCCCCCC(=O)O	1
CCCSc1ccc2[nH]c(NC(=O)OC)nc2c1	1
OC(CCN1CCCCC1)(c1ccccc1)C1CC2C=CC1C2	1
O=C([O-])CCC(O)C(=O)[O-]	1
CC(=O)CC(c1ccccc1)c1c(O)c2ccccc2oc1=O	1
CC(C)C(O)CCC(C)C1CCC2C3CC=C4CC(O)CCC4(C)C3CCC12C	1
O=P(O)(O)OC1OC(CO)C(O)C(O)C1O	1
C=CC(=O)SCCNC(=O)CCNC(=O)C(O)C(C)(C)COP(=O)(O)OP(=O)(O)OCC1OC(n2cnc3c(N)ncnc32)C(O)C1OP(=O)(O)O	1
C=C(C)C(=O)SCCNC(=O)CCNC(=O)C(O)C(C)(C)COP(=O)(O)OP(=O)(O)OCC1OC(n2cnc3c(N)ncnc32)C(O)C1OP(=O)(O)O	1
CCN(CC)C(=O)NC1C=C2c3cccc4[nH]c(Br)c(c34)CC2N(C)C1	1
NC(=O)CCC(N)C(=O)O	1
CCCCC(N)C(=O)O	1
COC(=O)C(N)Cc1ccc(O)c(O)c1	1
C#CC1(O)CCC2C3CC=C4CC(=O)CCC4C3C(=C)CC21CC	1
COC(C)(C)C	1
CCC(c1ccccc1)c1c(O)c2ccccc2oc1=O	1
O=S(=O)([O-])CCS	1
O=C(O)Cc1[nH]c2ccccc2c1O	1
COC(F)(F)C(Cl)Cl	1
Cc1cccc(C)c1N=C1NCCCS1	1
CCOCC[N+](C)(C)C	1
Nc1nc(=O)c2[nH]c(=O)[nH]c2[nH]1	1
Nc1nc(=O)c2[nH]c(=O)n(C3OC(CO)C(O)C3O)c2[nH]1	1
N=c1cc(N2CCCCC2)nc(N)n1O	1
CCC1OC2(C(C)=O)CCC3(O1)C1CC=C4CC(=O)CCC4(C)C1CCC23C	1
CC(C(=O)O)c1ccc2oc(-c3ccc(Cl)cc3)nc2c1	1
C#CC(O)(C=CCl)CC	1
CCCCCCCCCC(=O)OC1(c2ccc(Br)cc2)CCN(CCCC(=O)c2ccc(F)cc2)CC1	1
COc1cc(N)c(Cl)cc1C(=O)NC1CCN(Cc2ccccc2)CC1	1
NC(=O)C1(N2CCCCC2)CCN(CCCC(=O)c2ccc(F)cc2)CC1	1
Cc1ncc(CO)c(CO)c1O	1
CCCCOC(=O)COc1cc(Cl)c(Cl)cc1Cl	1
CC(C)(C)C(=O)OCOC(=O)C1N2C(=O)C(N=CN3CCCCCC3)C2SC1(C)C	1
CC(C)(ON=C(C(=O)NC1C(=O)N2C(C(=O)[O-])=C(C[n+]3ccccc3)CSC12)c1csc(N)n1)C(=O)O	1
CC(CN1CCOCC1)C(C(=O)N1CCCC1)(c1ccccc1)c1ccccc1	1
CN1CCN(c2c(F)cc3c(=O)c(C(=O)O)cn(CCF)c3c2F)CC1	1
CC(O)C1C(=O)N2C(C(=O)O)=C(SCCN=CN)CC12	1
CCCCCC(O)C=CC(C=O)C(CC=CCCCC(=O)O)C(C)=O	1
CN1CC(C(N)=O)C=C2c3cccc4[nH]cc(c34)CC21	1
CNNCc1ccc(C(=O)NC(C)C)cc1	1
NC(=O)c1csc(C2OC(CO)C(O)C2O)n1	1
CC[Sn](CC)CC	1
Nc1nc(=O)c2c([nH]1)N=C1OC(COP(=O)(O)O)C(S)C(S)C1N2	1
CCCCCCCCP1(=O)OCc2ccccc2O1	1
CN(c1c(Br)cc(Br)cc1Br)c1c([N+](=O)[O-])cc([N+](=O)[O-])cc1C(F)(F)F	1
CCCCCCCCP(=O)(F)OCC	1
CCC(CO)NC(=O)C1C=C2c3cccc4[nH]cc(c34)CC2N(C)C1	1
CCOC(=O)C1(c2ccccc2)CCNCC1	1
C1=CN=NN=NN=C1	1
[NH3+]CCc1c[nH]c2cc(O)c(O)cc12	1
CC(=O)c1ccc2c(c1)N(CCCN(C)C)c1ccccc1S2	1
CCN(CCCl)Cc1ccccc1Br	1
O=P(O)(O)OC1C(O)C(O)C(O)C(O)C1O	1
CC(C=CC=C(C)C=CC1=C(C)CCCC1(C)C)=CC=CC=C(C)C=CC=C(C)C=CC1C(C)=CCCC1(C)C	1
CC12CCC3c4ccc(OC(=O)N(CCCl)CCCl)cc4CCC3C1CCC2O	1
CNC(=O)c1c(I)c(NC(C)=O)c(I)c(C(=O)O)c1I	1
CCNC(=O)N(CC)N=O	1
CCOC(=O)C1C(OC(=O)c2ccccc2)CC2CCC1N2C	1
CCC1(c2ccccc2)CCC(=O)NC1=O	1
Cc1cc(Br)c(O)c2ncccc12	1
Cc1cccc(C)c1NC(=O)C1CCCCN1C	1
CCN(CC)CCNC(=O)c1ccc(N)cc1	1
CC(Cl)C(=O)O	1
O=c1cc[nH]c(=O)n1C1OC(CO)C(O)C1O	1
CON=C(C(=O)NC1C(=O)N2C(C(=O)O)=C(CSc3nc(C)c(CC(=O)O)s3)CSC12)c1csc(N)n1	1
CN=C(NC)NCc1ccccc1	1
Cc1ccc(-c2ncc(Cl)cc2-c2ccc(S(C)(=O)=O)cc2)cn1	1
O=C(C1CCCCC1)N1CC(=O)N2CCc3ccccc3C2C1	1
C#CC1(C(C)=O)CCC2C3CCC4=CC(C(C)=O)CCC4C3CCC21C	1
CC(=O)OC1(C(C)=O)CCC2C3=CC(Cl)=C4CC(=O)CCC4(C)C3CCC21C	1
CCN(CC)C(=O)N1CCN(C)CC1	1
COc1cc(Cc2cnc(N)nc2N)cc(OC)c1OC	1
CN1C(=O)CN=C(c2ccc(Cl)cc2)c2cc(Cl)ccc21	1
CNC(=O)c1cc2c(cn1)[nH]c1ccccc12	1
FC(F)(F)COCC(F)(F)F	1
CN1CCC23c4c5ccc(O)c4OC2C(=O)CCC3C1C5	1
CC1(C)SC2C(NC(=O)C(NC(=O)N3CCNC3=O)c3ccccc3)C(=O)N2C1C(=O)O	1
CCn1cc(C(=O)O)c(=O)c2cc(F)c(N3CCNCC3)nc21	1
O=C(CCCCC(=O)Nc1c(I)cc(I)c(C(=O)O)c1I)Nc1c(I)cc(I)c(C(=O)O)c1I	1
CC(N)C(O)c1cccc(O)c1	1
CC(=O)Nc1c(I)c(C(=O)O)c(I)c(N(C)C(C)=O)c1I	1
CC(=O)Nc1c(I)c(C(=O)NC2C(O)OC(CO)C(O)C2O)c(I)c(N(C)C(C)=O)c1I	1
CC1(C)SC2C(NC(=O)C(NC(=O)N3CCN(S(C)(=O)=O)C3=O)c3ccccc3)C(=O)N2C1C(=O)O	1
CNCCCC1c2ccccc2C=Cc2ccccc21	1
NC(Cn1oc(=O)[nH]c1=O)C(=O)O	1
O=C1CCCO1	1
CC(C)CC(NC(=O)C(Cc1ccccc1)NC(=O)CNC(=O)CNC(=O)C(N)Cc1ccc(O)cc1)C(=O)O	1
O=C([O-])CCCO	1
CC1(C)SC2C(NC(=O)C(C(=O)O)c3ccccc3)C(=O)N2C1C(=O)O	1
CCN(CC)CCOc1ccc(C(=C(Cl)c2ccccc2)c2ccccc2)cc1	1
CN(C)CCOC(=O)C(c1ccccc1)C1(O)CCCC1	1
CSc1ccc(C(=O)c2[nH]c(=O)[nH]c2C)cc1	1
CC(O)C1C(=O)N2C(C(=O)O)=C(SC3CNC(C(=O)Nc4cccc(C(=O)O)c4)C3)C(C)C12	1
CC(C)NNC(=O)c1ccncc1	1
CC(=O)NCC1CN(c2ccc(N3CCOCC3)c(F)c2)C(=O)O1	1
CN1CCN(CCCN2c3ccccc3Sc3ccccc32)CC1	1
NC(C(=O)NC1C(=O)N2C(C(=O)O)=C(Cl)CSC12)c1ccccc1	1
NC(C(=O)NC1C(=O)N2C(C(=O)O)=C(Cl)CCC12)c1ccccc1	1
CCc1oc2ccccc2c1C(=O)c1ccc(O)cc1	1
CCOC(=O)n1ccn(C)c1=S	1
CC(=O)N=c1sc(S(N)(=O)=O)nn1C	1
Nc1cc(Cl)c(NC2=NCCN2)c(Cl)c1	1
CC(=O)Oc1ccccc1C(=O)[O-]	1
CSCCC(NC(=O)C(CO)NC(=O)C(Cc1ccc(O)cc1)NC(=O)C(N)CO)C(=O)NC(CCC(=O)O)C(=O)NC(Cc1c[nH]cn1)C(=O)NC(Cc1ccccc1)C(=O)NC(CCCN=C(N)N)C(=O)NC(Cc1c[nH]c2ccccc12)C(=O)NCC(=O)NC(CCCCN)C(=O)N1CCCC1C(=O)NC(C(=O)NCC(=O)NC(CCCCN)C(=O)NC(CCCCN)C(=O)NC(CCCN=C(N)N)C(=O)NC(CCCNC(=N)N)C(=O)N1CCCC1C(=O)NC(C(=O)NC(CCCCN)C(=O)NC(C(=O)NC(Cc1ccc(O)cc1)C(=O)N1CCCC1C(=O)O)C(C)C)C(C)C)C(C)C	1
CCC1(c2ccc(N)cc2)CCC(=O)NC1=O	1
O=C(O)CO	1
CC(=O)OCC(=O)C1(O)CCC2C3CC=C4CC(=O)CCC4(C)C3C(O)CC21C	1
CCCC1(CCc2ccccc2)CC(=O)C(C(CC)c2cccc(NS(=O)(=O)c3ccc(C(F)(F)F)cn3)c2)C(=O)O1	1
CCOC(=O)C=C(C)C=CC=C(C)C=Cc1c(C)cc(OC)c(C)c1C	1
COc1ccc(NS(=O)(=O)c2ccc(NC(c3c(C)n(C)n(-c4ccccc4)c3=O)S(=O)(=O)[O-])cc2)nn1	1
CCN(CC)C(C)C(=O)c1ccccc1	1
CN(C)CCc1c[nH]c2ccc(Cn3cncn3)cc12	1
CC(CSCC(N)C(=O)O)C(=O)O	1
CN(Cc1cnc2nc(N)nc(N)c2n1)c1c(Cl)cc(C(=O)NC(CCC(=O)O)C(=O)O)cc1Cl	1
CC1=C2CC(=O)C=CC2(C)C2C(O)CC3(C)C(CCC3(O)C(=O)COC(=O)CCC(=O)O)C2C1	1
O=[N+]([O-])OC1COC2C(O)COC12	1
O=C1CCNC(=O)N1	1
CCC1(c2ccccc2)C(=O)NC(=O)N(C)C1=O	1
CCSC(=O)N(CC(C)C)CC(C)C	1
C#CCOS(=O)OC1CCCCC1Oc1ccc(C(C)(C)C)cc1	1
CCCN(CCC)c1c([N+](=O)[O-])cc(C(F)(F)F)cc1[N+](=O)[O-]	1
c1nc(CC2CCNCC2)c[nH]1	1
CCC(=O)OC1(c2ccccc2)CCN(C)CC1	1
O=C(O)CCCCCCNC1c2ccccc2CCc2ccccc21	1
O=C1CN=C(c2ccccn2)c2cc(Br)ccc2N1	1
O=C1NCN(c2ccccc2)C12CCN(CCCC(c1ccc(F)cc1)c1ccc(F)cc1)CC2	1
CC(C)[N+](C)(CCC(C(N)=O)(c1ccccc1)c1ccccc1)C(C)C	1
C=CN1CCCC1=O	1
Nc1ncc([N+](=O)[O-])s1	1
CCC(=O)Oc1ccc2c(c1)CCC1C2CCC2(C)C(OC(=O)CC)CCC12	1
NC(=O)NCCCC=NO	1
CC(=O)Oc1ccc2c(c1)CCC1C2CCC2(C)C(=O)CCC12	1
CC(C)CCCC(C)CCCC(C)CCCC(C)CC(=O)O	1
CNC(CC(=O)[O-])C(=O)[O-]	1
CCCCCC(O)C=CC1OC(=O)CC(O)C1CC=CCCCC(=O)O	1
NS(=O)(=O)c1cc(C2(O)NC(=O)c3ccccc32)ccc1Cl	1
CCCCC(C)(C)C(O)C=CC1C(O)CC(=O)C1CCCCC=CC(=O)OC	1
CC(C)[N+](C)(CCOC(=O)C1c2ccccc2Oc2ccccc21)C(C)C	1
O=C(OC1CN2CCC1CC2)N1CCc2ccccc2C1c1ccccc1	1
CN1C(=O)CC(=O)N(c2ccccc2)c2cc(Cl)ccc21	1
C=CC[N+]1(C2CC3C4CCC5CC(O)C(N6CCOCC6)CC5(C)C4CCC3(C)C2OC(C)=O)CCCC1	1
Cc1ccc(S(=O)(=O)NC(=O)NN2CCCCCC2)cc1	1
[truncated: 142 more rows]
