# Supplementary material for: Neurotoxicity Prediction of Compounds: Integrating Knowledge-Guided Graph Representations with Machine Learning Approaches
Source: Int J Mol Sci. 2026 Apr 16;27(8):3543. doi: 10.3390/ijms27083543 (PMC13115767; doi:10.3390/ijms27083543)
Supplement: Supplementary file 1 [file ijms-27-03543-s001.zip › total_smiles_cleaned.xlsx]

## Sheet: Sheet1
MOL_ID	Herb_Name	molecule_name	standardized_smiles
MOL000131	Qianshi	EIC	CCCCC/C=C\C/C=C\CCCCCCCC(=O)O
MOL001691	Qianshi	vitamin c	O=C1O[C@H]([C@@H](O)CO)C(O)=C1O
MOL001747	Qianshi	Tetracosane	CCCCCCCCCCCCCCCCCCCCCCCC
MOL002730	Qianshi	Vitamin- G	Cc1cc2nc3c(=O)[nH]c(=O)nc-3n(C[C@H](O)[C@H](O)[C@H](O)CO)c2cc1C
MOL002773	Qianshi	beta-carotene	CC1=C(/C=C/C(C)=C/C=C/C(C)=C/C=C/C=C(C)/C=C/C=C(C)/C=C/C2=C(C)CCCC2(C)C)C(C)(C)CCC1
MOL003971	Qianshi	Threonin	C[C@@H](O)[C@H](N)C(=O)O
MOL004481	Qianshi	(2S)-2-amino-3-[(2R)-2-amino-3-hydroxy-3-oxopropyl]disulfanylpropanoic acid	N[C@H](CSSC[C@H](N)C(=O)O)C(=O)O
MOL004738	Qianshi	Spantol	NC(=O)OCCCc1ccccc1
MOL004739	Qianshi	DAL	C[C@@H](N)C(=O)O
MOL004743	Qianshi	Z-Leu-OH	CC(C)C[C@H](NC(=O)OCc1ccccc1)C(=O)O
MOL000050	Qianshi	GLY	NCC(=O)O
MOL000052	Qianshi	Gulutamine	N[C@@H](CCC(=O)O)C(=O)O
MOL000054	Qianshi	L-	[H]/N=C(\N)NCCC[C@H](N)C(=O)O
MOL005449	Qianshi	h-Met-h	CSCC[C@H](N)C(=O)O
MOL000055	Qianshi	L-Lysin	NCCCC[C@H](N)C(=O)O
MOL000061	Qianshi	Prolinum	O=C(O)[C@@H]1CCCN1
MOL000064	Qianshi	D-Serin	N[C@H](CO)C(=O)O
MOL000065	Qianshi	ASI	N[C@@H](CC(=O)O)C(=O)O
MOL000067	Qianshi	L-Valin	CC(C)[C@H](N)C(=O)O
MOL000675	Qianshi	oleic acid	CCCCCCCC/C=C\CCCCCCCC(=O)O
MOL000068	Qianshi	L-Ile	CC[C@H](C)[C@H](N)C(=O)O
MOL000069	Qianshi	palmitic acid	CCCCCCCCCCCCCCCC(=O)O
MOL000071	Qianshi	Istidina	N[C@@H](Cc1c[nH]cn1)C(=O)O
MOL007180	Qianshi	vitamin-e	CCC1=C(C)CN(C(=O)NCCc2ccc(S(=O)(=O)NC(=O)N[C@H]3CC[C@H](C)CC3)cc2)C1=O
MOL007347	Qianshi	Boc-D-Tyr-OH	CC(C)(C)OC(=O)N[C@H](Cc1ccc(O)cc1)C(=O)O
MOL008695	Qianshi	δ-tocopherol	Cc1cc(O)cc2c1O[C@@](C)(CCC[C@@H](C)CCC[C@@H](C)CCCC(C)C)CC2
MOL010061	Luohanguo	10-Undecenal	C=CCCCCCCCCC=O
MOL010062	Luohanguo	11-dehydroxymogroside Ⅲ	C[C@H](CC[C@@H](O[C@@H]1O[C@H](CO[C@@H]2O[C@H](CO)[C@@H](O)[C@H](O)[C@H]2O)[C@@H](O)[C@H](O)[C@H]1O)C(C)(C)O)[C@H]1CC[C@@]2(C)[C@@H]3CC=C4[C@@H](CC[C@H](O[C@@H]5O[C@H](CO)[C@@H](O)[C@H](O)[C@H]5O)C4(C)C)[C@]3(C)CC[C@]12C
MOL010063	Luohanguo	11-dehydroxymogroside Ⅲ_qt	C[C@H](CC[C@@H](O)C(C)(C)O)[C@H]1CC[C@@]2(C)[C@@H]3CC=C4[C@@H](CC[C@H](O)C4(C)C)[C@]3(C)CC[C@]12C
MOL010064	Luohanguo	11-deoxymogroside Ⅲ	C[C@H](CC[C@@H](O[C@@H]1O[C@H](CO[C@@H]2O[C@H](CO)[C@@H](O)[C@H](O)[C@H]2O)[C@@H](O)[C@H](O)[C@H]1O)C(C)(C)O)[C@H]1CC[C@@]2(C)[C@@H]3CC=C4C(C)(C)[C@@H](O[C@@H]5O[C@H](CO)[C@@H](O)[C@H](O)[C@H]5O)CC[C@@]4(C)[C@]3(C)CC[C@]12C
MOL010065	Luohanguo	11-deoxymogroside Ⅲ_qt	C[C@H](CC[C@@H](O)C(C)(C)O)[C@H]1CC[C@@]2(C)[C@@H]3CC=C4C(C)(C)[C@@H](O)CC[C@@]4(C)[C@]3(C)CC[C@]12C
MOL010066	Luohanguo	11-oxomogroside Ⅴ	C[C@H](CC[C@@H](O[C@@H]1O[C@H](CO)[C@@H](O)[C@H](O)[C@H]1O[C@@H]1O[C@H](CO[C@H]2O[C@@H](CO)[C@H](O)[C@@H](O)[C@@H]2O)[C@@H](O)[C@H](O)[C@H]1O)C(C)(C)O)[C@H]1CC[C@@]2(C)[C@@H]3CC=C4[C@@H](CC[C@H](O[C@@H]5O[C@H](CO[C@@H]6O[C@H](CO)[C@@H](O)[C@H](O)[C@H]6O)[C@@H](O)[C@H](O)[C@H]5O)C4(C)C)[C@]3(C)[C@H](O)C[C@]12C
MOL010067	Luohanguo	mogrol	C[C@H](CC[C@@H](O)C(C)(C)O)[C@H]1CC[C@@]2(C)[C@@H]3CC=C4[C@@H](CC[C@H](O)C4(C)C)[C@]3(C)[C@H](O)C[C@]12C
MOL010068	Luohanguo	(3S,8S,9R,10R,13R,14S,17R)-3-hydroxy-17-[(2R,5R)-6-hydroxy-6-methyl-5-[(2S,3R,4S,5S,6R)-3,4,5-trihydroxy-6-(hydroxymethyl)oxan-2-yl]oxyheptan-2-yl]-4,4,9,13,14-pentamethyl-1,2,3,7,8,10,12,15,16,17-decahydrocyclopenta[a]phenanthren-11-one	C[C@H](CC[C@@H](O[C@@H]1O[C@H](CO)[C@@H](O)[C@H](O)[C@H]1O)C(C)(C)O)[C@H]1CC[C@@]2(C)[C@@H]3CC=C4[C@@H](CC[C@H](O)C4(C)C)[C@]3(C)C(=O)C[C@]12C
MOL010069	Luohanguo	NSC710352	C[C@H](CC[C@@H](O)C(C)(C)O)[C@H]1CC[C@@]2(C)[C@@H]3CC=C4[C@@H](CC[C@H](O)C4(C)C)[C@]3(C)C(=O)C[C@]12C
MOL010070	Luohanguo	11-oxomogroside ⅡA1	C[C@H](CC[C@@H](O[C@H]1O[C@@H](CO[C@@H]2O[C@H](CO)[C@@H](O)[C@H](O)[C@H]2O)[C@H](O)[C@@H](O)[C@@H]1O)C(C)(C)O)[C@H]1CC[C@@]2(C)[C@@H]3CC=C4C(C)(C)[C@@H](O)CC[C@@]4(C)[C@]3(C)C(=O)C[C@]12C
MOL010071	Luohanguo	12-oxomogroside IE1_qt	C[C@H](CC[C@@H](O)C(C)(C)O)[C@H]1CC[C@@]2(C)[C@@H]3CC=C4C(C)(C)[C@@H](O)CC[C@@]4(C)[C@]3(C)C(=O)C[C@]12C
MOL010072	Luohanguo	11-oxomogroside ⅡE	C[C@@H](CC[C@@H](O[C@@H]1O[C@@H](CO)[C@@H](O)[C@H](O)[C@H]1O)C(C)(C)O)[C@H]1CC[C@@]2(C)[C@@H]3CC=C4C(C)(C)[C@@H](O[C@@H]5O[C@@H](CO)[C@@H](O)[C@H](O)[C@H]5O)CC[C@@]4(C)[C@]3(C)C(=O)C[C@]12C
MOL010073	Luohanguo	11-oxomogroside ⅡE_qt	C[C@@H](CC[C@@H](O)C(C)(C)O)[C@H]1CC[C@@]2(C)[C@@H]3CC=C4C(C)(C)[C@@H](O)CC[C@@]4(C)[C@]3(C)C(=O)C[C@]12C
MOL010074	Luohanguo	11-oxoymogroside Ⅲ	C[C@H](CC[C@@H](O[C@@H]1O[C@H](CO[C@@H]2O[C@H](CO)[C@@H](O)[C@H](O)[C@H]2O)[C@@H](O)[C@H](O)[C@H]1O)C(C)(C)O)[C@H]1CC[C@@]2(C)[C@@H]3CC=C4[C@@H](CC[C@H](O[C@@H]5O[C@H](CO)[C@@H](O)[C@H](O)[C@H]5O)C4(C)C)[C@]3(C)C(=O)C[C@]12C
MOL010075	Luohanguo	11-oxomogroside ⅣA	C[C@H](CC[C@H](O[C@H]1O[C@H](CO[C@H]2O[C@H](CO)[C@@H](O)[C@H](O)[C@@H]2O)[C@@H](O)[C@@H](O)[C@@H]1O)C(C)(C)O)[C@@H]1CC[C@]2(C)[C@@H]3CC=C4C(C)(C)[C@H](O[C@@H]5O[C@H](CO[C@@H]6O[C@H](CO)[C@@H](O)[C@H](O)[C@@H]6O)[C@@H](O)[C@H](O)[C@@H]5O)CC[C@@]4(C)[C@@]3(C)C(=O)C[C@]12C
MOL010076	Luohanguo	11-oxomogroside ⅣA_qt	C[C@H](CC[C@H](O)C(C)(C)O)[C@H]1CC[C@]2(C)[C@@H]3CC=C4C(C)(C)[C@H](O)CC[C@@]4(C)[C@@]3(C)C(=O)C[C@]12C
MOL010077	Luohanguo	11-oxomogroside IA1	C[C@H](CC[C@@H](O[C@@H]1O[C@@H](CO)[C@@H](O)[C@H](O)[C@H]1O)C(C)(C)O)[C@H]1CC[C@@]2(C)[C@@H]3CC=C4C(C)(C)[C@@H](O)CC[C@@]4(C)[C@]3(C)C(=O)C[C@]12C
MOL010078	Luohanguo	12-oxomogroside IE1	C[C@H](CC[C@@H](O)C(C)(C)O)[C@H]1CC[C@@]2(C)[C@@H]3CC=C4C(C)(C)[C@@H](O[C@@H]5O[C@@H](CO)[C@@H](O)[C@H](O)[C@H]5O)CC[C@@]4(C)[C@]3(C)C(=O)C[C@]12C
MOL010079	Luohanguo	(14R)-14-methylhexadec-8-yn-1-ol	CC[C@@H](C)CCCCC#CCCCCCCCO
MOL010080	Luohanguo	BUTYL ISOBUTYL PHTHALATE	CCCCOC(=O)c1ccccc1C(=O)OCC(C)C
MOL010081	Luohanguo	Cetyl acetate	CCCCCCCCCCCCCCCCOC(C)=O
MOL010082	Luohanguo	WLN: T5NJ A1 BVH	Cn1cccc1C=O
MOL010083	Luohanguo	Zoba ERN	Oc1cccc2ccccc12
MOL010084	Luohanguo	20-hydroxy-11-oxomogroside I A1	CC(C)(O)[C@@H](CC[C@](C)(O)[C@H]1CC[C@@]2(C)[C@@H]3CC=C4C(C)(C)[C@@H](O)CC[C@@]4(C)[C@]3(C)C(=O)C[C@]12C)O[C@@H]1O[C@@H](CO)[C@@H](O)[C@H](O)[C@H]1O
MOL010085	Luohanguo	20-hydroxy-11-oxomogroside I A1_qt	CC(C)(O)[C@H](O)CC[C@](C)(O)[C@H]1CC[C@@]2(C)[C@@H]3CC=C4C(C)(C)[C@@H](O)CC[C@@]4(C)[C@]3(C)C(=O)C[C@]12C
MOL010086	Luohanguo	[(2R,4R)-4-acetyloxypentan-2-yl] acetate	CC(=O)O[C@H](C)C[C@@H](C)OC(C)=O
MOL010087	Luohanguo	2-hexadecanol	CCCCCCCCCCCCCC[C@@H](C)O
MOL010088	Luohanguo	2-Methyl-1,3-cyclopentadione	CC1C(=O)CCC1=O
MOL010089	Luohanguo	2-Methylenecycloheptanone	C=C1CCCCCC1=O
MOL010090	Luohanguo	557951_ALDRICH	CCCCCCC[C@@H](C)O
MOL010091	Luohanguo	(2R)-tridecan-2-ol	CCCCCCCCCCC[C@@H](C)O
MOL010092	Luohanguo	3-(acetyloxy)-1-methylbutyl acetate	CC(=O)O[C@@H](C)C[C@H](C)OC(C)=O
MOL010093	Luohanguo	trans-1,2-Diacetylethylene	CC(=O)/C=C/C(C)=O
MOL010094	Luohanguo	3-Octyne	CCC#CCCCC
MOL010095	Luohanguo	3-PHENYLPYRIDINE	c1ccc(-c2cccnc2)cc1
MOL010096	Luohanguo	4-Cyclopentene-1,3-dione	O=C1C=CC(=O)C1
MOL010097	Luohanguo	5alpha,6alpha-expoxymogroside I E1	C[C@H](CC[C@@H](O)C(C)(C)O)[C@H]1CC[C@@]2(C)[C@@H]3C[C@@H]4O[C@@]45C(C)(C)[C@@H](O[C@@H]4O[C@H](CO)[C@@H](O)[C@H](O)[C@H]4O)CC[C@@]5(C)[C@]3(C)[C@H](O)C[C@]12C
MOL010098	Luohanguo	5alpha,6alpha-expoxymogroside I E1_qt	C[C@H](CC[C@@H](O)C(C)(C)O)[C@H]1CC[C@@]2(C)[C@@H]3C[C@@H]4O[C@@]45C(C)(C)[C@@H](O)CC[C@@]5(C)[C@]3(C)[C@H](O)C[C@]12C
MOL010099	Luohanguo	Myristicin aldehyde	COc1cc(C=O)cc2c1OCO2
MOL010100	Luohanguo	7-oxomogroside ⅡE	C[C@@H](CC[C@@H](O[C@@H]1O[C@@H](CO)[C@@H](O)[C@H](O)[C@H]1O)C(C)(C)O)[C@@H]1CC[C@@]2(C)[C@@H]3C(=O)C=C4C(C)(C)[C@@H](O[C@@H]5O[C@@H](CO)[C@@H](O)[C@H](O)[C@H]5O)CC[C@@]4(C)[C@]3(C)[C@H](O)C[C@]12C
MOL010101	Luohanguo	7-oxomogroside ⅡE_qt	C[C@@H](CC[C@@H](O)C(C)(C)O)[C@@H]1CC[C@@]2(C)[C@@H]3C(=O)C=C4C(C)(C)[C@@H](O)CC[C@@]4(C)[C@]3(C)[C@H](O)C[C@]12C
MOL010102	Luohanguo	7-oxomogroside Ⅴ	C[C@H](CC[C@@H](O[C@@H]1O[C@H](CO[C@@H]2O[C@H](CO)[C@@H](O)[C@H](O)[C@H]2O)[C@@H](O)[C@H](O)[C@H]1O[C@H]1O[C@@H](CO)[C@H](O)[C@@H](O)[C@@H]1O)C(C)(C)O)[C@H]1CC[C@@]2(C)[C@@H]3C(=O)C=C4[C@@H](CC[C@H](O[C@@H]5O[C@@H](CO[C@@H]6O[C@H](CO)[C@@H](O)[C@H](O)[C@H]6O)[C@@H](O)[C@H](O)[C@H]5O)C4(C)C)[C@]3(C)[C@H](O)C[C@]12C
MOL010103	Luohanguo	7-oxomogroside Ⅴ_qt	C[C@H](CC[C@@H](O)C(C)(C)O)[C@H]1CC[C@@]2(C)[C@@H]3C(=O)C=C4[C@@H](CC[C@H](O)C4(C)C)[C@]3(C)[C@H](O)C[C@]12C
MOL010104	Luohanguo	Caproleic acid	C=CCCCCCCCC(=O)O
MOL010105	Luohanguo	(S)-2-methylbutyl-4-(4-decyloxybenzylideneamino)	CCCCCCCCCCOc1ccc(/C=N\c2ccc(/C=C\C(=O)OC[C@@H](C)CC)cc2)cc1
MOL010106	Luohanguo	Sapindoside B	C[C@@H]1O[C@@H](O[C@H]2[C@H](O[C@H]3CC[C@@]4(C)[C@H](CC[C@]5(C)[C@@H]4CC=C4[C@H]6CC(C)(C)CC[C@]6(C(=O)O)CC[C@]45C)[C@@]3(C)CO)OC[C@H](O)[C@@H]2O)[C@H](O)[C@H](O[C@@H]2OC[C@@H](O)[C@H](O)[C@H]2O)[C@H]1O
MOL010107	Luohanguo	Sapindoside B_qt	CC1(C)CC[C@]2(C(=O)O)CC[C@]3(C)C(=CC[C@@H]4[C@@]5(C)CC[C@H](O)[C@](C)(CO)[C@H]5CC[C@]43C)[C@H]2C1
MOL010108	Luohanguo	siraitic acid C	C[C@@H]1O[C@@H](O[C@H]2[C@H](O[C@H]3CC[C@@]4(C)[C@H](CC[C@]5(C)[C@@H]4CC=C4[C@H]6CC(C)(C)CC[C@]6(C(=O)O)CC[C@]45C)[C@@]3(C)CO)OC[C@H](O)[C@@H]2O)[C@H](O)[C@H](O[C@@H]2OC[C@@H](O[C@@H]3O[C@H](CO)[C@@H](O)[C@H](O)[C@H]3O)[C@H](O)[C@H]2O)[C@H]1O
MOL010109	Luohanguo	siraitic acid D	C[C@@H]1O[C@@H](OC[C@H]2O[C@@H](O[C@@H]3CO[C@@H](O[C@@H]4[C@@H](O)[C@H](C)O[C@@H](O[C@H]5[C@H](O[C@H]6CC[C@@]7(C)[C@H](CC[C@]8(C)[C@@H]7CC=C7[C@H]9CC(C)(C)CC[C@]9(C(=O)O)CC[C@]78C)[C@@]6(C)CO)OC[C@H](O)[C@@H]5O)[C@@H]4O)[C@H](O)[C@H]3O)[C@H](O[C@@H]3O[C@@H](CO)[C@H](O)[C@@H](O)[C@@H]3O)[C@@H](O)[C@@H]2O)[C@H](O)[C@H](O)[C@H]1O
MOL010110	Luohanguo	siraitic acid E	C[C@@H]1O[C@@H](OC[C@H]2O[C@@H](O[C@@H]3CO[C@@H](O[C@@H]4[C@@H](O)[C@H](C)O[C@@H](O[C@H]5[C@H](OC(=O)[C@]67CCC(C)(C)C[C@@H]6C6=CC[C@@H]8[C@@]9(C)CC[C@H](O[C@@H]%10OC[C@H](O)[C@H](O)[C@H]%10O[C@@H]%10O[C@@H](C)[C@H](O)[C@@H](O[C@@H]%11OC[C@@H](O)[C@H](O)[C@H]%11O)[C@H]%10O)[C@](C)(CO)[C@H]9CC[C@@]8(C)[C@]6(C)CC7)OC[C@H](O)[C@@H]5O)[C@@H]4O)[C@H](O)[C@H]3O)[C@H](O[C@H]3O[C@H](CO)[C@@H](O)[C@H](O)[C…
MOL010111	Luohanguo	siraitic acid E_qt	CC1(C)CC[C@]2(C(=O)O)CC[C@]3(C)C(=CC[C@H]4[C@@]5(C)CC[C@H](O)[C@@](C)(CO)[C@H]5CC[C@]43C)[C@H]2C1
MOL010112	Luohanguo	TRIDECYL ACETATE	CCCCCCCCCCCCCOC(C)=O
MOL010113	Luohanguo	WLN: T5OV CHJ E1	CC1=CCC(=O)O1
MOL010114	Luohanguo	BA (VAN)	c1ccc(COCc2ccccc2)cc1
MOL010115	Luohanguo	Damasione	C/C=C/C(=O)C1=C(C)CCCC1(C)C
MOL010116	Luohanguo	BUTYL CROTONATE	C/C=C/C(=O)OCCCC
MOL010117	Luohanguo	Butyl tiglate	C/C=C(\C)C(=O)OCCCC
MOL010118	Luohanguo	butyl 3-hydroxybutanoate	CCCCOC(=O)C[C@@H](C)O
MOL010119	Luohanguo	Butyl butyrate	CCCCOC(=O)CCC
MOL010120	Luohanguo	(1S,4R,4aR,8aR)-1-isopropyl-4,7-dimethyl-2,3,4,5,6,8a-hexahydro-1H-naphthalen-4a-ol	CC1=C[C@H]2[C@H](C(C)C)CC[C@@H](C)[C@]2(O)CC1
MOL010121	Luohanguo	(3S,8aS)-3-methyl-2,3,6,7,8,8a-hexahydropyrrolo[2,1-f]pyrazine-1,4-dione	C[C@@H]1NC(=O)[C@@H]2CCCN2C1=O
MOL010122	Luohanguo	ZINC04023242	CC(C)C[C@@H]1NC(=O)[C@H]2CCCN2C1=O
MOL010123	Luohanguo	ZINC00394787	CC[C@@H](C)OC(C)=O
MOL010124	Luohanguo	3-decenoic acid	CCCCCC/C=C/CC(=O)O
MOL010125	Luohanguo	esgoside	CC(=O)O[C@@H]1CC(=O)OC(C)(C)[C@@H]2CC(=O)[C@]3(C)[C@H](CC[C@]4(C)[C@H](c5ccoc5)OC(=O)[C@H]5O[C@]543)[C@@]12C
MOL010126	Luohanguo	grosvenorine	C[C@@H]1O[C@@H](Oc2c(-c3ccc(O)cc3)oc3cc(O[C@@H]4O[C@@H](CO)[C@H](O)[C@@H](O)[C@H]4O[C@@H]4O[C@H](C)[C@@H](O)[C@H](O)[C@H]4O)cc(O)c3c2=O)[C@H](O)[C@H](O)[C@H]1O
MOL010127	Luohanguo	Hexyl acetate	CCCCCCOC(C)=O
MOL010128	Luohanguo	Heptyl iobutyrate	CCCCCCCOC(=O)C(C)C
MOL010129	Luohanguo	kaempferol 7-o-alpha-l-rhamnopyranoside	C[C@@H]1O[C@@H](Oc2cc(O)c3c(=O)c(O)c(-c4ccc(O)cc4)oc3c2)[C@@H](O)[C@H](O)[C@H]1O
MOL010130	Luohanguo	Corylon	CC1=C(O)C(=O)CC1
MOL010131	Luohanguo	mogroester	CC(C)=CCC[C@@H](COC(=O)c1ccccc1)[C@H]1CC[C@@]2(C)C3=CC[C@H]4C(C)(C)[C@H](OC(=O)c5ccccc5)CC[C@@]45C[C@@]35CC[C@]12C
MOL010132	Luohanguo	mogroside ⅡA1	C[C@H](CC[C@H](O[C@H]1O[C@@H](CO[C@@H]2O[C@H](CO)[C@@H](O)[C@H](O)[C@H]2O)[C@H](O)[C@@H](O)[C@@H]1O)C(C)(C)O)[C@H]1CC[C@@]2(C)[C@@H]3CC=C4[C@@H](CC[C@H](O)C4(C)C)[C@]3(C)[C@H](O)C[C@]12C
MOL010133	Luohanguo	mogroside ⅡA1_qt	C[C@H](CC[C@H](O)C(C)(C)O)[C@H]1CC[C@@]2(C)[C@@H]3CC=C4[C@@H](CC[C@H](O)C4(C)C)[C@]3(C)[C@H](O)C[C@]12C
MOL010134	Luohanguo	mogroside ⅡB	C[C@H](CC[C@@H](O)C(C)(C)O[C@@H]1O[C@@H](CO)[C@@H](O)[C@H](O)[C@H]1O)[C@H]1CC[C@@]2(C)[C@@H]3CC=C4C(C)(C)[C@@H](O[C@@H]5O[C@@H](CO)[C@@H](O)[C@H](O)[C@H]5O)CC[C@@]4(C)[C@]3(C)[C@H](O)C[C@]12C
MOL010135	Luohanguo	mogroside ⅡB_qt	C[C@H](CC[C@@H](O)C(C)(C)O)[C@H]1CC[C@@]2(C)[C@@H]3CC=C4C(C)(C)[C@@H](O)CC[C@@]4(C)[C@]3(C)[C@H](O)C[C@]12C
MOL010136	Luohanguo	mogroside ⅡE	C[C@@H](CC[C@@H](O[C@@H]1O[C@@H](CO)[C@@H](O)[C@H](O)[C@H]1O)C(C)(C)O)[C@H]1CC[C@@]2(C)[C@@H]3CC=C4C(C)(C)[C@@H](O[C@@H]5O[C@@H](CO)[C@@H](O)[C@H](O)[C@H]5O)CC[C@@]4(C)[C@]3(C)[C@H](O)C[C@]12C
MOL010137	Luohanguo	mogroside ⅡE_qt	C[C@@H](CC[C@@H](O)C(C)(C)O)[C@H]1CC[C@@]2(C)[C@@H]3CC=C4C(C)(C)[C@@H](O)CC[C@@]4(C)[C@]3(C)[C@H](O)C[C@]12C
MOL010138	Luohanguo	mogroside Ⅵ	C[C@H](CC[C@@H](O[C@@H]1O[C@H](CO[C@@H]2O[C@H](CO)[C@@H](O)[C@H](O)[C@H]2O)[C@@H](O)[C@H](O)[C@H]1O[C@@H]1O[C@H](CO)[C@@H](O)[C@H](O)[C@H]1O)C(C)(C)O)[C@H]1CC[C@@]2(C)[C@H]3CC=C4[C@H](CC[C@H](O[C@@H]5O[C@H](CO[C@@H]6O[C@H](CO)[C@@H](O)[C@H](O)[C@H]6O)[C@@H](O)[C@H](O)[C@H]5O[C@@H]5O[C@H](CO)[C@@H](O)[C@H](O)[C@H]5O)C4(C)C)[C@]3(C)[C@H](O)C[C@]12C
MOL010139	Luohanguo	(2R,3R,4S,5S,6R)-2-[[(3S,8S,9R,10R,11R,13R,14S,17R)-11-hydroxy-17-[(2R,5R)-6-hydroxy-6-methyl-5-[(2S,3R,4S,5S,6R)-3,4,5-trihydroxy-6-[[(2R,3R,4S,5S,6R)-3,4,5-trihydroxy-6-(hydroxymethyl)oxan-2-yl]oxymethyl]oxan-2-yl]oxyheptan-2-yl]-4,4,9,13,14-pentamethyl	C[C@H](CC[C@@H](O[C@@H]1O[C@H](CO[C@@H]2O[C@H](CO)[C@@H](O)[C@H](O)[C@H]2O)[C@@H](O)[C@H](O)[C@H]1O)C(C)(C)O)[C@H]1CC[C@@]2(C)[C@@H]3CC=C4[C@@H](CC[C@H](O[C@@H]5O[C@H](CO)[C@@H](O)[C@H](O)[C@H]5O)C4(C)C)[C@]3(C)[C@H](O)C[C@]12C
MOL010140	Luohanguo	mogroside ⅢA2	C[C@H](CC[C@H](O[C@@H]1O[C@H](CO)[C@H](O)[C@@H](O)[C@H]1O)C(C)(C)O)[C@H]1CC[C@]2(C)[C@H]3CC=C4C(C)(C)[C@@H](O[C@@H]5O[C@@H](CO[C@@H]6O[C@@H](CO)[C@@H](O)[C@H](O)[C@@H]6O)[C@H](O)[C@H](O)[C@H]5O)CC[C@@]4(C)[C@]3(C)[C@@H](O)C[C@]12C
MOL010141	Luohanguo	mogroside ⅣE_qt	C[C@H](CC[C@H](O)C(C)(C)O)[C@H]1CC[C@]2(C)[C@@H]3CC=C4C(C)(C)[C@H](O)CC[C@@]4(C)[C@@]3(C)[C@H](O)C[C@]12C
MOL010142	Luohanguo	mogroside Ⅳ	C[C@@H](CC[C@@H](O[C@@H]1O[C@H](CO)[C@@H](O)[C@H](O)[C@H]1O[C@H]1O[C@@H](CO)[C@H](O)[C@@H](O)[C@@H]1O)C(C)(C)O)[C@H]1CC[C@@]2(C)[C@H]3CC=C4[C@H](CC[C@H](O[C@@H]5O[C@H](CO[C@@H]6O[C@H](CO)[C@@H](O)[C@H](O)[C@H]6O)[C@@H](O)[C@H](O)[C@H]5O)C4(C)C)[C@]3(C)[C@H](O)C[C@]12C
MOL010143	Luohanguo	mogroside Ⅳ_qt	C[C@@H](CC[C@@H](O)C(C)(C)O)[C@H]1CC[C@@]2(C)[C@H]3CC=C4[C@H](CC[C@H](O)C4(C)C)[C@]3(C)[C@H](O)C[C@]12C
MOL010144	Luohanguo	mogroside ⅣA	C[C@H](CC[C@H](O[C@@H]1O[C@H](CO[C@@H]2O[C@@H](CO)[C@H](O)[C@@H](O)[C@@H]2O)[C@H](O)[C@@H](O)[C@H]1O)C(C)(C)O)[C@H]1CC[C@@]2(C)[C@H]3CC=C4C(C)(C)[C@@H](O[C@@H]5O[C@@H](CO[C@H]6O[C@@H](CO)[C@@H](O)[C@H](O)[C@@H]6O)[C@@H](O)[C@H](O)[C@@H]5O)CC[C@@]4(C)[C@]3(C)[C@@H](O)C[C@]12C
MOL010145	Luohanguo	mogroside ⅣE	C[C@H](CC[C@H](O[C@H]1O[C@H](CO)[C@H](O)[C@@H](O)[C@@H]1O[C@H]1O[C@H](CO)[C@H](O)[C@@H](O)[C@H]1O)C(C)(C)O)[C@H]1CC[C@]2(C)[C@H]3CC=C4C(C)(C)[C@@H](O[C@@H]5O[C@@H](CO[C@H]6O[C@H](CO)[C@H](O)[C@@H](O)[C@@H]6O)[C@H](O)[C@@H](O)[C@H]5O)CC[C@]4(C)[C@]3(C)[C@@H](O)C[C@]12C
MOL010146	Luohanguo	mogroside V	C[C@H](CC[C@@H](O[C@@H]1O[C@H](CO[C@@H]2O[C@H](CO)[C@@H](O)[C@H](O)[C@H]2O)[C@@H](O)[C@H](O)[C@H]1O[C@H]1O[C@@H](CO)[C@H](O)[C@@H](O)[C@@H]1O)C(C)(C)O)[C@H]1CC[C@@]2(C)[C@@H]3CC=C4[C@@H](CC[C@H](O[C@@H]5O[C@@H](CO[C@@H]6O[C@H](CO)[C@@H](O)[C@H](O)[C@H]6O)[C@@H](O)[C@H](O)[C@H]5O)C4(C)C)[C@]3(C)[C@H](O)C[C@]12C
MOL010147	Luohanguo	mogroside ⅠA1	C[C@H](CC[C@@H](O[C@H]1O[C@@H](CO)[C@@H](O)[C@H](O)[C@H]1O)C(C)(C)O)[C@H]1CC[C@@]2(C)[C@@H]3CC=C4C(C)(C)[C@@H](O)CC[C@@]4(C)[C@]3(C)[C@H](O)C[C@]12C
MOL010148	Luohanguo	mogroside ⅠE1	C[C@H](CC[C@@H](O)C(C)(C)O)[C@H]1CC[C@@]2(C)[C@@H]3CC=C4C(C)(C)[C@@H](O[C@H]5O[C@@H](CO)[C@@H](O)[C@H](O)[C@H]5O)CC[C@@]4(C)[C@]3(C)[C@H](O)C[C@]12C
MOL010149	Luohanguo	Myristyl acetate	CCCCCCCCCCCCCCOC(C)=O
MOL010150	Luohanguo	1-Heptatriacotanol	CCCCCCCCCCCCCCCCCCCCCCCCCCCCCCCCCCCCCO
MOL010151	Luohanguo	neomogroside	C[C@H](CC[C@@H](O[C@@H]1O[C@H](O[C@@H]2O[C@H](CO)[C@@H](O)[C@H](O)[C@H]2O)[C@@H](O)[C@H](O)[C@H]1CO[C@@H]1O[C@H](CO)[C@@H](O)[C@H](O)[C@H]1O)C(C)(C)O)[C@H]1CC[C@@]2(C)[C@@H]3CC=C4[C@@H](CC[C@H](O[C@@H]5O[C@H](CO[C@@H]6O[C@H](CO)[C@@H](O)[C@H](O)[C@H]6O)[C@@H](O)[C@H](O)[C@H]5O[C@@H]5O[C@H](CO)[C@@H](O)[C@H](O)[C@H]5O)C4(C)C)[C@]3(C)[C@H](O)C[C@]12C
MOL010152	Luohanguo	siamenoide I	C[C@H](CC[C@@H](O[C@@H]1O[C@H](CO[C@@H]2O[C@H](CO)[C@@H](O)[C@H](O)[C@H]2O)[C@@H](O)[C@H](O)[C@H]1O[C@H]1O[C@@H](CO)[C@H](O)[C@@H](O)[C@@H]1O)C(C)(C)O)[C@H]1CC[C@@]2(C)[C@H]3CC=C4[C@@H](CC[C@@H](O[C@@H]5O[C@H](CO)[C@@H](O)[C@H](O)[C@H]5O)C4(C)C)[C@]3(C)[C@H](O)C[C@]12C
MOL010153	Luohanguo	siamenoide I_qt	C[C@H](CC[C@@H](O)C(C)(C)O)[C@H]1CC[C@@]2(C)[C@H]3CC=C4[C@@H](CC[C@@H](O)C4(C)C)[C@]3(C)[C@H](O)C[C@]12C
MOL001098	Luohanguo	m-xylene	Cc1cccc(C)c1
MOL000114	Luohanguo	vanillic acid	COc1cc(C(=O)O)ccc1O
MOL000116	Luohanguo	Nonanal	CCCCCCCCC=O
MOL001304	Luohanguo	2-ACETYLPYRROLE	CC(=O)c1ccc[nH]1
MOL000131	Luohanguo	EIC	CCCCC/C=C\C/C=C\CCCCCCCC(=O)O
MOL001335	Luohanguo	WLN: Q1R	OCc1ccccc1
MOL001393	Luohanguo	myristic acid	CCCCCCCCCCCCCC(=O)O
MOL001394	Luohanguo	Oktadekan	CCCCCCCCCCCCCCCCCC
MOL001396	Luohanguo	PENTADECYLIC ACID	CCCCCCCCCCCCCCC(=O)O
MOL001494	Luohanguo	Mandenol	CCCCC/C=C\C/C=C\CCCCCCCC(=O)OCC
MOL001506	Luohanguo	Supraene	CC(C)=CCC/C(C)=C/CC/C(C)=C/CC/C=C(\C)CC/C=C(\C)CCC=C(C)C
MOL001619	Luohanguo	UPL	CCCCCCCCCCCCCCCCCCC
MOL001640	Luohanguo	NON	CCCCCCCCCC(=O)O
MOL001644	Luohanguo	Dodecanal	CCCCCCCCCCCC=O
MOL000172	Luohanguo	Furol	O=Cc1ccco1
MOL001739	Luohanguo	zoomaric acid	CCCCCC/C=C\CCCCCCCC(=O)O
MOL001746	Luohanguo	ELD	CCCCCCCC/C=C\CCCCCCCC(N)=O
MOL001749	Luohanguo	ZINC03860434	CCCC[C@@H](CC)COC(=O)c1ccccc1C(=O)OC[C@H](CC)CCCC
MOL001752	Luohanguo	EUG	C=Cc1ccc(O)c(OC)c1
MOL001768	Luohanguo	Sumiki's acid	O=C(O)c1ccc(CO)o1
MOL001773	Luohanguo	indole	c1ccc2[nH]ccc2c1
MOL001889	Luohanguo	Methyl linolelaidate	CCCCC/C=C/C/C=C/CCCCCCCC(=O)OC
MOL001899	Luohanguo	ZINC02169908	CC(=O)CCC[C@@H](C)CCC[C@@H](C)CCCC(C)C
MOL002031	Luohanguo	toluene	Cc1ccccc1
MOL002046	Luohanguo	hexanoic acid	CCCCCC(=O)O
MOL000210	Luohanguo	Magnolol	C=CCc1ccc(O)c(-c2cc(CC=C)ccc2O)c1
MOL002140	Luohanguo	Perlolyrine	OCc1ccc(-c2nccc3c2[nH]c2ccccc23)o1
MOL002150	Luohanguo	1-Acetyl-beta-carboline	CC(=O)c1nccc2c1[nH]c1ccccc12
MOL002167	Luohanguo	WLN: T5OJ BVO1	COC(=O)c1ccco1
MOL000247	Luohanguo	(Z,Z)-farnesol	CC(C)=CCC/C(C)=C\CC/C(C)=C\CO
MOL002478	Luohanguo	(2R)-heptan-2-ol	CCCCC[C@@H](C)O
MOL002581	Luohanguo	curcumin	COc1cc(/C=C\C(=O)CC(=O)/C=C/c2ccc(O)c(OC)c2)ccc1O
MOL002778	Luohanguo	THZ	c1ccc2scnc2c1
MOL002983	Luohanguo	Guasol	COc1ccccc1O
MOL000003	Luohanguo	MTL	OC[C@@H](O)[C@@H](O)[C@H](O)[C@H](O)CO
MOL000302	Luohanguo	Undekansaeure	CCCCCCCCCCC(=O)O
MOL000305	Luohanguo	lauric acid	CCCCCCCCCCCC(=O)O
MOL003050	Luohanguo	nonanoic acid	CCCCCCCCC(=O)O
MOL003403	Luohanguo	nicotine	CN1CCC[C@H]1c1cccnc1
MOL000346	Luohanguo	succinic acid	O=C(O)CCC(=O)O
MOL003477	Luohanguo	Butyric acid 2-tridecyl ester	CCCCCCCCCCC[C@H](C)OC(=O)CCC
MOL003537	Luohanguo	T-Muurolol	CC1=C[C@H]2[C@H](C(C)C)CC[C@](C)(O)[C@H]2CC1
MOL000357	Luohanguo	Sitogluside	CC[C@H](CC[C@@H](C)[C@H]1CC[C@H]2[C@@H]3CC=C4C[C@@H](O[C@@H]5O[C@H](CO)[C@@H](O)[C@H](O)[C@H]5O)CC[C@]4(C)[C@H]3CC[C@]12C)C(C)C
MOL000358	Luohanguo	beta-sitosterol	CC[C@H](CC[C@@H](C)[C@H]1CC[C@H]2[C@@H]3CC=C4C[C@@H](O)CC[C@]4(C)[C@H]3CC[C@]12C)C(C)C
MOL000388	Luohanguo	gamma-aminobutyric acid	NCCCC(=O)O
MOL003993	Luohanguo	TRIDECANONE	CCCCCCCCCCCC(C)=O
MOL004006	Luohanguo	7-Hexadecyne	CCCCCCC#CCCCCCCCC
MOL004119	Luohanguo	5-METHYLFURFURAL	Cc1ccc(C=O)o1
MOL000422	Luohanguo	kaempferol	O=c1c(O)c(-c2ccc(O)cc2)oc2cc(O)cc(O)c12
MOL004285	Luohanguo	MBP	CCCCOC(=O)c1ccccc1C(=O)O
MOL000431	Luohanguo	coumarin	O=c1ccc2ccccc2o1
MOL004333	Luohanguo	ar-turmerone	CC(C)=CC(=O)C[C@H](C)c1ccc(C)cc1
MOL004673	Luohanguo	kaempferitrin	C[C@H]1O[C@@H](Oc2cc(O)c3c(=O)c(O[C@H]4O[C@H](C)[C@@H](O)[C@@H](O)[C@H]4O)c(-c4ccc(O)cc4)oc3c2)[C@H](O)[C@H](O)[C@@H]1O
MOL004982	Luohanguo	2,6,10-trimethyl-dodecane	CC1=C(O)C(=O)[C@H](O)CO1
MOL005121	Luohanguo	Octadecanal	CCCCCCCCCCCCCCCCCC=O
MOL005127	Luohanguo	Butyl caproate	CCCCCC(=O)OCCCC
MOL005381	Luohanguo	2-Formylpyrrole	O=Cc1ccc[nH]1
MOL005441	Luohanguo	BGC	OC[C@H]1O[C@@H](O)[C@H](O)[C@@H](O)[C@@H]1O
MOL005480	Luohanguo	Ucar AC	CC(C)OCCO
MOL000057	Luohanguo	DIBP	CC(C)COC(=O)c1ccccc1C(=O)OCC(C)C
MOL000570	Luohanguo	Nonox D	c1ccc(Nc2ccc3ccccc3c2)cc1
MOL000635	Luohanguo	vanillin	COc1cc(C=O)ccc1O
MOL000667	Luohanguo	1-hexanol	CCCCCCO
MOL006735	Luohanguo	Furfuranol	OCc1ccco1
MOL000675	Luohanguo	oleic acid	CCCCCCCC/C=C\CCCCCCCC(=O)O
MOL000676	Luohanguo	DBP	CCCCOC(=O)c1ccccc1C(=O)OCCCC
MOL000069	Luohanguo	palmitic acid	CCCCCCCCCCCCCCCC(=O)O
MOL000703	Luohanguo	2-heptanone	CCCCCC(C)=O
MOL000714	Luohanguo	Hyacinthin	O=CCc1ccccc1
MOL007170	Luohanguo	cirsiumaldehyde	O=Cc1ccc(COCc2ccc(C=O)o2)o1
MOL007628	Luohanguo	Methyl trisulfide	CSSSC
MOL007789	Luohanguo	FRU	OC[C@H]1O[C@](O)(CO)[C@@H](O)[C@@H]1O
MOL008185	Luohanguo	2-Propylfuran	CCCc1ccco1
MOL008284	Luohanguo	BUA	CCCC(=O)O
MOL000860	Luohanguo	stearic acid	CCCCCCCCCCCCCCCCCC(=O)O
MOL008652	Luohanguo	(2R)-2-methyloxolan-3-one	C[C@H]1OCCC1=O
MOL008653	Luohanguo	Acetylfuran	CC(=O)c1ccco1
MOL008669	Luohanguo	(S)-2-Ethylhexanoic acid	CCCC[C@H](CC)C(=O)O
MOL000869	Luohanguo	Henicosane	CCCCCCCCCCCCCCCCCCCCC
MOL000871	Luohanguo	Butylacetat	CCCCOC(C)=O
MOL000879	Luohanguo	methyl palmitate	CCCCCCCCCCCCCCCC(=O)OC
MOL000880	Luohanguo	Tricosane	CCCCCCCCCCCCCCCCCCCCCCC
MOL000884	Luohanguo	Azulen	c1ccc2cccc-2cc1
MOL000885	Luohanguo	Dodekan	CCCCCCCCCCCC
MOL000886	Luohanguo	tetradecane	CCCCCCCCCCCCCC
MOL000918	Luohanguo	2-NONANONE	CCCCCCCC(C)=O
MOL000924	Luohanguo	Mnk	CCCCCCCCCC(C)=O
MOL009295	Luohanguo	Flazin	O=C(O)c1cc2c([nH]c3ccccc32)c(-c2ccc(CO)o2)n1
MOL000971	Luohanguo	Ethylpalmitate	CCCCCCCCCCCCCCCC(=O)OCC
MOL010925	Xiaohuixiang	Isooleic acid	CCCCCCC/C=C/CCCCCCCCC(=O)O
MOL000117	Xiaohuixiang	Cymol	Cc1ccc(C(C)C)cc1
MOL000012	Xiaohuixiang	Arachic acid	CCCCCCCCCCCCCCCCCCCC(=O)O
MOL000122	Xiaohuixiang	1,8-cineole	CC1(C)O[C@]2(C)CC[C@H]1CC2
MOL000125	Xiaohuixiang	(-)-alpha-Pinene	CC1=CC[C@H]2C[C@@H]1C2(C)C
MOL000126	Xiaohuixiang	(-)-nopinene	C=C1CC[C@H]2C[C@@H]1C2(C)C
MOL000130	Xiaohuixiang	CAM	CC1(C)[C@@H]2CC[C@@]1(C)C(=O)C2
MOL000131	Xiaohuixiang	EIC	CCCCC/C=C\C/C=C\CCCCCCCC(=O)O
MOL013203	Xiaohuixiang	Anisketone	COc1ccc(CC(C)=O)cc1
MOL013347	Xiaohuixiang	Butyrophenone	CCCC(=O)c1ccccc1
MOL001393	Xiaohuixiang	myristic acid	CCCCCCCCCCCCCC(=O)O
MOL001396	Xiaohuixiang	PENTADECYLIC ACID	CCCCCCCCCCCCCCC(=O)O
MOL000019	Xiaohuixiang	D-Camphene	C=C1[C@H]2CC[C@H](C2)C1(C)C
MOL001941	Xiaohuixiang	Ammidin	CC(C)=CCOc1c2occc2cc2ccc(=O)oc12
MOL001945	Xiaohuixiang	Majudin	COc1c2ccoc2cc2oc(=O)ccc12
MOL001953	Xiaohuixiang	Uvadex	COc1c2occc2cc2ccc(=O)oc12
MOL000197	Xiaohuixiang	Myrcene	C=CC(=C)CCC=C(C)C
MOL000200	Xiaohuixiang	(S)-(+)-alpha-Phellandrene	CC1=CC[C@@H](C(C)C)C=C1
MOL000202	Xiaohuixiang	Moslene	CC1=CCC(C(C)C)=CC1
MOL002040	Xiaohuixiang	(1S,4R)-fenchone	CC1(C)C(=O)[C@@]2(C)CC[C@@H]1C2
MOL002201	Xiaohuixiang	cis-ligustilide	CCC/C=C1/OC(=O)C2=C1CCC=C2
MOL000234	Xiaohuixiang	L-Limonen	C=C(C)[C@@H]1CC=C(C)CC1
MOL002361	Xiaohuixiang	Terragon	C=CCc1ccc(OC)cc1
MOL002558	Xiaohuixiang	Skimmetin	O=c1ccc2ccc(O)cc2o1
MOL000263	Xiaohuixiang	oleanolic acid	CC1(C)CC[C@]2(C(=O)O)CC[C@]3(C)C(=CC[C@@H]4[C@@]5(C)CC[C@H](O)C(C)(C)[C@@H]5CC[C@]43C)[C@@H]2C1
MOL000268	Xiaohuixiang	(1S,5S)-1-isopropyl-4-methylenebicyclo[3.1.0]hexane	C=C1CC[C@@]2(C(C)C)C[C@@H]12
MOL002836	Xiaohuixiang	anisaldehyde	COc1ccc(C=O)cc1
MOL000357	Xiaohuixiang	Sitogluside	CC[C@H](CC[C@@H](C)[C@H]1CC[C@H]2[C@@H]3CC=C4C[C@@H](O[C@@H]5O[C@H](CO)[C@@H](O)[C@H](O)[C@H]5O)CC[C@]4(C)[C@H]3CC[C@]12C)C(C)C
MOL000358	Xiaohuixiang	beta-sitosterol	CC[C@H](CC[C@@H](C)[C@H]1CC[C@H]2[C@@H]3CC=C4C[C@@H](O)CC[C@]4(C)[C@H]3CC[C@]12C)C(C)C
MOL003614	Xiaohuixiang	Fenchylacetate	CC(=O)O[C@@H]1C(C)(C)[C@@H]2CC[C@@]1(C)C2
MOL000399	Xiaohuixiang	Docosanoate	CCCCCCCCCCCCCCCCCCCCCC(=O)O
MOL000449	Xiaohuixiang	Stigmasterol	CC[C@H](/C=C/[C@@H](C)[C@H]1CC[C@H]2[C@@H]3CC=C4C[C@@H](O)CC[C@]4(C)[C@H]3CC[C@]12C)C(C)C
MOL000458	Xiaohuixiang	campesterol	CC(C)[C@H](C)CC[C@@H](C)[C@H]1CC[C@H]2[C@@H]3CC[C@@H]4CC(O)=CC[C@]4(C)[C@H]3CC[C@]12C
MOL004647	Xiaohuixiang	TDA	CCCCCCCCCCCCC(=O)O
MOL000475	Xiaohuixiang	anethole	C/C=C/c1ccc(OC)cc1
MOL005125	Xiaohuixiang	ANN	COc1ccc(C(=O)O)cc1
MOL000520	Xiaohuixiang	alpha-amyrin	C[C@H]1[C@H](C)CC[C@]2(C)CC[C@]3(C)C(=CC[C@@H]4[C@@]5(C)CC[C@H](O)C(C)(C)[C@@H]5CC[C@]43C)[C@H]12
MOL000608	Xiaohuixiang	()-Terpinen-4-ol	CC1=CC[C@](O)(C(C)C)CC1
MOL006105	Xiaohuixiang	Petroselic acid	CCCCCCCCCCC/C=C\CCCCC(=O)O
MOL006198	Xiaohuixiang	APIOL	C=CCc1cc(OC)c2c(c1OC)OCO2
MOL000675	Xiaohuixiang	oleic acid	CCCCCCCC/C=C\CCCCCCCC(=O)O
MOL000069	Xiaohuixiang	palmitic acid	CCCCCCCCCCCCCCCC(=O)O
MOL000699	Xiaohuixiang	m-Cymol	Cc1cccc(C(C)C)c1
MOL008401	Xiaohuixiang	Henicosanoic acid	CCCCCCCCCCCCCCCCCCCCC(=O)O
MOL008680	Xiaohuixiang	acetaldehyde	CC=O
MOL000105	Yuliren	protocatechuic acid	O=C(O)c1ccc(O)c(O)c1
MOL000114	Yuliren	vanillic acid	COc1cc(C(=O)O)ccc1O
MOL001366	Yuliren	MNN	N#C[C@@H](O)c1ccccc1
MOL000422	Yuliren	kaempferol	O=c1c(O)c(-c2ccc(O)cc2)oc2cc(O)cc(O)c12
MOL004362	Yuliren	Afzelin	C[C@@H]1O[C@@H](Oc2c(-c3ccc(O)cc3)oc3cc(O)cc(O)c3c2=O)[C@H](O)[C@H](O)[C@H]1O
MOL005077	Yuliren	kaempferitrin	C[C@H]1O[C@H](Oc2cc(O)c3c(=O)c(O[C@H]4O[C@H](C)[C@@H](O)[C@H](O)[C@@H]4O)c(-c4ccc(O)cc4)oc3c2)[C@@H](O)[C@@H](O)[C@@H]1O
MOL000511	Yuliren	ursolic acid	C[C@H]1[C@H](C)CC[C@]2(C(=O)O)CC[C@]3(C)C(=CC[C@@H]4[C@@]5(C)CC[C@H](O)C(C)(C)[C@@H]5CC[C@]43C)[C@H]12
MOL001320	Yuliren	Amygdalin	N#C[C@H](O[C@@H]1O[C@H](CO[C@@H]2O[C@H](CO)[C@@H](O)[C@H](O)[C@H]2O)[C@@H](O)[C@H](O)[C@H]1O)c1ccccc1
MOL005694	Yuliren	Multiflorin A	CC(=O)OC[C@H]1O[C@@H](O[C@@H]2[C@@H](O)[C@@H](O)[C@H](Oc3c(-c4ccc(O)cc4)oc4cc(O)cc(O)c4c3=O)O[C@H]2C)[C@H](O)[C@@H](O)[C@@H]1O
MOL005695	Yuliren	Multiflorin	C[C@@H]1O[C@@H](Oc2c(-c3ccc(O)cc3)oc3cc(O)cc(O)c3c2=O)[C@H](O)[C@H](O)[C@H]1O[C@@H]1O[C@H](CO)[C@@H](O)[C@H](O)[C@H]1O
MOL005696	Yuliren	Multinoside A	C[C@@H]1O[C@@H](Oc2c(-c3ccc(O)c(O)c3)oc3cc(O)cc(O)c3c2=O)[C@H](O)[C@H](O)[C@H]1O[C@@H]1O[C@H](CO)[C@@H](O)[C@H](O)[C@H]1O
MOL000098	Yuliren	quercetin	O=c1c(O)c(-c2ccc(O)c(O)c2)oc2cc(O)cc(O)c12
MOL010666	Laifuzi	1,1-DIMETHOXY-2-METHYLPROPANE	COC(OC)C(C)C
MOL010667	Laifuzi	1,3-DIMETHYLCYCLOHEXANE (TRANS)	C[C@@H]1CCC[C@@H](C)C1
MOL010668	Laifuzi	4-butoxybutan-1-ol	CCCCOCCCCO
MOL010669	Laifuzi	4-Tridecanol	CCCCCCCCC[C@H](O)CCC
MOL010670	Laifuzi	5-methyl-2-Undecene	C/C=C/C[C@H](C)CCCCCC
MOL010671	Laifuzi	methyl (E)-hexadec-7-enoate	CCCCCCCC/C=C/CCCCCC(=O)OC
MOL010672	Laifuzi	icosa-8,11,14-trienoic acid methyl ester	CCCCC/C=C/C/C=C/C/C=C/CCCCCCC(=O)OC
MOL010673	Laifuzi	8-Heptadecanol	CCCCCCCCC[C@@H](O)CCCCCCC
MOL010674	Laifuzi	9-methyl-3-Undecene	CC/C=C\CCCC[C@H](C)CC
MOL010675	Laifuzi	Dimetilsolfato	COS(=O)(=O)OC
MOL010676	Laifuzi	glyceron sinapate	COc1cc(/C=C\C(=O)OC(COC(=O)/C=C/c2cc(OC)c(O)c(OC)c2)COC(=O)/C=C/c2cc(OC)c(O)c(OC)c2)cc(OC)c1O
MOL010677	Laifuzi	Methyl erucate	CCCCCCCC/C=C\CCCCCCCCCCCC(=O)OC
MOL010678	Laifuzi	MEE	CS
MOL010679	Laifuzi	raphanin	C[S@@](=O)/C=C/CCN=C=S
MOL010680	Laifuzi	sinapine	COc1cc(/C=C/C(=O)OCC[N+](C)(C)C)cc(OC)c1O
MOL010681	Laifuzi	sinapine thiocyanate	COc1cc(/C=C/C(=O)OCC[N+](C)(C)C)c(OC)cc1O
MOL010682	Laifuzi	methyl tetracos-15-enoate	CCCCCCCC/C=C/CCCCCCCCCCCCCC(=O)OC
MOL010683	Laifuzi	Cyclohexylethanol	OCCC1CCCCC1
MOL010684	Laifuzi	2-Methylhexadecanoic acid methyl ester	CCCCCCCCCCCCCC[C@H](C)C(=O)OC
MOL010685	Laifuzi	3-methyl-5-ETHYLHEPTANE	CCC(CC)C[C@H](C)CC
MOL000116	Laifuzi	Nonanal	CCCCCCCCC=O
MOL001285	Laifuzi	octanol	CCCCCCCCO
MOL000131	Laifuzi	EIC	CCCCC/C=C\C/C=C\CCCCCCCC(=O)O
MOL001398	Laifuzi	Methyllinolenate	CC/C=C\C/C=C\C/C=C\CCCCCCCC(=O)OC
MOL001631	Laifuzi	Erucic acid	CCCCCCCC/C=C\CCCCCCCCCCCC(=O)O
MOL001641	Laifuzi	METHYL LINOLEATE	CCCCC/C=C\C/C=C\CCCCCCCC(=O)OC
MOL001691	Laifuzi	vitamin c	O=C1O[C@H]([C@@H](O)CO)C(O)=C1O
MOL001817	Laifuzi	Methyl stearate	CCCCCCCCCCCCCCCCCC(=O)OC
MOL002027	Laifuzi	Methyl behenate	CCCCCCCCCCCCCCCCCCCCCC(=O)OC
MOL002203	Laifuzi	Exceparl M-OL	CCCCCCCC/C=C\CCCCCCCC(=O)OC
MOL002730	Laifuzi	Vitamin- G	Cc1cc2nc3c(=O)[nH]c(=O)nc-3n(C[C@H](O)[C@H](O)[C@H](O)CO)c2cc1C
MOL002771	Laifuzi	VIV	Cc1c(C)c2c(c(C)c1O)CC[C@@](C)(CCC[C@H](C)CCC[C@H](C)CCCC(C)C)O2
MOL003056	Laifuzi	BNL	C1CCC(C2CCCCC2)CC1
MOL003527	Laifuzi	Tyranton	CC(=O)CC(C)(C)O
MOL000359	Laifuzi	sitosterol	CC[C@H](CC[C@@H](C)[C@H]1CC[C@H]2[C@@H]3CC=C4C[C@H](O)CC[C@]4(C)[C@H]3CC[C@]12C)C(C)C
MOL003920	Laifuzi	Methyl icosanoate	CCCCCCCCCCCCCCCCCCCC(=O)OC
MOL003975	Laifuzi	icosa-11,14,17-trienoic acid methyl ester	CC/C=C/C/C=C/C/C=C/CCCCCCCCCC(=O)OC
MOL000432	Laifuzi	linolenic acid	CC/C=C\C/C=C\C/C=C\CCCCCCCC(=O)O
MOL004352	Laifuzi	brassicasterol	CC(C)[C@@H](C)/C=C/[C@@H](C)[C@H]1CC[C@H]2[C@@H]3CC=C4C[C@@H](O)CC[C@]4(C)[C@H]3CC[C@]12C
MOL005120	Laifuzi	PLY	CCCCCCCCCCCCCCCC=O
MOL005295	Laifuzi	3-methylundecane	CCCCCCCC[C@H](C)CC
MOL006077	Laifuzi	Thiamine	Cc1ncc(C[n+]2csc(CCO)c2C)c(N)n1
MOL000663	Laifuzi	lignoceric acid	CCCCCCCCCCCCCCCCCCCCCCCC(=O)O
MOL000676	Laifuzi	DBP	CCCCOC(=O)c1ccccc1C(=O)OCCCC
MOL000069	Laifuzi	palmitic acid	CCCCCCCCCCCCCCCC(=O)O
MOL006934	Laifuzi	WLN: Q5Q	OCCCCCO
MOL007621	Laifuzi	DMDS	CSSC
MOL007628	Laifuzi	Methyl trisulfide	CSSSC
MOL008159	Laifuzi	TRIACONTANE	CCCCCCCCCCCCCCCCCCCCCCCCCCCCCC
MOL000860	Laifuzi	stearic acid	CCCCCCCCCCCCCCCCCC(=O)O
MOL000879	Laifuzi	methyl palmitate	CCCCCCCCCCCCCCCC(=O)OC
MOL009730	Laifuzi	methyl icos-11-enoate	CCCCCCCC/C=C/CCCCCCCCCC(=O)OC
MOL010284	Sangsheng	(2S,3R,4S,5R)-hexane-2,3,4,5-tetrol	C[C@H](O)[C@@H](O)[C@@H](O)[C@@H](C)O
MOL010285	Sangsheng	1-Ethyl-2-propylcyclohexane	CCC[C@H]1CCCC[C@H]1CC
MOL010286	Sangsheng	IEA	OCCc1c[nH]c2ccccc12
MOL010287	Sangsheng	WLN: T6NJ BG CQ	Oc1cccnc1Cl
MOL010288	Sangsheng	3,5-Dimethylcyclopentene	C[C@@H]1C=C[C@H](C)C1
MOL010289	Sangsheng	3-Allylbenzothiazoliumbromide	C=CC[n+]1csc2ccccc21
MOL010290	Sangsheng	3-Aminoacrylonitrile	N#C/C=C/N
MOL010291	Sangsheng	3-benzofuranylmethanol	OCc1coc2ccccc12
MOL010292	Sangsheng	3-Hydroxybenzylhydrazine	NNCc1cccc(O)c1
MOL010293	Sangsheng	Methionol	CSCCCO
MOL010294	Sangsheng	4-(3-hydroxypropyl)phenol	OCCCc1ccc(O)cc1
MOL010295	Sangsheng	q-Lure	CC(=O)CCc1ccc(OC(C)=O)cc1
MOL010296	Sangsheng	4-(2,6,6-Trimethyl-1-cyclohexenl-yl)-3-buten-2-ol	CC1=C(C=O)C(C)(C)CC[C@H]1/C=C/[C@H](C)O
MOL010297	Sangsheng	4-Ethyloctane	CCCC[C@H](CC)CCC
MOL010298	Sangsheng	(2R)-4-methoxy-2,5-dimethylfuran-3-one	COC1=C(C)O[C@H](C)C1=O
MOL010299	Sangsheng	Metacyl	Cc1cc(=O)[nH]c(=O)[nH]1
MOL010300	Sangsheng	dIDP	CC(C)CCCCCCCOC(=O)c1ccccc1C(=O)OCCCCCCCC(C)C
MOL010301	Sangsheng	PTY	CCCCCCCCCCCCCCCCCCCC(=O)O[C@H](COC(=O)CCCCCCCCCCCCCC)CO[P@](=O)(O)OCCN
MOL010302	Sangsheng	1',3'-Bis(1,2-diacyl-sn-glycero-3-phospho)-sn-glycerol	CCCCCCCCCCCCCCCCCC(=O)OC[C@H](CO[P@@](=O)(O)OC[C@@H](O)CO[P@@](=O)(O)OC[C@@H](COC(=O)CCCCCCCCCCCCCCCCC)OC(=O)CCCCCCCCCCCCCCCCC)OC(=O)CCCCCCCCCCCCCCCCC
MOL010303	Sangsheng	(2E,4E)-5-chloro-4-methylhepta-2,4-diene	C/C=C/C(C)=C(/Cl)CC
MOL010304	Sangsheng	Hydroxymethyl 2-hydroxy-2-methylpropionate	CC(C)(O)C(=O)OCCO
MOL010305	Sangsheng	2-ethoxy-6-(methoxymethyl)phenol	CCOc1cccc(COC)c1O
MOL010306	Sangsheng	Butyl acrylate	C=CC(=O)OCCCC
MOL010307	Sangsheng	Methylmethoxyamine	CNOC
MOL010308	Sangsheng	p-Menthane, trans	CC(C)[C@H]1CC[C@H](C)CC1
MOL001099	Sangsheng	p-xylene	Cc1ccc(C)cc1
MOL001109	Sangsheng	β-thujene	CC(C)[C@]12C=C[C@H](C)[C@H]1C2
MOL000122	Sangsheng	1,8-cineole	CC1(C)O[C@]2(C)CC[C@H]1CC2
MOL001229	Sangsheng	cis-resveratrol	Oc1ccc(/C=C\c2cc(O)cc(O)c2)cc1
MOL000123	Sangsheng	geraniol	CC(C)=CCC/C(C)=C/CO
MOL000125	Sangsheng	(-)-alpha-Pinene	CC1=CC[C@H]2C[C@@H]1C2(C)C
MOL000130	Sangsheng	CAM	CC1(C)[C@@H]2CC[C@@]1(C)C(=O)C2
MOL000131	Sangsheng	EIC	CCCCC/C=C\C/C=C\CCCCCCCC(=O)O
MOL001335	Sangsheng	WLN: Q1R	OCc1ccccc1
MOL001393	Sangsheng	myristic acid	CCCCCCCCCCCCCC(=O)O
MOL001402	Sangsheng	Octacosane	CCCCCCCCCCCCCCCCCCCCCCCCCCCC
MOL001456	Sangsheng	citric acid	O=C(O)CC(O)(CC(=O)O)C(=O)O
MOL001468	Sangsheng	MLT	O=C(O)C[C@H](O)C(=O)O
MOL001619	Sangsheng	UPL	CCCCCCCCCCCCCCCCCCC
MOL001640	Sangsheng	NON	CCCCCCCCCC(=O)O
MOL001732	Sangsheng	IFP	OCC(O)CO
MOL001859	Sangsheng	FMT	O=CO
MOL001880	Sangsheng	OXL	O=C(O)C(=O)O
MOL001886	Sangsheng	Tar	O=C(O)[C@@H](O)[C@H](O)C(=O)O
MOL001893	Sangsheng	BU3	C[C@@H](O)[C@@H](C)O
MOL000198	Sangsheng	(R)-linalool	C=C[C@](C)(O)CCC=C(C)C
MOL000002	Sangsheng	cyanidol	Oc1cc(O)c2cc(O)c(-c3ccc(O)c(O)c3)[o+]c2c1
MOL002008	Sangsheng	myricetin	O=c1c(O)c(-c2cc(O)c(O)c(O)c2)oc2cc(O)cc(O)c12
MOL002031	Sangsheng	toluene	Cc1ccccc1
MOL002229	Sangsheng	HEPTACOSANE	CCCCCCCCCCCCCCCCCCCCCCCCCCC
MOL002372	Sangsheng	(6Z,10E,14E,18E)-2,6,10,15,19,23-hexamethyltetracosa-2,6,10,14,18,22-hexaene	CC(C)=CCC/C(C)=C\CC/C(C)=C/CC/C=C(\C)CC/C=C(\C)CCC=C(C)C
MOL002376	Sangsheng	PENTACOSANE	CCCCCCCCCCCCCCCCCCCCCCCCC
MOL002647	Sangsheng	Vanillyl alcohol	COc1cc(CO)ccc1O
MOL002650	Sangsheng	Coniferol	COc1cc(/C=C/CO)ccc1O
MOL002678	Sangsheng	EB	CCc1ccccc1
MOL002850	Sangsheng	butylated hydroxytoluene	Cc1cc(C(C)(C)C)c(O)c(C(C)(C)C)c1
MOL000303	Sangsheng	caprylic acid	CCCCCCCC(=O)O
MOL003050	Sangsheng	nonanoic acid	CCCCCCCCC(=O)O
MOL000346	Sangsheng	succinic acid	O=C(O)CCC(=O)O
MOL003493	Sangsheng	naphthalene	c1ccc2ccccc2c1
MOL003505	Sangsheng	Panosorb	C/C=C/C=C/C(=O)O
MOL003802	Sangsheng	(2R)-2-ethylhexan-1-ol	CCCC[C@@H](CC)CO
MOL003877	Sangsheng	Fuseloel	CC(C)CCO
MOL000432	Sangsheng	linolenic acid	CC/C=C\C/C=C\C/C=C\CCCCCCCC(=O)O
MOL004480	Sangsheng	acetic acid	CC(=O)O
MOL000415	Sangsheng	rutin	C[C@@H]1O[C@@H](OC[C@H]2O[C@@H](Oc3c(-c4ccc(O)c(O)c4)oc4cc(O)cc(O)c4c3=O)[C@H](O)[C@@H](O)[C@@H]2O)[C@H](O)[C@H](O)[C@H]1O
MOL004729	Sangsheng	NOJ	OC[C@H]1NC[C@H](O)[C@@H](O)[C@@H]1O
MOL005151	Sangsheng	[(3S)-3,7-dimethylocta-1,6-dien-3-yl] acetate	C=C[C@](C)(CCC=C(C)C)OC(C)=O
MOL005224	Sangsheng	TETRATETRACONTANE	CCCCCCCCCCCCCCCCCCCCCCCCCCCCCCCCCCCCCCCCCCCC
MOL005472	Sangsheng	1,2-Benzenedicarboxylicacid, mono(2-ethyl) hexylester	CCCC[C@@H](CC)COC(=O)c1ccccc1C(=O)O
MOL000602	Sangsheng	FUM	O=C(O)/C=C/C(=O)O
MOL006209	Sangsheng	cyanin	CC(C)CCN1C=C/C(=C\c2cc[n+](CCC(C)C)c3ccccc23)c2ccccc21
MOL000675	Sangsheng	oleic acid	CCCCCCCC/C=C\CCCCCCCC(=O)O
MOL000676	Sangsheng	DBP	CCCCOC(=O)c1ccccc1C(=O)OCCCC
MOL000069	Sangsheng	palmitic acid	CCCCCCCCCCCCCCCC(=O)O
MOL000704	Sangsheng	styrene	C=Cc1ccccc1
MOL010175	Sangsheng	Tannin	O=C(OC[C@H]1O[C@@H](OC(=O)c2cc(O)c(O)c(OC(=O)c3cc(O)c(O)c(O)c3)c2)[C@H](OC(=O)c2cc(O)c(O)c(OC(=O)c3cc(O)c(O)c(O)c3)c2)[C@@H](OC(=O)c2cc(O)c(O)c(OC(=O)c3cc(O)c(O)c(O)c3)c2)[C@@H]1OC(=O)c1cc(O)c(O)c(OC(=O)c2cc(O)c(O)c(O)c2)c1)c1cc(O)c(O)c(OC(=O)c2cc(O)c(O)c(O)c2)c1
MOL007349	Sangsheng	phosphatidylinositol	CCCCCCCCCCCCCCCCCC(=O)OC[C@H](CO[P@@](=O)(O)O[C@@H]1[C@H](O)[C@H](O)[C@@H](O)[C@H](O)[C@H]1O)OC(=O)CCCCCCCCCCCCCCCCC
MOL000737	Sangsheng	morin	O=c1c(O)c(-c2ccc(O)cc2O)oc2cc(O)cc(O)c12
MOL000777	Sangsheng	(2S)-2-methylbutan-1-ol	CC[C@H](C)CO
MOL008290	Sangsheng	lecithin	CCCCCCCCCCCCCC(=O)OC[C@H](CO[P@@](=O)([O-])OCC[N+](C)(C)C)OC(=O)CCCCCCCCCCCCC
MOL000860	Sangsheng	stearic acid	CCCCCCCCCCCCCCCCCC(=O)O
MOL000864	Sangsheng	MYS	CCCCCCCCCCCCCCC
MOL000867	Sangsheng	Heptadekan	CCCCCCCCCCCCCCCCC
MOL008679	Sangsheng	Isohexanol	CC(C)CCCO
MOL000868	Sangsheng	LFA	CCCCCCCCCCCCCCCCCCCC
MOL000869	Sangsheng	Henicosane	CCCCCCCCCCCCCCCCCCCCC
MOL002773	Sangsheng	beta-carotene	CC1=C(/C=C/C(C)=C/C=C/C(C)=C/C=C/C=C(C)/C=C/C=C(C)/C=C/C2=C(C)CCCC2(C)C)C(C)(C)CCC1
MOL000885	Sangsheng	Dodekan	CCCCCCCCCCCC
MOL000886	Sangsheng	tetradecane	CCCCCCCCCCCCCC
MOL000098	Sangsheng	quercetin	O=c1c(O)c(-c2ccc(O)c(O)c2)oc2cc(O)cc(O)c12
MOL000012	Baibiandou	Arachic acid	CCCCCCCCCCCCCCCCCCCC(=O)O
MOL012901	Baibiandou	D-Homoproline	O=C(O)[C@H]1CCCCN1
MOL001308	Baibiandou	oleic acid	CCCCCCCC/C=C/CCCCCCCC(=O)O
MOL000131	Baibiandou	EIC	CCCCC/C=C\C/C=C\CCCCCCCC(=O)O
MOL002773	Baibiandou	beta-carotene	CC1=C(/C=C/C(C)=C/C=C/C(C)=C/C=C/C=C(C)/C=C/C=C(C)/C=C/C2=C(C)CCCC2(C)C)C(C)(C)CCC1
MOL003795	Baibiandou	CPI	O=C(O)[C@@H]1CCCCN1
MOL003870	Baibiandou	gynesine	C[n+]1cccc(C(=O)[O-])c1
MOL000399	Baibiandou	Docosanoate	CCCCCCCCCCCCCCCCCCCCCC(=O)O
MOL000421	Baibiandou	nicotinic acid	O=C(O)c1cccnc1
MOL000675	Baibiandou	oleic acid	CCCCCCCC/C=C\CCCCCCCC(=O)O
MOL000069	Baibiandou	palmitic acid	CCCCCCCCCCCCCCCC(=O)O
MOL000732	Baibiandou	Stachyose	OC[C@H]1O[C@H](OC[C@H]2O[C@H](OC[C@H]3O[C@H](O[C@]4(CO)O[C@H](CO)[C@@H](O)[C@@H]4O)[C@H](O)[C@@H](O)[C@@H]3O)[C@H](O)[C@@H](O)[C@H]2O)[C@H](O)[C@@H](O)[C@H]1O
MOL000841	Baibiandou	raffinose	OC[C@H]1O[C@H](OC[C@H]2O[C@H](O[C@]3(CO)O[C@H](CO)[C@@H](O)[C@@H]3O)[C@H](O)[C@@H](O)[C@@H]2O)[C@H](O)[C@@H](O)[C@H]1O
MOL000860	Baibiandou	stearic acid	CCCCCCCCCCCCCCCCCC(=O)O
MOL001771	Sangye	poriferast-5-en-3beta-ol	CC[C@@H](CC[C@@H](C)[C@H]1CC[C@H]2[C@@H]3CC=C4C[C@@H](O)CC[C@]4(C)[C@H]3CC[C@]12C)C(C)C
MOL000207	Sangye	Methyleugenol	C=CCc1ccc(OC)c(OC)c1
MOL002212	Sangye	ecdysterone	CC(C)(O)CC[C@@H](O)[C@](C)(O)[C@H]1CC[C@@]2(O)C3=CC(=O)[C@@H]4C[C@@H](O)[C@@H](O)C[C@]4(C)[C@H]3CC[C@]12C
MOL002218	Sangye	scopolin	COc1cc2ccc(=O)oc2cc1O[C@H]1O[C@H](CO)[C@@H](O)[C@@H](O)[C@@H]1O
MOL000254	Sangye	eugenol	C=CCc1ccc(O)c(OC)c1
MOL002669	Sangye	Campesteryl ferulate	COc1cc(/C=C/C(=O)O[C@H]2CC[C@@]3(C)C(=CC[C@H]4[C@H]5CC[C@H]([C@@H](C)CC[C@@H](C)C(C)C)[C@@]5(C)CC[C@@H]43)C2)ccc1O
MOL002830	Sangye	PCR	Cc1ccc(O)cc1
MOL002773	Sangye	beta-carotene	CC1=C(/C=C/C(C)=C/C=C/C(C)=C/C=C/C=C(C)/C=C/C=C(C)/C=C/C2=C(C)CCCC2(C)C)C(C)(C)CCC1
MOL003502	Sangye	(3R,4S)-3-(4-hydroxy-3-methoxy-benzyl)chroman-3,4,7-triol	COc1cc(C[C@@]2(O)COc3cc(O)ccc3[C@@H]2O)ccc1O
MOL003839	Sangye	(-)-Guaia-1(10),11-dien-15-al	C=C(C)[C@H]1CCC(C=O)=C2CC[C@@H](C)[C@H]2C1
MOL003840	Sangye	1'-Methoxy-2'-hydroxydihydromollugin	COC(=O)c1c2c(c3ccccc3c1O)OC(C)(C)[C@H](O)[C@H]2OC
MOL003841	Sangye	Albafuran A	CC(C)=CCC/C(C)=C/Cc1c(O)cc(O)cc1-c1cc2ccc(O)cc2o1
MOL003842	Sangye	Albanol	CC1=C[C@@H]2c3c(O)cc(-c4cc5ccc(O)cc5o4)cc3O[C@]3(c4ccc(O)cc4O)Oc4cc(O)ccc4[C@@H](C1)[C@H]23
MOL003843	Sangye	Ecdysterone-3-O-beta-D-glucopyranoside	CC(C)(O)CC[C@@H](O)[C@H](O)[C@H]1CC[C@@]2(O)C3=CC(=O)[C@@H]4C[C@H](O[C@@H]5O[C@H](CO)[C@@H](O)[C@H](O)[C@H]5O)[C@@H](O)C[C@@]4(C)[C@H]3CC[C@@]12C
MOL003844	Sangye	Ecdysterone-3-O-beta-D-glucopyranoside_qt	CC(C)(O)CC[C@@H](O)[C@H](O)[C@H]1CC[C@@]2(O)C3=CC(=O)[C@@H]4C[C@H](O)[C@@H](O)C[C@@]4(C)[C@H]3CC[C@@]12C
MOL003845	Sangye	Folinic acid	Nc1nc(O)c2c(n1)N[C@@H](CNc1ccc(C(=O)N[C@H](CCC(=O)O)C(=O)O)cc1)CN2C=O
MOL003846	Sangye	8-[(2S)-2,3-dihydroxy-3-methyl-butoxy]-4-methoxy-1-methyl-carbostyril	COc1cc(=O)n(C)c2c(OC[C@H](O)C(C)(C)O)cccc12
MOL003847	Sangye	Inophyllum E	C[C@@H]1C(=O)c2c(c3c(c4c(-c5ccccc5)cc(=O)oc24)OC(C)(C)C=C3)O[C@@H]1C
MOL003848	Sangye	Insularine	COc1cc2c3c(c1OC)Oc1ccc(cc1)C[C@H]1c4c(cc(OC)c5c4Oc4ccc(cc4CO5)C[C@H]3N(C)CC2)CCN1C
MOL003849	Sangye	Isobutyrylmallotochromene	COc1c(C)c(O)c(C(C)=O)c(O)c1Cc1c(O)c2c(c(C(=O)C(C)C)c1O)OC(C)(C)C=C2
MOL003850	Sangye	26-Hydroxy-dammara-20,24-dien-3-one	C=C(CC/C=C(\C)CO)[C@H]1CC[C@]2(C)[C@@H]1CC[C@@H]1[C@@]3(C)CCC(=O)C(C)(C)[C@H]3CC[C@]12C
MOL003851	Sangye	Isoramanone	CC(=O)[C@H]1CC[C@]2(O)[C@@H]3CC=C4C[C@@H](O)CC[C@@]4(C)[C@H]3C[C@@H](O)[C@@]12C
MOL003852	Sangye	Isovaleroxy-hydroxy dihydrovaltrate	CC(=O)O[C@H]1OC=C(COC(=O)[C@@H](OC(=O)CC(C)C)C(C)C)[C@@]2(O)C[C@H](OC(=O)CC(C)C)[C@]3(CO3)[C@H]12
MOL003853	Sangye	Kuwanon H	CC(C)=CCc1c(O)ccc(C(=O)[C@@H]2[C@@H](c3c(O)cc(O)c4c(=O)c(CC=C(C)C)c(-c5ccc(O)cc5O)oc34)C=C(C)C[C@H]2c2ccc(O)cc2O)c1O
MOL003854	Sangye	Kwangsine	Cc1cc2c([nH]c3ccc(O)c(-c4c(O)ccc5[nH]c6c7c(c(C)cc6c45)OC(C)(C)C=C7)c32)c2c1OC(C)(C)C=C2
MOL003855	Sangye	Macranthoidin A_qt	CC1(C)CC[C@]2(C(=O)O)CC[C@]3(C)C(=CC[C@H]4[C@@]5(C)CC[C@H](O)[C@@](C)(CO)[C@H]5CC[C@@]43C)[C@@H]2C1
MOL003856	Sangye	Moracin B	COc1cc(O)cc(-c2cc3cc(O)c(OC)cc3o2)c1
MOL003857	Sangye	Moracin C	CC(C)=CCc1c(O)cc(-c2cc3ccc(O)cc3o2)cc1O
MOL003858	Sangye	Moracin D	CC1(C)C=Cc2c(O)cc(-c3cc4ccc(O)cc4o3)cc2O1
MOL003859	Sangye	Moracin E	CC1(C)C=Cc2c(cc(O)cc2-c2cc3ccc(O)cc3o2)O1
MOL003860	Sangye	Moracin F	COc1cc2cc(-c3cc(O)cc(O)c3)oc2cc1OC
MOL003861	Sangye	Moracin G	CC1=CCc2c(ccc3cc(-c4cc(O)cc(O)c4)oc23)OC1
MOL003862	Sangye	Moracin H	COc1cc2c(c3oc(-c4cc(O)cc(O)c4)cc13)CC=C(C)CO2
MOL003863	Sangye	Morellic acid	CC(C)=CCc1c2c(c(O)c3c1O[C@]14C(=C[C@@H]5C[C@H]1C(C)(C)O[C@@]4(C/C=C(/C)C(=O)O)C5=O)C3=O)C=CC(C)(C)O2
MOL003864	Sangye	Morindon	Cc1ccc2c(c1O)C(=O)c1ccc(O)c(O)c1C2=O
MOL003865	Sangye	Moscatin	COc1cc(O)cc2ccc3cccc(O)c3c12
MOL003866	Sangye	Mulberrofuran B	COc1ccc(C/C=C(\C)CCC=C(C)C)c2oc(-c3cc(O)cc(O)c3)cc12
MOL003867	Sangye	Paeonolide	COc1ccc(C(C)=O)c(O[C@@H]2O[C@H](CO[C@@H]3OC[C@H](O)[C@H](O)[C@H]3O)[C@@H](O)[C@H](O)[C@H]2O)c1
MOL003868	Sangye	beta-Sitosterol-3-O-beta-D-xylopyranoside	CC[C@@H](CC[C@@H](C)[C@H]1CC[C@H]2[C@@H]3CC=C4C[C@@H](O[C@@H]5OC[C@@H](O)[C@H](O)[C@H]5O)CC[C@]4(C)[C@H]3CC[C@]12C)C(C)C
MOL003869	Sangye	3,4-Dihydroxydihydgaroaroiuran	CC1(C)C[C@@]23C[C@@H]1CC[C@]2(C)CC[C@H](O)[C@@]3(C)O
MOL003870	Sangye	gynesine	C[n+]1cccc(C(=O)[O-])c1
MOL003871	Sangye	Chlorogenic acid	C[C@]1(OC(=O)/C=C/c2ccc(O)c(O)c2)[C@H](O)[C@@H](O)C[C@]1(O)C(=O)O
MOL003872	Sangye	α－ionone	O=c1cc(O)c2ccccc2o1
MOL003873	Sangye	Inositol	O[C@H]1[C@H](O)[C@H](O)[C@@H](O)[C@H](O)[C@H]1O
MOL012456	Sangye	Inokosterone	C[C@@H](CO)CC[C@@H](O)[C@](C)(O)[C@H]1CC[C@@]2(O)C3=CC(=O)[C@@H]4C[C@@H](O)[C@@H](O)C[C@]4(C)[C@H]3CC[C@]12C
MOL003875	Sangye	7-Hydroxycoumarin	C=C1C=Cc2ccc(O)cc2O1
MOL003876	Sangye	(2R)-2-[[4-[[(6S)-2-amino-5-formyl-4-keto-1,6,7,8-tetrahydropteridin-6-yl]methylamino]benzoyl]amino]glutaric acid	Nc1nc2c(c(=O)[nH]1)N(C=O)[C@@H](CNc1ccc(C(=O)N[C@H](CCC(=O)O)C(=O)O)cc1)CN2
MOL003877	Sangye	Fuseloel	CC(C)CCO
MOL000437	Sangye	Hirsutrin	O=c1c(O[C@@H]2O[C@H](CO)[C@@H](O)[C@H](O)[C@H]2O)c(-c2ccc(O)c(O)c2)oc2cc(O)cc(O)c12
MOL003879	Sangye	4-Prenylresveratrol	CC(C)=CCc1c(O)cc(/C=C\c2ccc(O)cc2)cc1O
MOL003880	Sangye	5-Hydroxycoumarin	O=c1ccc2c(O)cccc2o1
MOL003881	Sangye	6-Hydroxycoumarin	O=c1ccc2cc(O)ccc2o1
MOL003882	Sangye	7alpha,21S,25-Trihydroxy-3beta-acetoxy-21S,23R-epoxy-9(11)-en-dammarane	CC(=O)O[C@H]1CC[C@]2(C)C3=CC[C@@H]4[C@@H]([C@H]5C[C@H](CC(C)(C)O)O[C@@H]5O)CC[C@@]4(C)[C@]3(C)[C@H](O)C[C@@H]2C1(C)C
MOL000394	Sangye	choline	C[N+](C)(C)CCO
MOL000040	Sangye	Scopoletol	COc1cc2ccc(=O)oc2cc1O
MOL000415	Sangye	rutin	C[C@@H]1O[C@@H](OC[C@H]2O[C@@H](Oc3c(-c4ccc(O)c(O)c4)oc4cc(O)cc(O)c4c3=O)[C@H](O)[C@@H](O)[C@@H]2O)[C@H](O)[C@H](O)[C@H]1O
MOL000433	Sangye	FA	Nc1nc2ncc(CNc3ccc(C(=O)N[C@@H](CCC(=O)O)C(=O)O)cc3)nc2c(=O)[nH]1
MOL000530	Sangye	Lupeol acetate	C=C(C)[C@@H]1CC[C@]2(C)CC[C@]3(C)[C@H](CC[C@@H]4[C@@]5(C)CC[C@H](OC(C)=O)C(C)(C)[C@@H]5CC[C@]43C)[C@@H]12
MOL000708	Sangye	WLN: VHR	O=Cc1ccccc1
MOL000726	Sangye	Morindin	Cc1ccc2c(c1O)C(=O)c1ccc(O[C@@H]3O[C@H](CO[C@@H]4O[C@@H](C)[C@H](O)[C@@H](O)[C@H]4O)[C@@H](O)[C@H](O)[C@H]3O)c(O)c1C2=O
MOL000729	Sangye	Oxysanguinarine	Cn1c(=O)c2c3c(ccc2c2ccc4cc5c(cc4c21)OCO5)OCO3
MOL000745	Sangye	Macranthoidin A	C[C@@H]1O[C@@H](O[C@H]2[C@H](O[C@H]3CC[C@@]4(C)[C@H](CC[C@@]5(C)[C@H]4CC=C4[C@@H]6CC(C)(C)CC[C@]6(C(=O)O[C@@H]6C[C@H](CO[C@@H]7O[C@H](CO)[C@@H](O)[C@H](O)[C@H]7O)[C@@H](O)[C@H](O)[C@H]6O)CC[C@]45C)[C@]3(C)CO)OC[C@H](O)[C@@H]2O)[C@H](O[C@@H]2O[C@H](CO)[C@@H](O)[C@H](O)[C@H]2O)[C@H](O)[C@H]1O
MOL000874	Sangye	paeonol	COc1ccc(C(C)=O)c(O)c1
MOL000920	Sangye	LINALOOL (D)	C=C[C@@](C)(O)CCC=C(C)C
MOL000098	Sangye	quercetin	O=c1c(O)c(-c2ccc(O)c(O)c2)oc2cc(O)cc(O)c12
MOL000012	Sangye	Arachic acid	CCCCCCCCCCCCCCCCCCCC(=O)O
MOL000023	Sangye	Hemo-sol	C=C(C)[C@H]1CC=C(C)CC1
MOL000027	Sangye	alpha-Curcumene	CC(C)=CCC[C@@H](C)c1ccc(C)cc1
MOL000035	Sangye	beta-Selinene	C=C(C)[C@@H]1CC[C@@]2(C)CCCC(=C)[C@@H]2C1
MOL000057	Sangye	DIBP	CC(C)COC(=O)c1ccccc1C(=O)OCC(C)C
MOL000061	Sangye	Prolinum	O=C(O)[C@@H]1CCCN1
MOL000069	Sangye	palmitic acid	CCCCCCCCCCCCCCCC(=O)O
MOL000105	Sangye	protocatechuic acid	O=C(O)c1ccc(O)c(O)c1
MOL000114	Sangye	vanillic acid	COc1cc(C(=O)O)ccc1O
MOL000116	Sangye	Nonanal	CCCCCCCCC=O
MOL000122	Sangye	1,8-cineole	CC1(C)O[C@]2(C)CC[C@H]1CC2
MOL000131	Sangye	EIC	CCCCC/C=C\C/C=C\CCCCCCCC(=O)O
MOL000198	Sangye	(R)-linalool	C=C[C@](C)(O)CCC=C(C)C
MOL000201	Sangye	p-Ocimene	C=C/C(C)=C/CC=C(C)C
MOL000208	Sangye	()-Aromadendrene	C=C1CC[C@@H]2[C@H]([C@@H]3[C@H](C)CC[C@@H]13)C2(C)C
MOL000234	Sangye	L-Limonen	C=C(C)[C@@H]1CC=C(C)CC1
MOL000251	Sangye	Rhamnocitrin	COc1cc(O)c2c(=O)c(O)c(-c3ccc(O)cc3)oc2c1
MOL000252	Sangye	farnesol	CC(C)=CCC/C(C)=C/CC/C(C)=C/CO
MOL000263	Sangye	oleanolic acid	CC1(C)CC[C@]2(C(=O)O)CC[C@]3(C)C(=CC[C@@H]4[C@@]5(C)CC[C@H](O)C(C)(C)[C@@H]5CC[C@]43C)[C@@H]2C1
MOL000357	Sangye	Sitogluside	CC[C@H](CC[C@@H](C)[C@H]1CC[C@H]2[C@@H]3CC=C4C[C@@H](O[C@@H]5O[C@H](CO)[C@@H](O)[C@H](O)[C@H]5O)CC[C@]4(C)[C@H]3CC[C@]12C)C(C)C
MOL000358	Sangye	beta-sitosterol	CC[C@H](CC[C@@H](C)[C@H]1CC[C@H]2[C@@H]3CC=C4C[C@@H](O)CC[C@]4(C)[C@H]3CC[C@]12C)C(C)C
MOL000361	Sangye	Amyrin	CC1(C)CC[C@]2(C)CC[C@]3(C)C(=CC[C@@H]4[C@@]5(C)CC[C@H](O)C(C)(C)[C@@H]5CC[C@]43C)[C@@H]2C1
MOL000362	Sangye	O-Acetyl-beta-amyrin	CC(=O)O[C@H]1CC[C@]2(C)[C@H]3CC=C4[C@@H]5CC(C)(C)CC[C@]5(C)CC[C@@]4(C)[C@]3(C)CC[C@H]2C1(C)C
MOL000388	Sangye	gamma-aminobutyric acid	NCCCC(=O)O
MOL000399	Sangye	Docosanoate	CCCCCCCCCCCCCCCCCCCCCC(=O)O
MOL000422	Sangye	kaempferol	O=c1c(O)c(-c2ccc(O)cc2)oc2cc(O)cc(O)c12
MOL000432	Sangye	linolenic acid	CC/C=C\C/C=C\C/C=C\CCCCCCCC(=O)O
MOL000449	Sangye	Stigmasterol	CC[C@H](/C=C/[C@@H](C)[C@H]1CC[C@H]2[C@@H]3CC=C4C[C@@H](O)CC[C@]4(C)[C@H]3CC[C@]12C)C(C)C
MOL000475	Sangye	anethole	C/C=C/c1ccc(OC)cc1
MOL000476	Sangye	Physcion	COc1cc(O)c2c(c1)C(=O)c1cc(C)cc(O)c1C2=O
MOL000479	Sangye	Farnesene	C=CC(=C)CC/C=C(\C)CCC=C(C)C
MOL000485	Sangye	TMH	CC1=CC[C@@H]2C[C@H]1C2(C)C
MOL000508	Sangye	Friedelin	C[C@H]1C(=O)CC[C@@H]2[C@]1(C)CC[C@H]1[C@@]2(C)CC[C@@]2(C)[C@@H]3CC(C)(C)CC[C@]3(C)CC[C@]12C
MOL000511	Sangye	ursolic acid	C[C@H]1[C@H](C)CC[C@]2(C(=O)O)CC[C@]3(C)C(=CC[C@@H]4[C@@]5(C)CC[C@H](O)C(C)(C)[C@@H]5CC[C@]43C)[C@H]12
MOL000514	Sangye	Nonacosane	CCCCCCCCCCCCCCCCCCCCCCCCCCCCC
MOL000551	Sangye	Hederagenol	CC1(C)CC[C@]2(C(=O)O)CC[C@]3(C)C(=CC[C@@H]4[C@@]5(C)CC[C@H](O)[C@@](C)(CO)[C@@H]5CC[C@]43C)[C@@H]2C1
MOL000561	Sangye	Astragalin	O=c1c(O[C@@H]2O[C@H](CO)[C@@H](O)[C@H](O)[C@H]2O)c(-c2ccc(O)cc2)oc2cc(O)cc(O)c12
MOL000607	Sangye	Dehydro-p-cymene	C=C(C)c1ccc(C)cc1
MOL000610	Sangye	TRD	CCCCCCCCCCCCC
MOL000635	Sangye	vanillin	COc1cc(C=O)ccc1O
MOL000659	Sangye	Montanic acid	CCCCCCCCCCCCCCCCCCCCCCCCCCCC(=O)O
MOL000661	Sangye	PENTACOSANOIC ACID	CCCCCCCCCCCCCCCCCCCCCCCCC(=O)O
MOL000662	Sangye	Ceric acid	CCCCCCCCCCCCCCCCCCCCCCCCCC(=O)O
MOL000663	Sangye	lignoceric acid	CCCCCCCCCCCCCCCCCCCCCCCC(=O)O
MOL000666	Sangye	hexanal	CCCCCC=O
MOL000667	Sangye	1-hexanol	CCCCCCO
MOL000674	Sangye	Farnesol acetate	CC(=O)OC/C=C(\C)CC/C=C(\C)CCC=C(C)C
MOL000675	Sangye	oleic acid	CCCCCCCC/C=C\CCCCCCCC(=O)O
MOL000676	Sangye	DBP	CCCCOC(=O)c1ccccc1C(=O)OCCCC
MOL000699	Sangye	m-Cymol	Cc1cccc(C(C)C)c1
MOL000714	Sangye	Hyacinthin	O=CCc1ccccc1
MOL000719	Sangye	methyl salicylate	COC(=O)c1ccccc1O
MOL000720	Sangye	Safranal	CC1=C(C=O)C(C)(C)CC=C1
MOL000724	Sangye	Geranylacetone	CC(=O)CC/C=C(\C)CCC=C(C)C
MOL000738	Sangye	kuwanon c	CC(C)=CCc1c(-c2ccc(O)cc2O)oc2c(CC=C(C)C)c(O)cc(O)c2c1=O
MOL000775	Sangye	EEE	CCOC(C)=O
MOL000776	Sangye	OXA	CCO
MOL000842	Sangye	sucrose	OC[C@H]1O[C@@](CO)(O[C@H]2O[C@H](CO)[C@@H](O)[C@H](O)[C@H]2O)[C@@H](O)[C@@H]1O
MOL000860	Sangye	stearic acid	CCCCCCCCCCCCCCCCCC(=O)O
MOL000863	Sangye	Dekan	CCCCCCCCCC
MOL000864	Sangye	MYS	CCCCCCCCCCCCCCC
MOL000865	Sangye	hexadecane	CCCCCCCCCCCCCCCC
MOL000867	Sangye	Heptadekan	CCCCCCCCCCCCCCCCC
MOL000868	Sangye	LFA	CCCCCCCCCCCCCCCCCCCC
MOL000869	Sangye	Henicosane	CCCCCCCCCCCCCCCCCCCCC
MOL000875	Sangye	Cedrol	C[C@@H]1CC[C@H]2C(C)(C)[C@H]3C[C@@]12CC[C@@]3(C)O
MOL000879	Sangye	methyl palmitate	CCCCCCCCCCCCCCCC(=O)OC
MOL000885	Sangye	Dodekan	CCCCCCCCCCCC
MOL000886	Sangye	tetradecane	CCCCCCCCCCCCCC
MOL000905	Sangye	()-beta-Pinene	C=C1CC[C@@H]2C[C@H]1C2(C)C
MOL000914	Sangye	(5S)-1-isopropyl-4-methylbicyclo[3.1.0]hex-3-ene	CC1=CC[C@@]2(C(C)C)C[C@@H]12
MOL000926	Sangye	cis-beta-farnesene	C=CC(=C)CC/C=C(/C)CCC=C(C)C
MOL000932	Sangye	alpha-Farnesene	C=C/C(C)=C/C/C=C(\C)CCC=C(C)C
MOL000971	Sangye	Ethylpalmitate	CCCCCCCCCCCCCCCC(=O)OCC
MOL001050	Sangye	CRS	Cc1cccc(O)c1
MOL001099	Sangye	p-xylene	Cc1ccc(C)cc1
MOL001110	Sangye	cis-beta-Ocimene	C=C/C(C)=C\CC=C(C)C
MOL001230	Sangye	Tip-Nip	CCCCCCCCCCCO
MOL001300	Sangye	PEL	OCCc1ccccc1
MOL001335	Sangye	WLN: Q1R	OCc1ccccc1
MOL001337	Sangye	Benzyl glucopyranoside	OC[C@H]1O[C@@H](OCc2ccccc2)[C@H](O)[C@@H](O)[C@@H]1O
MOL001382	Sangye	Methylheptadienone	CC(=O)/C=C/C=C(C)C
MOL001393	Sangye	myristic acid	CCCCCCCCCCCCCC(=O)O
MOL001394	Sangye	Oktadekan	CCCCCCCCCCCCCCCCCC
MOL001398	Sangye	Methyllinolenate	CC/C=C\C/C=C\C/C=C\CCCCCCCC(=O)OC
MOL001399	Sangye	TWT	CCCCCCCCCCCCCCCCCCCCCC
MOL001401	Sangye	HEXACOSANE	CCCCCCCCCCCCCCCCCCCCCCCCCC
MOL001402	Sangye	Octacosane	CCCCCCCCCCCCCCCCCCCCCCCCCCCC
MOL001439	Sangye	arachidonic acid	CCCCC/C=C\C/C=C\C/C=C\C/C=C\CCCC(=O)O
MOL001442	Sangye	phytol	C/C(=C\CO)CCC[C@H](C)CCC[C@H](C)CCCC(C)C
MOL001487	Sangye	FITONE	CC(=O)CCC[C@@H](C)CCC[C@H](C)CCCC(C)C
MOL001501	Sangye	Daturic acid	CCCCCCCCCCCCCCCCC(=O)O
MOL001506	Sangye	Supraene	CC(C)=CCC/C(C)=C/CC/C(C)=C/CC/C=C(\C)CC/C=C(\C)CCC=C(C)C
MOL001556	Sangye	Isocaryophyllene	C=C1CC/C=C(/C)CC[C@@H]2[C@@H]1CC2(C)C
MOL001562	Sangye	Nonadecene	C=CCCCCCCCCCCCCCCCCC
MOL001578	Sangye	Hypnon	CC(=O)c1ccccc1
MOL001584	Sangye	[(3S)-3,7-dimethylocta-1,6-dien-3-yl] propanoate	C=C[C@](C)(CCC=C(C)C)OC(=O)CC
MOL001619	Sangye	UPL	CCCCCCCCCCCCCCCCCCC
MOL001622	Sangye	1-Tetradecene	C=CCCCCCCCCCCCC
MOL001691	Sangye	vitamin c	O=C1O[C@H]([C@@H](O)CO)C(O)=C1O
MOL001695	Sangye	Quercimeritrin (6CI,7CI,8CI)	O=c1c(O)c(-c2ccc(O)c(O)c2)oc2cc(O[C@@H]3O[C@H](CO)[C@@H](O)[C@H](O)[C@H]3O)cc(O)c12
MOL001739	Sangye	zoomaric acid	CCCCCC/C=C\CCCCCCCC(=O)O
MOL001747	Sangye	Tetracosane	CCCCCCCCCCCCCCCCCCCCCCCC
MOL001856	Sangye	Fleet-X	Cc1cc(C)cc(C)c1
MOL001945	Sangye	Majudin	COc1c2ccoc2cc2oc(=O)ccc12
MOL001955	Sangye	Heriguard	O=C(/C=C/c1ccc(O)c(O)c1)O[C@@H]1C[C@](O)(C(=O)O)C[C@@H](O)[C@H]1O
MOL001993	Sangye	TRICOSANOIC ACID	CCCCCCCCCCCCCCCCCCCCCCC(=O)O
MOL002046	Sangye	hexanoic acid	CCCCCC(=O)O
MOL002095	Sangye	DEP	CCOC(=O)c1ccccc1C(=O)OCC
MOL002128	Sangye	1,3,8-p-Menthatriene	C=C(C)C1=CC=C(C)CC1
MOL002137	Sangye	OCT	CCCCCCCC
MOL002229	Sangye	HEPTACOSANE	CCCCCCCCCCCCCCCCCCCCCCCCCCC
MOL002301	Sangye	DLA	C[C@@H](O)C(=O)O
MOL002361	Sangye	Terragon	C=CCc1ccc(OC)cc1
MOL002363	Sangye	beta-Ionone	CC(=O)/C=C/C1=C(C)CCCC1(C)C
MOL002373	Sangye	gamma-tocopherol	Cc1c(O)cc2c(c1C)O[C@](C)(CCC[C@H](C)CCC[C@H](C)CCCC(C)C)CC2
MOL002376	Sangye	PENTACOSANE	CCCCCCCCCCCCCCCCCCCCCCCCC
MOL002378	Sangye	UND	CCCCCCCCCCC
MOL002379	Sangye	PTL	CCCCC=O
MOL002496	Sangye	Sulcatone	CC(=O)CCC=C(C)C
MOL002522	Sangye	beta-Rhodinol	CC(C)=CCC[C@H](C)CCO
MOL002558	Sangye	Skimmetin	O=c1ccc2ccc(O)cc2o1
MOL002675	Sangye	Hexenal	CCC/C=C/C=O
MOL002691	Sangye	Iva	CC(C)CC(=O)O
MOL002693	Sangye	nicotiflorin	C[C@@H]1O[C@@H](OC[C@H]2O[C@@H](Oc3c(-c4ccc(O)cc4)oc4cc(O)cc(O)c4c3=O)[C@H](O)[C@@H](O)[C@@H]2O)[C@H](O)[C@H](O)[C@H]1O
MOL002731	Sangye	(4S)-4-hydroxy-3,5,5-trimethyl-4-[(E,3R)-3-[(2R,3R,4S,5S,6R)-3,4,5-trihydroxy-6-(hydroxymethyl)tetrahydropyran-2-yl]oxybut-1-enyl]cyclohex-2-en-1-one	CC1=CC(=O)CC(C)(C)[C@@]1(O)/C=C/[C@@H](C)O[C@@H]1O[C@H](CO)[C@@H](O)[C@H](O)[C@H]1O
MOL002771	Sangye	VIV	Cc1c(C)c2c(c(C)c1O)CC[C@@](C)(CCC[C@H](C)CCC[C@H](C)CCCC(C)C)O2
MOL002775	Sangye	5,8-dimethyltocol	Cc1cc(O)c(C)c2c1O[C@](C)(CCC[C@H](C)CCC[C@H](C)CCCC(C)C)CC2
MOL002885	Sangye	WLN: QV4	CCCCC(=O)O
MOL002902	Sangye	Ethyl caffeate	CCOC(=O)/C=C/c1ccc(O)c(O)c1
MOL002943	Sangye	BuOH	CCCCO
MOL002972	Sangye	(4S)-1-methyl-4-(6-methylhepta-1,5-dien-2-yl)cyclohexene	C=C(CCC=C(C)C)[C@@H]1CC=C(C)CC1
MOL002983	Sangye	Guasol	COc1ccccc1O
MOL002998	Sangye	IPH	Oc1ccccc1
MOL003040	Sangye	Amylol	CCCCCO
MOL003081	Sangye	CIS-2-PENTENOL	CC/C=C\CO
MOL003416	Sangye	Isobutyral	CC(C)C=O
MOL003493	Sangye	naphthalene	c1ccc2ccccc2c1
MOL003520	Sangye	Damascenone	C/C=C\C(=O)C1=C(C)C=CCC1(C)C
MOL003595	Sangye	cis-p-2,8-Menthadien-1-ol	C=C(C)[C@@H]1C=C[C@](C)(O)CC1
MOL003759	Sangye	Iristectorigenin A	COc1cc(-c2coc3cc(O)c(OC)c(O)c3c2=O)ccc1O
MOL003767	Sangye	tectorigenin	COc1c(O)cc2occ(-c3ccc(O)cc3)c(=O)c2c1O
MOL003935	Sangye	2,6-Dimethyl-1,3,5,7-octatetraene, E,E-	C=C/C(C)=C/C=C/C(=C)C
MOL003975	Sangye	icosa-11,14,17-trienoic acid methyl ester	CC/C=C/C/C=C/C/C=C/CCCCCCCCCC(=O)OC
MOL004110	Sangye	Isotrifolin	O=c1c(O[C@@H]2O[C@H]([C@H](O)CO)[C@H](O)[C@H]2O)c(-c2ccc([O-])c(O)c2)oc2cc(O)cc(O)c12
MOL004294	Sangye	Perillen	CC(C)=CCCc1ccoc1
MOL004320	Sangye	MEK	CCC(C)=O
MOL004470	Sangye	PPI	CCC(=O)O
MOL004472	Sangye	Azeton	CC(C)=O
MOL004479	Sangye	o-cresol	Cc1ccccc1O
MOL004480	Sangye	acetic acid	CC(=O)O
MOL004582	Sangye	Methyl naphthalene	Cc1cccc2ccccc12
MOL004687	Sangye	2-octanone	CCCCCCC(C)=O
MOL004723	Sangye	beta-Terpinene	C=C1CC=C(C(C)C)CC1
MOL004729	Sangye	NOJ	OC[C@H]1NC[C@H](O)[C@@H](O)[C@@H]1O
MOL004734	Sangye	Butal	CCCC=O
MOL004736	Sangye	FAG	OC[C@H]1NCC[C@@H](O)[C@@H]1O
MOL004739	Sangye	DAL	C[C@@H](N)C(=O)O
MOL004741	Sangye	(7aR)-4,4,7a-trimethyl-6,7-dihydro-5H-benzofuran-2-one	CC1(C)CCC[C@@]2(C)OC(=O)C=C12
MOL004768	Sangye	2-HEXENE	C/C=C/CCC
MOL004881	Sangye	(E)-1-[2,4-dihydroxy-3-(3-methylbut-2-enyl)phenyl]-3-(2,4-dihydroxyphenyl)prop-2-en-1-one	CC(C)=CCc1c(O)ccc(C(=O)/C=C/c2ccc(O)cc2O)c1O
MOL005009	Sangye	Corylifolinin	CC(C)=CCc1c(O)ccc(C(=O)/C=C/c2ccc(O)cc2)c1O
MOL005110	Sangye	.alpha.-Ionene	Cc1ccc2c(c1)CCCC2(C)C
MOL005121	Sangye	Octadecanal	CCCCCCCCCCCCCCCCCC=O
MOL005472	Sangye	1,2-Benzenedicarboxylicacid, mono(2-ethyl) hexylester	CCCC[C@@H](CC)COC(=O)c1ccccc1C(=O)O
MOL005477	Sangye	Eicosene	C=CCCCCCCCCCCCCCCCCCC
MOL005538	Sangye	Linolenyl alcohol	CC/C=C\C/C=C\C/C=C\CCCCCCCCO
MOL005554	Sangye	i-Butanol	CC(C)CO
MOL005570	Sangye	inositol	O[C@H]1[C@H](O)[C@@H](O)[C@H](O)[C@@H](O)[C@H]1O
MOL005571	Sangye	Psi-cumene	Cc1ccc(C)c(C)c1
MOL005819	Sangye	2,6,11-trimethyldodecane	CC(C)CCCC[C@@H](C)CCCC(C)C
MOL005967	Sangye	Zyklohexen	C1=CCCCC1
MOL005971	Sangye	Nonadecylic acid	CCCCCCCCCCCCCCCCCCC(=O)O
MOL006630	Sangye	Norartocarpetin	O=c1cc(-c2ccc(O)cc2O)oc2cc(O)cc(O)c12
MOL006702	Sangye	(1R,3S,6S)-3,7,7-trimethylbicyclo[4.1.0]hept-4-ene	C[C@@H]1C=C[C@H]2[C@@H](C1)C2(C)C
MOL007179	Sangye	Linolenic acid ethyl ester	CC/C=C\C/C=C\C/C=C\CCCCCCCC(=O)OCC
MOL007461	Sangye	1,2-DIHYDRO-1,5,8-TRIMETHYLNAPHTHALENE	Cc1ccc(C)c2c1C=CC[C@H]2C
MOL007879	Sangye	Tetramethoxyluteolin	COc1cc(OC)c2c(=O)cc(-c3ccc(OC)c(OC)c3)oc2c1
MOL008284	Sangye	BUA	CCCC(=O)O
MOL008401	Sangye	Henicosanoic acid	CCCCCCCCCCCCCCCCCCCCC(=O)O
MOL008672	Sangye	ZINC00901303	CC[C@H](C)C=O
MOL009490	Sangye	Hex-3-enyl acetate	CC/C=C/CCOC(C)=O
MOL009844	Sangye	I-Amyl acetate	CC(=O)OCCC(C)C
MOL010208	Sangye	methyl 8-methyl-decanoate	CC[C@@H](C)CCCCCCC(=O)OC
MOL010257	Sangye	Isoamyl benzoate	CC(C)CCOC(=O)c1ccccc1
MOL010336	Sangye	D-Asparaginsaeure	N[C@H](CC(=O)O)C(=O)O
MOL010419	Sangye	8-methyltocol	Cc1cc(O)cc2c1O[C@](C)(CCC[C@H](C)CCC[C@H](C)CCCC(C)C)CC2
MOL010610	Sangye	2-Hexenol	CCC/C=C/CO
MOL010720	Sangye	Leaf acetate	CC/C=C\CCOC(C)=O
MOL010784	Sangye	isobutyric acid	CC(C)C(=O)O
MOL011081	Sangye	Linolenic acid methyl ester	CC/C=C/C/C=C/C/C=C/CCCCCCCC(=O)OC
MOL011148	Sangye	bergamotene (Z,.alpha.,cis)	CC(C)=CCC[C@]1(C)[C@H]2CC=C(C)[C@@H]1C2
MOL011563	Sangye	gamma-Hexenol	CC/C=C/CCO
MOL011564	Sangye	HBR	CC(=O)[C@@H](C)O
MOL011598	Sangye	Nerylacetone	CC(=O)CC/C=C(/C)CCC=C(C)C
MOL012682	Sangye	5,7-Dihydroxycoumarin	O=c1ccc2c(O)cc(O)cc2o1
MOL012720	Sangye	morusignin L	CC(C)(O)CCc1c(-c2ccc(O)cc2O)oc2cc3c(c(O)c2c1=O)C=CC(C)(C)O3
MOL013009	Sangye	Decahydro-2,3-dimethyl-naphthalene	C[C@H]1C[C@H]2CCCC[C@H]2C[C@@H]1C
MOL013022	Sangye	3,5-Octadien-2-one, (E,E)-	CC/C=C/C=C/C(C)=O
MOL013036	Sangye	ZINC02034403	C=C[C@@H](O)CC
MOL013074	Sangye	6-methoxy-2-oxo-2H-chromen-7-yl beta-D-glucopyranoside	COc1cc2ccc(=O)oc2cc1O[C@@H]1O[C@H](CO)[C@@H](O)[C@H](O)[C@H]1O
MOL013083	Sangye	Skimmin (8CI)	O=c1ccc2ccc(O[C@@H]3O[C@H](CO)[C@@H](O)[C@H](O)[C@H]3O)cc2o1
MOL013163	Sangye	Inden	C1=Cc2ccccc2C1
MOL001955	Zhizi	Heriguard	O=C(/C=C/c1ccc(O)c(O)c1)O[C@@H]1C[C@](O)(C(=O)O)C[C@@H](O)[C@H]1O
MOL001406	Zhizi	crocetin	CC(/C=C/C=C(\C)C(=O)O)=C\C=C\C=C(C)\C=C\C=C(/C)C(=O)O
MOL001648	Zhizi	genipin	COC(=O)C1=CO[C@@H](O)[C@@H]2C(CO)=CC[C@H]12
MOL001663	Zhizi	(4aS,6aR,6aS,6bR,8aR,10R,12aR,14bS)-10-hydroxy-2,2,6a,6b,9,9,12a-heptamethyl-1,3,4,5,6,6a,7,8,8a,10,11,12,13,14b-tetradecahydropicene-4a-carboxylic acid	CC1(C)CC[C@]2(C(=O)O)CC[C@]3(C)C(=CC[C@@H]4[C@@]5(C)CC[C@@H](O)C(C)(C)[C@@H]5CC[C@]43C)[C@@H]2C1
MOL001941	Zhizi	Ammidin	CC(C)=CCOc1c2occc2cc2ccc(=O)oc12
MOL000437	Zhizi	Hirsutrin	O=c1c(O[C@@H]2O[C@H](CO)[C@@H](O)[C@H](O)[C@H]2O)c(-c2ccc(O)c(O)c2)oc2cc(O)cc(O)c12
MOL004552	Zhizi	Isoimperatorin	C=C1C=Cc2c(cc3c(c2OCC=C(C)C)C=CC3)O1
MOL004553	Zhizi	Gardenone	CCO[C@H]1C[C@H]2CC(=O)CC(C)(C)[C@@H]2CO1
MOL004554	Zhizi	GARDENOSIDE	COC(=O)[C@H]1CO[C@@H](O[C@@H]2O[C@H](CO)[C@@H](O)[C@H](O)[C@H]2O)[C@@H]2C(CO)=CCC[C@@H]21
MOL004555	Zhizi	GARDENOSIDE_qt	COC(=O)[C@H]1CO[C@@H](O)[C@@H]2C(CO)=CCC[C@@H]21
MOL004556	Zhizi	crocin	CC(/C=C/C=C(\C)C(=O)O[C@@H]1O[C@H](CO[C@@H]2O[C@H](CO)[C@@H](O)[C@H](O)[C@H]2O)[C@@H](O)[C@H](O)[C@H]1O)=C\C=C\C=C(C)\C=C\C=C(/C)C(=O)O[C@@H]1O[C@H](CO[C@@H]2O[C@H](CO)[C@@H](O)[C@H](O)[C@H]2O)[C@@H](O)[C@H](O)[C@H]1O
MOL004557	Zhizi	geniposide	COC(=O)C1=CO[C@@H](O[C@@H]2O[C@H](CO)[C@@H](O)[C@H](O)[C@H]2O)[C@@H]2C(CO)=CC[C@H]12
MOL000415	Zhizi	rutin	C[C@@H]1O[C@@H](OC[C@H]2O[C@@H](Oc3c(-c4ccc(O)c(O)c4)oc4cc(O)cc(O)c4c3=O)[C@H](O)[C@@H](O)[C@@H]2O)[C@H](O)[C@H](O)[C@H]1O
MOL004559	Zhizi	(1S,4aS,5R,7S,7aS)-5,7-dihydroxy-7-methyl-1-[(2S,3R,4S,5S,6R)-3,4,5-trihydroxy-6-(hydroxymethyl)oxan-2-yl]oxy-4a,5,6,7a-tetrahydro-1H-cyclopenta[d]pyran-4-carboxylic acid	C[C@]1(O)C[C@@H](O)[C@@H]2C(C(=O)O)=CO[C@@H](O[C@@H]3O[C@H](CO)[C@@H](O)[C@H](O)[C@H]3O)[C@@H]21
MOL004560	Zhizi	SHANZHISIDE_qt	C[C@]1(O)C[C@@H](O)[C@@H]2C(C(=O)O)=CO[C@@H](O)[C@@H]21
MOL004561	Zhizi	Sudan III	Oc1ccc2ccccc2c1/N=N\c1cccc(/N=N/c2ccccc2)c1
MOL000511	Zhizi	ursolic acid	C[C@H]1[C@H](C)CC[C@]2(C(=O)O)CC[C@]3(C)C(=CC[C@@H]4[C@@]5(C)CC[C@H](O)C(C)(C)[C@@H]5CC[C@]43C)[C@H]12
MOL000551	Zhizi	Hederagenol	CC1(C)CC[C@]2(C(=O)O)CC[C@]3(C)C(=CC[C@@H]4[C@@]5(C)CC[C@H](O)[C@@](C)(CO)[C@@H]5CC[C@]43C)[C@@H]2C1
MOL000098	Zhizi	quercetin	O=c1c(O)c(-c2ccc(O)c(O)c2)oc2cc(O)cc(O)c12
MOL000003	Zhizi	MTL	OC[C@@H](O)[C@@H](O)[C@H](O)[C@H](O)CO
MOL000023	Zhizi	Hemo-sol	C=C(C)[C@H]1CC=C(C)CC1
MOL000035	Zhizi	beta-Selinene	C=C(C)[C@@H]1CC[C@@]2(C)CCCC(=C)[C@@H]2C1
MOL000105	Zhizi	protocatechuic acid	O=C(O)c1ccc(O)c(O)c1
MOL000116	Zhizi	Nonanal	CCCCCCCCC=O
MOL000120	Zhizi	dec-2-enal	CCCCCCC/C=C/C=O
MOL000129	Zhizi	Acetate C-8	CCCCCCCCOC(C)=O
MOL000131	Zhizi	EIC	CCCCC/C=C\C/C=C\CCCCCCCC(=O)O
MOL000223	Zhizi	caffeic acid	O=C(O)/C=C/c1ccc(O)c(O)c1
MOL000252	Zhizi	farnesol	CC(C)=CCC/C(C)=C/CC/C(C)=C/CO
MOL000263	Zhizi	oleanolic acid	CC1(C)CC[C@]2(C(=O)O)CC[C@]3(C)C(=CC[C@@H]4[C@@]5(C)CC[C@H](O)C(C)(C)[C@@H]5CC[C@]43C)[C@@H]2C1
MOL000305	Zhizi	lauric acid	CCCCCCCCCCCC(=O)O
MOL000358	Zhizi	beta-sitosterol	CC[C@H](CC[C@@H](C)[C@H]1CC[C@H]2[C@@H]3CC=C4C[C@@H](O)CC[C@]4(C)[C@H]3CC[C@]12C)C(C)C
MOL000365	Zhizi	syringaresinol	COc1cc([C@H]2OC[C@H]3[C@@H]2CO[C@H]3c2cc(OC)c(O)c(OC)c2)cc(OC)c1O
MOL000394	Zhizi	choline	C[N+](C)(C)CCO
MOL000422	Zhizi	kaempferol	O=c1c(O)c(-c2ccc(O)cc2)oc2cc(O)cc(O)c12
MOL000449	Zhizi	Stigmasterol	CC[C@H](/C=C/[C@@H](C)[C@H]1CC[C@H]2[C@@H]3CC=C4C[C@@H](O)CC[C@]4(C)[C@H]3CC[C@]12C)C(C)C
MOL000478	Zhizi	Eucarvone	CC1=CC=CC(C)(C)CC1=O
MOL000514	Zhizi	Nonacosane	CCCCCCCCCCCCCCCCCCCCCCCCCCCCC
MOL000666	Zhizi	hexanal	CCCCCC=O
MOL000668	Zhizi	PENTYLFURAN	CCCCCc1ccco1
MOL000675	Zhizi	oleic acid	CCCCCCCC/C=C\CCCCCCCC(=O)O
MOL000707	Zhizi	Heptenal	CCCC/C=C/C=O
MOL000723	Zhizi	trans-2,4-decadienal	CCCCC/C=C/C=C/C=O
MOL000860	Zhizi	stearic acid	CCCCCCCCCCCCCCCCCC(=O)O
MOL000864	Zhizi	MYS	CCCCCCCCCCCCCCC
MOL000874	Zhizi	paeonol	COc1ccc(C(C)=O)c(O)c1
MOL000879	Zhizi	methyl palmitate	CCCCCCCCCCCCCCCC(=O)OC
MOL000896	Zhizi	13657-68-6	C/C1=C\CC[C@H](C)C(=O)C[C@@H](C(C)C)C(=O)C1
MOL000910	Zhizi	Germacron	CC(C)=C1C/C=C(\C)CC/C=C(\C)CC1=O
MOL000920	Zhizi	LINALOOL (D)	C=C[C@@](C)(O)CCC=C(C)C
MOL000971	Zhizi	Ethylpalmitate	CCCCCCCCCCCCCCCC(=O)OCC
MOL001283	Zhizi	C09704	C=C[C@@](C)(O)CC/C=C(\C)CCC=C(C)C
MOL001303	Zhizi	(1R,2R,4S)-2,4-diisopropenyl-1-methyl-1-vinylcyclohexane	C=C[C@@]1(C)CC[C@H](C(=C)C)C[C@@H]1C(=C)C
MOL001393	Zhizi	myristic acid	CCCCCCCCCCCCCC(=O)O
MOL001400	Zhizi	4,8,12,16-tetramethylheptadecan-4-olide	CC(C)CCC[C@@H](C)CCC[C@@H](C)CCC[C@@]1(C)CCC(=O)O1
MOL001417	Zhizi	OCTENAL	CCCCC/C=C/C=O
MOL001487	Zhizi	FITONE	CC(=O)CCC[C@@H](C)CCC[C@H](C)CCCC(C)C
MOL001494	Zhizi	Mandenol	CCCCC/C=C\C/C=C\CCCCCCCC(=O)OCC
MOL001501	Zhizi	Daturic acid	CCCCCCCCCCCCCCCCC(=O)O
MOL001506	Zhizi	Supraene	CC(C)=CCC/C(C)=C/CC/C(C)=C/CC/C=C(\C)CC/C=C(\C)CCC=C(C)C
MOL001641	Zhizi	METHYL LINOLEATE	CCCCC/C=C\C/C=C\CCCCCCCC(=O)OC
MOL001652	Zhizi	1H-2,6-dioxacyclopent(cd)inden-1-one, 4-((acetyloxy)methyl)-5-(beta-D-glucopyranosyloxy)-2a,4a,5,7b-tetrahydro-, (2aS-(2aalpha,5alpha,7balpha))-	CC(=O)OCC1=C[C@@H]2OC(=O)C3=CO[C@@H](O[C@@H]4O[C@H](CO)[C@@H](O)[C@H](O)[C@H]4O)[C@H]1[C@@H]32
MOL001653	Zhizi	asperuloside_qt	CC(=O)OCC1=C[C@@H]2OC(=O)C3=CO[C@@H](O)[C@H]1[C@@H]32
MOL001661	Zhizi	Scandoside methyl ester	COC(=O)C1=CO[C@@H](O[C@@H]2O[C@H](CO)[C@@H](O)[C@H](O)[C@H]2O)[C@@H]2C(CO)=C[C@@H](O)[C@H]12
MOL001662	Zhizi	scandoside_qt	COC(=O)C1=CO[C@@H](O)[C@@H]2C(CO)=C[C@@H](O)[C@H]12
MOL001666	Zhizi	Deacetyl asperulosidic acid methyl ester	COC(=O)C1=CO[C@@H](O[C@@H]2O[C@H](CO)[C@@H](O)[C@H](O)[C@H]2O)[C@@H]2C(CO)=C[C@H](O)[C@H]12
MOL001667	Zhizi	deacetyl asperuloside acid_qt	COC(=O)C1=CO[C@@H](O)[C@@H]2C(CO)=C[C@H](O)[C@H]12
MOL001668	Zhizi	Geniposidic acid	O=C(O)C1=CO[C@@H](O[C@@H]2O[C@H](CO)[C@@H](O)[C@H](O)[C@H]2O)[C@@H]2C(CO)=CC[C@H]12
MOL001669	Zhizi	geniposidie acid_qt	O=C(O)C1=CO[C@@H](O)[C@@H]2C(CO)=CC[C@H]12
MOL001739	Zhizi	zoomaric acid	CCCCCC/C=C\CCCCCCCC(=O)O
MOL001745	Zhizi	Methyl vaccenate	CCCCCC/C=C/CCCCCCCCCC(=O)OC
MOL001850	Zhizi	Izoforon	CC1=CC(=O)CC(C)(C)C1
MOL001878	Zhizi	4,5-Di-O-caffeoylquinic acid	O=C(/C=C/c1ccc(O)c(O)c1)O[C@H]1[C@H](O)C[C@](O)(C(=O)O)C[C@H]1OC(=O)/C=C/c1ccc(O)c(O)c1
MOL001942	Zhizi	isoimperatorin	CC(C)=CCOc1c2ccoc2cc2oc(=O)ccc12
MOL002046	Zhizi	hexanoic acid	CCCCCC(=O)O
MOL002203	Zhizi	Exceparl M-OL	CCCCCCCC/C=C\CCCCCCCC(=O)OC
MOL002560	Zhizi	chrysin	O=c1cc(-c2ccccc2)oc2cc(O)cc(O)c12
MOL002883	Zhizi	Ethyl oleate (NF)	CCCCCCCC/C=C\CCCCCCCC(=O)OCC
MOL003095	Zhizi	5-hydroxy-7-methoxy-2-(3,4,5-trimethoxyphenyl)chromone	COc1cc(O)c2c(=O)cc(-c3cc(OC)c(OC)c(OC)c3)oc2c1
MOL003304	Zhizi	Hentriacontan	CCCCCCCCCCCCCCCCCCCCCCCCCCCCCCC
MOL003515	Zhizi	(3S,4S,4aR,6aR,6bS,8aS,12aS,14aR,14bR)-3-hydroxy-4,6a,6b,11,11,14b-hexamethyl-1,2,3,4a,5,6,7,8,9,10,12,12a,14,14a-tetradecahydropicene-4,8a-dicarboxylic acid	CC1(C)CC[C@]2(C(=O)O)CC[C@]3(C)C(=CC[C@@H]4[C@@]5(C)CC[C@H](O)[C@@](C)(C(=O)O)[C@@H]5CC[C@]43C)[C@@H]2C1
MOL003662	Zhizi	7,4'-Dihydroxyflavone	O=c1cc(-c2ccc(O)cc2)oc2cc(O)ccc12
MOL003785	Zhizi	Benzyl acetate	CC(=O)OCc1ccccc1
MOL004255	Zhizi	curdione	C/C1=C\CC[C@@H](C)C(=O)C[C@@H](C(C)C)C(=O)C1
MOL005840	Zhizi	PANA	c1ccc(Nc2cccc3ccccc23)cc1
MOL006219	Zhizi	Clorius	COC(=O)c1ccccc1
MOL006502	Zhizi	3,5-Di-O-caffeoylquinic acid	O=C(/C=C/c1ccc(O)c(O)c1)O[C@@H]1C[C@](O)(C(=O)O)C[C@@H](OC(=O)/C=C/c2ccc(O)c(O)c2)[C@H]1O
MOL007147	Zhizi	methyl (1S,4aS,5R,7S,7aS)-5,7-dihydroxy-7-methyl-1-[(2S,3R,4S,5S,6R)-3,4,5-trihydroxy-6-(hydroxymethyl)oxan-2-yl]oxy-4a,5,6,7a-tetrahydro-1H-cyclopenta[d]pyran-4-carboxylate	COC(=O)C1=CO[C@@H](O[C@@H]2O[C@H](CO)[C@@H](O)[C@H](O)[C@H]2O)[C@H]2[C@@H]1[C@H](O)C[C@]2(C)O
MOL007148	Zhizi	shanzhiside methyl ester_qt	COC(=O)C1=CO[C@@H](O)[C@H]2[C@@H]1[C@H](O)C[C@]2(C)O
MOL007244	Zhizi	3,4-di-o-caffeoylquinic acid	O=C(/C=C\c1cc(O)cc(O)c1)O[C@@H]1[C@H](O)C[C@@](O)(C(=O)O)C[C@H]1OC(=O)/C=C/c1ccc(O)c(O)c1
MOL007245	Zhizi	3-Methylkempferol	COc1c(-c2ccc(O)cc2)oc2cc(O)cc(O)c2c1=O
MOL007994	Zhizi	ilexoside A_qt	CC1(C)CC[C@]2(C(=O)O)CC[C@]3(C)C(=CC[C@@H]4[C@@]5(C)CC[C@H](O)C(C)(C)[C@@H]5CC[C@]43C)[C@@H]2[C@@H]1O
MOL009038	Zhizi	GBGB	COC(=O)C1=CO[C@@H](O[C@@H]2O[C@H](CO[C@@H]3O[C@H](CO)[C@@H](O)[C@H](O)[C@H]3O)[C@@H](O)[C@H](O)[C@H]2O)[C@@H]2C(CO)=CC[C@H]12
MOL009547	Zhizi	desacetyl asperulosidic acid	O=C(O)C1=CO[C@H](O[C@@H]2O[C@H](CO)[C@@H](O)[C@H](O)[C@H]2O)[C@H]2C(CO)=C[C@H](O)[C@@H]12
MOL009548	Zhizi	desacetyl asperulosidic acid_qt	O=C(O)C1=CO[C@H](O)[C@H]2C(CO)=C[C@H](O)[C@@H]12
MOL009859	Zhizi	2-Ethylhexenal	CCC/C=C(/C=O)CC
MOL010215	Zhizi	2,6-DIMETHYLHEPTANE	CC(C)CCCC(C)C
MOL013377	Zhizi	Lutein	CC1=C[C@H](O)CC(C)(C)[C@H]1/C=C/C(C)=C/C=C/C(C)=C/C=C/C=C(C)/C=C/C=C(C)/C=C/C1=C(C)C[C@@H](O)CC1(C)C
MOL000131	Yiyiren	EIC	CCCCC/C=C\C/C=C\CCCCCCCC(=O)O
MOL001323	Yiyiren	Sitosterol alpha1	C/C=C(/CC[C@@H](C)[C@H]1CC[C@H]2C3=CC[C@H]4[C@H](C)[C@@H](O)CC[C@]4(C)[C@H]3CC[C@]12C)C(C)C
MOL001393	Yiyiren	myristic acid	CCCCCCCCCCCCCC(=O)O
MOL001494	Yiyiren	Mandenol	CCCCC/C=C\C/C=C\CCCCCCCC(=O)OCC
MOL001641	Yiyiren	METHYL LINOLEATE	CCCCC/C=C\C/C=C\CCCCCCCC(=O)OC
MOL001874	Yiyiren	isoarborinol	CC(C)[C@@H]1CC[C@H]2[C@@]1(C)CC[C@@]1(C)[C@@H]3CC[C@H]4C(C)(C)[C@@H](O)CC[C@]4(C)C3=CC[C@]21C
MOL001881	Yiyiren	MBOA	COc1ccc2[nH]c(=O)oc2c1
MOL001884	Yiyiren	Omaine	CN[C@H]1CCc2cc(OC)c(OC)c(OC)c2-c2ccc(OC)c(=O)cc21
MOL002046	Yiyiren	hexanoic acid	CCCCCC(=O)O
MOL002372	Yiyiren	(6Z,10E,14E,18E)-2,6,10,15,19,23-hexamethyltetracosa-2,6,10,14,18,22-hexaene	CC(C)=CCC/C(C)=C\CC/C(C)=C/CC/C=C(\C)CC/C=C(\C)CCC=C(C)C
MOL000256	Yiyiren	Olein	CCCCCCCC/C=C\CCCCCCCC(=O)OCC(COC(=O)CCCCCCC/C=C\CCCCCCCC)OC(=O)CCCCCCC/C=C\CCCCCCCC
MOL002875	Yiyiren	Methyl oleate	CCCCCCCC/C=C/CCCCCCCC(=O)OC
MOL002882	Yiyiren	[(2R)-2,3-dihydroxypropyl] (Z)-octadec-9-enoate	CCCCCCCC/C=C\CCCCCCCC(=O)OC[C@H](O)CO
MOL000298	Yiyiren	ergosterol	CC(C)[C@@H](C)/C=C/[C@@H](C)[C@H]1CC[C@H]2C3=CC=C4C[C@@H](O)CC[C@]4(C)[C@H]3CC[C@]12C
MOL000303	Yiyiren	caprylic acid	CCCCCCCC(=O)O
MOL003050	Yiyiren	nonanoic acid	CCCCCCCCC(=O)O
MOL000359	Yiyiren	sitosterol	CC[C@H](CC[C@@H](C)[C@H]1CC[C@H]2[C@@H]3CC=C4C[C@H](O)CC[C@]4(C)[C@H]3CC[C@]12C)C(C)C
MOL000432	Yiyiren	linolenic acid	CC/C=C\C/C=C\C/C=C\CCCCCCCC(=O)O
MOL000449	Yiyiren	Stigmasterol	CC[C@H](/C=C/[C@@H](C)[C@H]1CC[C@H]2[C@@H]3CC=C4C[C@@H](O)CC[C@]4(C)[C@H]3CC[C@]12C)C(C)C
MOL000458	Yiyiren	campesterol	CC(C)[C@H](C)CC[C@@H](C)[C@H]1CC[C@H]2[C@@H]3CC[C@@H]4CC(O)=CC[C@]4(C)[C@H]3CC[C@]12C
MOL000508	Yiyiren	Friedelin	C[C@H]1C(=O)CC[C@@H]2[C@]1(C)CC[C@H]1[C@@]2(C)CC[C@@]2(C)[C@@H]3CC(C)(C)CC[C@]3(C)CC[C@]12C
MOL005932	Yiyiren	Gaidic acid	CCCCCCCCCCCCC/C=C/C(=O)O
MOL000635	Yiyiren	vanillin	COc1cc(C=O)ccc1O
MOL000666	Yiyiren	hexanal	CCCCCC=O
MOL000675	Yiyiren	oleic acid	CCCCCCCC/C=C\CCCCCCCC(=O)O
MOL000069	Yiyiren	palmitic acid	CCCCCCCCCCCCCCCC(=O)O
MOL008118	Yiyiren	Coixenolide	CCCCCC/C=C\CCCCCCCC(=O)O[C@@H](C)[C@H](C)OC(=O)CCCCCCCCC/C=C/CCCCCC
MOL008119	Yiyiren	Glyceryl trilinoleate	CCCCC/C=C\C/C=C\CCCCCCCC(=O)OCC(COC(=O)CCCCCCC/C=C\C/C=C\CCCCC)OC(=O)CCCCCCC/C=C\C/C=C\CCCCC
MOL008120	Yiyiren	(S)-4-Nonanolide	CCCCC[C@H]1CCC(=O)O1
MOL008121	Yiyiren	2-Monoolein	CCCCCCCC/C=C\CCCCCCCC(=O)OC(CO)CO
MOL008122	Yiyiren	feruloyl stigmasterol	CC[C@@H](CC[C@H](C)[C@H]1CC[C@@H]2[C@@H]3CC[C@@H]4C[C@H](OC(=O)/C=C\c5ccc(O)c(OC)c5)CC[C@@]4(C)[C@H]3CC[C@@]21C)C(C)C
MOL008123	Yiyiren	feruloy ampeaterol	COc1cc(/C=C\C(=O)O[C@@H]2CC[C@]3(C)[C@H](CC[C@H]4[C@H]5CC[C@H]([C@@H](C)CC[C@H](C)C(C)C)[C@@]5(C)CC[C@@H]43)C2)ccc1O
MOL008124	Yiyiren	trans-feruloylcampesterol	COc1cc(/C=C\C(=O)O[C@@H]2CC[C@]3(C)[C@H](CC[C@H]4[C@H]5CC[C@H]([C@H](C)CC[C@H](C)C(C)C)[C@@]5(C)CC[C@@H]43)C2)ccc1O
MOL008125	Yiyiren	trans-ferul0ylsigmastenol	CC[C@@H](CC[C@@H](C)[C@H]1CC[C@@H]2[C@@H]3CC[C@@H]4C[C@H](OC(=O)/C=C\c5ccc(O)c(OC)c5)CC[C@@]4(C)[C@H]3CC[C@@]21C)C(C)C
MOL008126	Yiyiren	2-ethyl-3-hydroxyhexyl butyrate	CCCC(=O)OC[C@H](CC)[C@H](O)CCC
MOL000860	Yiyiren	stearic acid	CCCCCCCCCCCCCCCCCC(=O)O
MOL000953	Yiyiren	CLR	CC(C)CCC[C@@H](C)[C@H]1CC[C@H]2[C@@H]3CC=C4C[C@@H](O)CC[C@]4(C)[C@H]3CC[C@]12C
MOL000971	Yiyiren	Ethylpalmitate	CCCCCCCCCCCCCCCC(=O)OCC
MOL010265	Huajiao	cis-linalol pyranoxide	C=C[C@@]1(C)CC[C@@H](O)C(C)(C)O1
MOL001110	Huajiao	cis-beta-Ocimene	C=C/C(C)=C\CC=C(C)C
MOL011544	Huajiao	ZINC02140511	C=C1[C@H]2CC[C@@H]3[C@H]2C(C)(C)CCC[C@]13C
MOL001168	Huajiao	(1S,2S)-2-isopropenyl-4-isopropylidene-1-methyl-1-vinylcyclohexane	C=C[C@]1(C)CCC(=C(C)C)C[C@H]1C(=C)C
MOL000117	Huajiao	Cymol	Cc1ccc(C(C)C)cc1
MOL000118	Huajiao	(L)-alpha-Terpineol	CC1=CC[C@@H](C(C)(C)O)CC1
MOL000119	Huajiao	ZINC02040970	C=C[C@](C)(O)CC/C=C(\C)CCC=C(C)C
MOL000122	Huajiao	1,8-cineole	CC1(C)O[C@]2(C)CC[C@H]1CC2
MOL000123	Huajiao	geraniol	CC(C)=CCC/C(C)=C/CO
MOL001237	Huajiao	o-Acetyltoluene	CC(=O)c1ccccc1C
MOL000125	Huajiao	(-)-alpha-Pinene	CC1=CC[C@H]2C[C@@H]1C2(C)C
MOL001252	Huajiao	4-isopropylcyclohex-2-en-1-one	CC(C)[C@@H]1C=CC(=O)CC1
MOL000126	Huajiao	(-)-nopinene	C=C1CC[C@H]2C[C@@H]1C2(C)C
MOL012609	Huajiao	cis-nerolidol	C=C[C@](C)(O)CC/C=C(/C)CCC=C(C)C
MOL012618	Huajiao	(E)-linalool oxide acetate pyr	C=C[C@@]1(C)CC[C@H](OC(C)=O)C(C)(C)O1
MOL000128	Huajiao	NERYLACETATE	CC(=O)OC/C=C(\C)CCC=C(C)C
MOL012866	Huajiao	linalyl anthranilate	C=C[C@](C)(CCC=C(C)C)OC(=O)c1ccccc1N
MOL013266	Huajiao	(2S)-3-methoxypropane-1,2-diol	COC[C@@H](O)CO
MOL013267	Huajiao	(E)-4-[(1R)-2,2-dimethyl-6-methylenecyclohexyl]but-3-en-2-one	C=C1CCCC(C)(C)[C@H]1/C=C/C(C)=O
MOL013268	Huajiao	cis-Pinene hydrate	CC1(C)[C@H]2CC[C@@](C)(O)[C@@H]1C2
MOL013269	Huajiao	CLOVENE	CC1(C)C=C[C@@]23CCC[C@@](C)(CC[C@@H]12)C3
MOL013270	Huajiao	Haplopine	COc1c2[nH]c3occc3c(OC)c-2ccc1=O
MOL013271	Huajiao	Kokusaginin	COc1cc2nc3occc3c(OC)c2cc1OC
MOL013272	Huajiao	nerohdyl acetate	C=C[C@](C)(CC/C=C(\C)CCC=C(C)C)OC(C)=O
MOL013273	Huajiao	Dymel A	COC
MOL013274	Huajiao	sanshool	C/C=C/C=C\C=C\CC/C=C/C(=O)NCC(C)C
MOL013275	Huajiao	Schinifoline	CCCCCCCc1cc(=O)c2ccccc2n1C
MOL001388	Huajiao	(+)-Ledol	C[C@@H]1CC[C@H]2[C@@H]1[C@H]1[C@@H](CC[C@@]2(C)O)C1(C)C
MOL001739	Huajiao	zoomaric acid	CCCCCC/C=C\CCCCCCCC(=O)O
MOL001945	Huajiao	Majudin	COc1c2ccoc2cc2oc(=O)ccc12
MOL000196	Huajiao	L-Bornyl acetate	CC(=O)O[C@@H]1C[C@@H]2CC[C@@]1(C)C2(C)C
MOL000197	Huajiao	Myrcene	C=CC(=C)CCC=C(C)C
MOL000198	Huajiao	(R)-linalool	C=C[C@](C)(O)CCC=C(C)C
MOL000201	Huajiao	p-Ocimene	C=C/C(C)=C/CC=C(C)C
MOL000202	Huajiao	Moslene	CC1=CCC(C(C)C)=CC1
MOL000205	Huajiao	(6R)-6-isopropyl-3-methyl-1-cyclohex-2-enone	CC1=CC(=O)[C@@H](C(C)C)CC1
MOL000207	Huajiao	Methyleugenol	C=CCc1ccc(OC)c(OC)c1
MOL002137	Huajiao	OCT	CCCCCCCC
MOL000219	Huajiao	BOX	O=C([O-])c1ccccc1
MOL002335	Huajiao	beta-Gurjunene	C=C1CC[C@H]2[C@@H]1[C@H]1[C@@H](CC[C@H]2C)C1(C)C
MOL000234	Huajiao	L-Limonen	C=C(C)[C@@H]1CC=C(C)CC1
MOL002361	Huajiao	Terragon	C=CCc1ccc(OC)cc1
MOL002380	Huajiao	cis-Anethol	C/C=C/c1ccc(OC)cc1
MOL000024	Huajiao	alpha-humulene	C/C1=C\CC/C(C)=C/CC(C)(C)/C=C/C1
MOL002453	Huajiao	(-)-Comphene	C=C1[C@@H]2CC[C@@H](C2)C1(C)C
MOL002455	Huajiao	[(3S)-3,7-dimethyloct-6-enyl] acetate	CC(=O)OCC[C@@H](C)CCC=C(C)C
MOL000254	Huajiao	eugenol	C=CCc1ccc(O)c(OC)c1
MOL002558	Huajiao	Skimmetin	O=c1ccc2ccc(O)cc2o1
MOL000257	Huajiao	(-)-beta-Phellandrene	C=C1C=C[C@@H](C(C)C)CC1
MOL000266	Huajiao	beta-Cubebene	C=C1CC[C@@]23[C@@H]([C@@H]12)[C@H](C(C)C)CC[C@H]3C
MOL002663	Huajiao	Skimmianin	COc1ccc2c(OC)c3ccoc3nc2c1OC
MOL000268	Huajiao	(1S,5S)-1-isopropyl-4-methylenebicyclo[3.1.0]hexane	C=C1CC[C@@]2(C(C)C)C[C@@H]12
MOL002881	Huajiao	Diosmetin	COc1ccc(-c2cc(=O)c3c(O)cc(O)cc3o2)cc1O
MOL000035	Huajiao	beta-Selinene	C=C(C)[C@@H]1CC[C@@]2(C)CCCC(=C)[C@@H]2C1
MOL003534	Huajiao	CADINENE	CC1=CC[C@H]2C(C)=CC[C@@H](C(C)C)[C@@H]2C1
MOL003537	Huajiao	T-Muurolol	CC1=C[C@H]2[C@H](C(C)C)CC[C@](C)(O)[C@H]2CC1
MOL003571	Huajiao	spathulenol	C=C1CC[C@@H]2[C@H]([C@H]3[C@H]1CC[C@@]3(C)O)C2(C)C
MOL003579	Huajiao	Anizol	COc1ccccc1
MOL000358	Huajiao	beta-sitosterol	CC[C@H](CC[C@@H](C)[C@H]1CC[C@H]2[C@@H]3CC=C4C[C@@H](O)CC[C@]4(C)[C@H]3CC[C@]12C)C(C)C
MOL000036	Huajiao	beta-caryophyllene	C=C1CC/C=C(\C)CC[C@@H]2[C@@H]1CC2(C)C
MOL003937	Huajiao	Naphthalene, 1,2,3,4,4a,5,6,8a-octahydro-7-methyl-4-methylene-1-(1-methylethyl)-, (1alpha,4abeta,8aalpha)-	C=C1CC[C@H](C(C)C)[C@H]2C=C(C)CC[C@H]12
MOL003948	Huajiao	Cuminol	CC(C)c1ccc(CO)cc1
MOL004294	Huajiao	Perillen	CC(C)=CCCc1ccoc1
MOL004368	Huajiao	Hyperin	O=c1c(O[C@@H]2O[C@H](CO)[C@H](O)[C@H](O)[C@H]2O)c(-c2ccc(O)c(O)c2)oc2cc(O)cc(O)c12
MOL004462	Huajiao	Otan	O=C(CO)CO
MOL004472	Huajiao	Azeton	CC(C)=O
MOL004617	Huajiao	Ayapanin	COc1ccc2ccc(=O)oc2c1
MOL004664	Huajiao	heptanoic acid	CCCCCCC(=O)O
MOL004665	Huajiao	Ethyl geranate	CCOC(=O)/C=C(\C)CCC=C(C)C
MOL004788	Huajiao	1-alpha-Terpinyl acetate	CC(=O)OC(C)(C)[C@@H]1CC=C(C)CC1
MOL004918	Huajiao	HEX	CCCCCC
MOL004971	Huajiao	3-methylhexane	CCC[C@H](C)CC
MOL005093	Huajiao	Diosmin	COc1ccc(-c2cc(=O)c3c(O)cc(O[C@@H]4O[C@H](CO[C@@H]5O[C@@H](C)[C@H](O)[C@@H](O)[C@H]5O)[C@@H](O)[C@H](O)[C@H]4O)cc3o2)cc1O
MOL000513	Huajiao	3,4,5-trihydroxybenzoic acid	O=C(O)c1cc(O)c(O)c(O)c1
MOL000514	Huajiao	Nonacosane	CCCCCCCCCCCCCCCCCCCCCCCCCCCCC
MOL005795	Huajiao	suberosin	COc1cc2oc(=O)ccc2cc1CC=C(C)C
MOL000608	Huajiao	()-Terpinen-4-ol	CC1=CC[C@](O)(C(C)C)CC1
MOL000615	Huajiao	delta-amorphene	CC1=C[C@@H]2C(=C(C)CC[C@H]2C(C)C)CC1
MOL000675	Huajiao	oleic acid	CCCCCCCC/C=C\CCCCCCCC(=O)O
MOL000069	Huajiao	palmitic acid	CCCCCCCCCCCCCCCC(=O)O
MOL000698	Huajiao	(R)-(-)-alpha-Phellandrene	CC1=CC[C@H](C(C)C)C=C1
MOL000705	Huajiao	WLN: VH6	CCCCCCC=O
MOL000712	Huajiao	o-Cymol	Cc1ccccc1C(C)C
MOL000774	Huajiao	(-)-Citronellal	CC(C)=CCC[C@H](C)CC=O
MOL008130	Huajiao	ascaridole	CC(C)[C@@]12C=C[C@@](C)(CC1)OO2
MOL008385	Huajiao	T-BUTYLBENZENE	CC(C)(C)c1ccccc1
MOL008722	Huajiao	Butenone	C=CC(C)=O
MOL000885	Huajiao	Dodekan	CCCCCCCCCCCC
MOL000904	Huajiao	cineole	CC1(C)C[C@H]2CC[C@]1(C)OC2
MOL000908	Huajiao	beta-elemene	C=C[C@]1(C)CC[C@@H](C(=C)C)C[C@H]1C(=C)C
MOL000911	Huajiao	Terpilene	CC1=CC=C(C(C)C)CC1
MOL000913	Huajiao	tricyclene	CC1(C)[C@H]2C[C@@H]3[C@H](C2)[C@@]31C
MOL000916	Huajiao	Car-3-ene	CC1=CC[C@H]2[C@@H](C1)C2(C)C
MOL000917	Huajiao	cineole	CC1(C)C[C@@H]2CC[C@@]1(C)OC2
MOL000924	Huajiao	Mnk	CCCCCCCCCC(C)=O
MOL000932	Huajiao	alpha-Farnesene	C=C/C(C)=C/C/C=C(\C)CCC=C(C)C
MOL009341	Huajiao	6,8-Nonadien-2-one, 8-methyl-5-(1-methylethyl)-, (S-(E))-	C=C(C)/C=C/[C@@H](CCC(C)=O)C(C)C
MOL009451	Huajiao	.alpha.-Carene	CC1=C[C@@H]2[C@H](CC1)C2(C)C
MOL000974	Huajiao	cuminal	CC(C)c1ccc(C=O)cc1
MOL000098	Huajiao	quercetin	O=c1c(O)c(-c2ccc(O)c(O)c2)oc2cc(O)cc(O)c12
MOL000103	Jinzhanjuhua	PHB	O=C(O)c1ccc(O)cc1
MOL000105	Jinzhanjuhua	protocatechuic acid	O=C(O)c1ccc(O)c(O)c1
MOL001801	Jinzhanjuhua	salicylic acid	O=C(O)c1ccccc1O
MOL001955	Jinzhanjuhua	Heriguard	O=C(/C=C/c1ccc(O)c(O)c1)O[C@@H]1C[C@](O)(C(=O)O)C[C@@H](O)[C@H]1O
MOL000222	Jinzhanjuhua	terephthaldehyde	O=C(/C=C/c1ccc(O)c(O)c1)O[C@@H]1C[C@@](O)(C(=O)O)C[C@H](O)[C@H]1O
MOL000223	Jinzhanjuhua	caffeic acid	O=C(O)/C=C/c1ccc(O)c(O)c1
MOL002558	Jinzhanjuhua	Skimmetin	O=c1ccc2ccc(O)cc2o1
MOL003178	Jinzhanjuhua	GENOP	O=C(O)c1cc(O)ccc1O
MOL007260	Jinzhanjuhua	Isorhamnetin-3-mono-beta-D-glucoside	COc1cc(-c2oc3cc(O)cc(O)c3c(=O)c2O[C@@H]2O[C@H](CO)[C@@H](O)[C@H](O)[C@H]2O)ccc1O
MOL000354	Jinzhanjuhua	isorhamnetin	COc1cc(-c2oc3cc(O)cc(O)c3c(=O)c2O)ccc1O
MOL000356	Jinzhanjuhua	lupeol	C=C(C)[C@@H]1CC[C@]2(C)CC[C@]3(C)[C@H](CC[C@@H]4[C@@]5(C)CC[C@H](O)C(C)(C)[C@@H]5CC[C@]43C)[C@@H]12
MOL000359	Jinzhanjuhua	sitosterol	CC[C@H](CC[C@@H](C)[C@H]1CC[C@H]2[C@@H]3CC=C4C[C@H](O)CC[C@]4(C)[C@H]3CC[C@]12C)C(C)C
MOL003837	Jinzhanjuhua	esculetin	O=c1ccc2cc(O)c(O)cc2o1
MOL000040	Jinzhanjuhua	Scopoletol	COc1cc2ccc(=O)oc2cc1O
MOL000415	Jinzhanjuhua	rutin	C[C@@H]1O[C@@H](OC[C@H]2O[C@@H](Oc3c(-c4ccc(O)c(O)c4)oc4cc(O)cc(O)c4c3=O)[C@H](O)[C@@H](O)[C@@H]2O)[C@H](O)[C@H](O)[C@H]1O
MOL000449	Jinzhanjuhua	Stigmasterol	CC[C@H](/C=C/[C@@H](C)[C@H]1CC[C@H]2[C@@H]3CC=C4C[C@@H](O)CC[C@]4(C)[C@H]3CC[C@]12C)C(C)C
MOL000458	Jinzhanjuhua	campesterol	CC(C)[C@H](C)CC[C@@H](C)[C@H]1CC[C@H]2[C@@H]3CC[C@@H]4CC(O)=CC[C@]4(C)[C@H]3CC[C@]12C
MOL005439	Jinzhanjuhua	Ostreasterol	C=C(CC[C@@H](C)[C@H]1CC[C@H]2[C@@H]3CC=C4C[C@@H](O)CC[C@]4(C)[C@H]3CC[C@]12C)C(C)C
MOL005440	Jinzhanjuhua	Isofucosterol	C/C=C(/CC[C@@H](C)[C@H]1CC[C@H]2[C@@H]3CC=C4C[C@@H](O)CC[C@]4(C)[C@H]3CC[C@]12C)C(C)C
MOL006090	Jinzhanjuhua	4β-methylstigmasta-7,24(28)-diene-3β-ol	C/C=C(\CC[C@@H](C)[C@H]1CC[C@H]2C3=CC[C@H]4[C@H](C)[C@@H](O)CC[C@]4(C)[C@H]3CC[C@]12C)C(C)C
MOL006091	Jinzhanjuhua	Erythrodiol	CC1(C)CC[C@]2(CO)CC[C@]3(C)C(=CC[C@@H]4[C@@]5(C)CC[C@H](O)C(C)(C)[C@@H]5CC[C@]43C)[C@@H]2C1
MOL006092	Jinzhanjuhua	arnidiol	C=C1CC[C@@]2(C)[C@@H]([C@@H]1C)[C@@H]1CC[C@H]3[C@]4(C)CC[C@H](O)C(C)(C)[C@H]4CC[C@@]3(C)[C@]1(C)C[C@@H]2O
MOL006093	Jinzhanjuhua	δ-amyrin	CC1(C)CC[C@]2(C)CC[C@]3(C)C(=C2C1)CC[C@@H]1[C@@]2(C)CC[C@H](O)C(C)(C)[C@@H]2CC[C@]13C
MOL006094	Jinzhanjuhua	quercetin glucoside	O=c1c(O)c(-c2ccc(O)c(O)c2)oc2cc(O)cc(O[C@H]3O[C@H](CO)[C@@H](O)[C@H](O)[C@H]3O)c12
MOL011814	Jinzhanjuhua	Calenduladiol	C=C(C)[C@@H]1CC[C@@]2(C)[C@H]1[C@H]1CC[C@@H]3[C@@]4(C)CC[C@H](O)C(C)(C)[C@@H]4CC[C@@]3(C)[C@]1(C)C[C@@H]2O
MOL006096	Jinzhanjuhua	Isorhamnetin-3-O-neohesperidoside	COc1cc(-c2oc3cc(O)cc(O)c3c(=O)c2O[C@@H]2O[C@H](CO)[C@@H](O)[C@H](O)[C@H]2O[C@@H]2O[C@@H](C)[C@H](O)[C@@H](O)[C@H]2O)ccc1O
MOL006097	Jinzhanjuhua	calendoflaside	COc1cc(-c2oc3cc(O)cc(O)c3c(=O)c2O[C@@H]2O[C@@H](C)[C@H](O)[C@@H](O)[C@H]2O[C@@H]2O[C@@H](C)[C@H](O)[C@@H](O)[C@H]2O)ccc1O
MOL006098	Jinzhanjuhua	faradiol	CC1=CC[C@@]2(C)[C@H]([C@@H]1C)[C@H]1CC[C@@H]3[C@@]4(C)CC[C@H](O)C(C)(C)[C@H]4CC[C@@]3(C)[C@]1(C)C[C@@H]2O
MOL006099	Jinzhanjuhua	brein	C[C@H]1[C@H](C)CC[C@]2(C)[C@H](O)C[C@]3(C)C(=CC[C@@H]4[C@@]5(C)CC[C@H](O)C(C)(C)[C@H]5CC[C@]43C)[C@H]12
MOL006100	Jinzhanjuhua	Longispinogenin	CC1(C)CC[C@]2(CO)[C@@H](CO)C[C@]3(C)C(=CC[C@@H]4[C@@]5(C)CC[C@H](O)C(C)(C)[C@@H]5CC[C@]43C)[C@@H]2C1
MOL006101	Jinzhanjuhua	(3S,4aR,6aR,6aS,6bR,8aR,12S,12aS,14aR,14bR)-4,4,6a,6b,8a,12,14b-heptamethyl-11-methylene-1,2,3,4a,5,6,6a,7,8,9,10,12,12a,13,14,14a-hexadecahydropicen-3-ol	C=C1CC[C@]2(C)CC[C@]3(C)[C@@H](CC[C@@H]4[C@@]5(C)CC[C@H](O)C(C)(C)[C@@H]5CC[C@]43C)[C@@H]2[C@@H]1C
MOL006102	Jinzhanjuhua	ursendiol	C[C@H]1[C@H](C)CC[C@]2(C)CC[C@]3(C)C(=CC[C@@H]4[C@@]5(C)C[C@@H](O)[C@@H](O)C(C)(C)[C@H]5CC[C@]43C)[C@H]12
MOL000771	Jinzhanjuhua	p-coumaric acid	O=C(O)/C=C/c1ccc(O)cc1
MOL000953	Jinzhanjuhua	CLR	CC(C)CCC[C@@H](C)[C@H]1CC[C@H]2[C@@H]3CC=C4C[C@@H](O)CC[C@]4(C)[C@H]3CC[C@]12C
MOL000098	Jinzhanjuhua	quercetin	O=c1c(O)c(-c2ccc(O)c(O)c2)oc2cc(O)cc(O)c12
MOL001101	Baihe	alpha-Ocimene	C=C/C(C)=C/CCC(=C)C
MOL000118	Baihe	(L)-alpha-Terpineol	CC1=CC[C@@H](C(C)(C)O)CC1
MOL000121	Baihe	Decanal	CCCCCCCCCC=O
MOL000125	Baihe	(-)-alpha-Pinene	CC1=CC[C@H]2C[C@@H]1C2(C)C
MOL000126	Baihe	(-)-nopinene	C=C1CC[C@H]2C[C@@H]1C2(C)C
MOL000128	Baihe	NERYLACETATE	CC(=O)OC/C=C(\C)CCC=C(C)C
MOL001732	Baihe	IFP	OCC(O)CO
MOL001752	Baihe	EUG	C=Cc1ccc(O)c(OC)c1
MOL001843	Baihe	HBA	O=Cc1ccc(O)cc1
MOL001947	Baihe	n-butyl-β-D-fructoufranoside	CCCCO[C@]1(CO)O[C@H](CO)[C@@H](O)[C@@H]1O
MOL000198	Baihe	(R)-linalool	C=C[C@](C)(O)CCC=C(C)C
MOL000202	Baihe	Moslene	CC1=CCC(C(C)C)=CC1
MOL002039	Baihe	Isopimaric acid	C=C[C@@]1(C)CC[C@H]2C(=CC[C@@H]3[C@]2(C)CCC[C@@]3(C)C(=O)O)C1
MOL003353	Baihe	Emodinanthrone	Cc1cc(O)c2c(c1)Cc1cc(O)cc(O)c1C2=O
MOL000023	Baihe	Hemo-sol	C=C(C)[C@H]1CC=C(C)CC1
MOL002380	Baihe	cis-Anethol	C/C=C/c1ccc(OC)cc1
MOL000259	Baihe	o-Thymol	Cc1ccc(C(C)C)cc1O
MOL000264	Baihe	Tereben	CC1=CCC(=C(C)C)CC1
MOL002853	Baihe	cyclofenchene	CC1(C)[C@H]2C[C@H]3[C@@H]1[C@@]3(C)C2
MOL000449	Baihe	Stigmasterol	CC[C@H](/C=C/[C@@H](C)[C@H]1CC[C@H]2[C@@H]3CC=C4C[C@@H](O)CC[C@]4(C)[C@H]3CC[C@]12C)C(C)C
MOL000357	Baihe	Sitogluside	CC[C@H](CC[C@@H](C)[C@H]1CC[C@H]2[C@@H]3CC=C4C[C@@H](O[C@@H]5O[C@H](CO)[C@@H](O)[C@H](O)[C@H]5O)CC[C@]4(C)[C@H]3CC[C@]12C)C(C)C
MOL000358	Baihe	beta-sitosterol	CC[C@H](CC[C@@H](C)[C@H]1CC[C@H]2[C@@H]3CC=C4C[C@@H](O)CC[C@]4(C)[C@H]3CC[C@]12C)C(C)C
MOL003998	Baihe	(3S)-3-methyl-2,3-dihydrofuran	C[C@H]1C=COC1
MOL000472	Baihe	emodin	Cc1cc(O)c2c(c1)C(=O)c1cc(O)cc(O)c1C2=O
MOL004788	Baihe	1-alpha-Terpinyl acetate	CC(=O)OC(C)(C)[C@@H]1CC=C(C)CC1
MOL005315	Baihe	(R)-()-Citronellal	CC(C)=CCC[C@@H](C)CC=O
MOL005460	Baihe	ophipogonin D_qt	C[C@@H]1CC[C@@]2(OC1)O[C@H]1C[C@@H]3[C@@H]4CC=C5C[C@@H](O)CC[C@]5(C)[C@H]4CC[C@]3(C)[C@H]1[C@@H]2C
MOL005705	Baihe	Eicosanol	CCCCCCCCCCCCCCCCCCCCO
MOL000597	Baihe	Neryl acetate	CC(=O)OC/C=C(/C)CCC=C(C)C
MOL000601	Baihe	O-Methylthymol	COc1cc(C)ccc1C(C)C
MOL006219	Baihe	Clorius	COC(=O)c1ccccc1
MOL000628	Baihe	darutoside	CC[C@@H](/C=C/[C@H](C)[C@H]1CC[C@@H]2[C@@H]3CC=C4C[C@H](O[C@@H]5O[C@H](CO)[C@@H](O)[C@H](O)[C@H]5O)CC[C@]4(C)[C@H]3CC[C@@]21C)C(C)C
MOL000696	Baihe	β-terpineol	C=C(C)[C@H]1CC[C@](C)(O)CC1
MOL000710	Baihe	OYA	CCCCCCCC=O
MOL007777	Baihe	Stigmasta-5,22-dien-3-O-.beta.-D-glucopyranoside	CC[C@H](/C=C/[C@@H](C)[C@H]1CC[C@H]2[C@@H]3CC=C4C[C@@H](O[C@@H]5O[C@H](CO)[C@@H](O)[C@H](O)[C@H]5O)CC[C@]4(C)[C@H]3CC[C@]12C)C(C)C
MOL008401	Baihe	Henicosanoic acid	CCCCCCCCCCCCCCCCCCCCC(=O)O
MOL000868	Baihe	LFA	CCCCCCCCCCCCCCCCCCCC
MOL008738	Baihe	solasonine_qt	C[C@@H]1CC[C@@]2(NC1)O[C@H]1C[C@@H]3[C@@H]4CC=C5C[C@@H](O)CC[C@]5(C)[C@H]4CC[C@]3(C)[C@H]1[C@@H]2C
MOL000922	Baihe	(R)-p-Menth-1-en-4-ol	CC1=CC[C@@](O)(C(C)C)CC1
MOL009446	Baihe	1-O-feruloylglycerol	COc1cc(/C=C\C(=O)OC[C@H](O)CO)ccc1O
MOL009447	Baihe	regaloside D_qt	O=C(/C=C/c1ccc(O)cc1)OC[C@@H](O)CO
MOL009448	Baihe	26-O-beta-D-Glucopyranosyl-3beta,26-dihydroxy-choleslen-16,22-dioxo-3-O-alpha-L-rhamnopyranosyl-(1-2)-beta-D-glucopyranoside	C[C@H](CCC(=O)[C@@H](C)[C@H]1C(=O)C[C@@H]2[C@@H]3CC[C@@H]4C[C@@H](O[C@@H]5O[C@H](CO)[C@@H](O)[C@H](O)[C@H]5O[C@@H]5O[C@@H](C)[C@H](O)[C@@H](O)[C@H]5O)CC[C@]4(C)[C@H]3CC[C@@]21C)CO[C@@H]1O[C@H](CO)[C@@H](O)[C@H](O)[C@H]1O
MOL009449	Baihe	26-O-beta-D-Glucopyranosyl-3beta,26-dihydroxy-choleslen-16,22-dioxo-3-O-alpha-L-rhamnopyranosyl-(1-2)-beta-D-glucopyranoside_qt	C[C@@H](CO)CCC(=O)[C@@H](C)[C@H]1C(=O)C[C@@H]2[C@@H]3CC[C@@H]4C[C@@H](O)CC[C@]4(C)[C@H]3CC[C@@]21C
MOL009450	Baihe	2-aminobenzoate-3,7-dimethyl-1,6-octadien-3-ol	C=C[C@@](C)(CCC=C(C)C)OC(=O)c1ccccc1N
MOL009451	Baihe	.alpha.-Carene	CC1=C[C@@H]2[C@H](CC1)C2(C)C
MOL009452	Baihe	(2S)-2-methyl-3-phenylpropanal	C[C@H](C=O)Cc1ccccc1
MOL009453	Baihe	3,6'-O-diferuloylsucrose	COc1cc(/C=C\C(=O)O[C@@H]2[C@H](O)[C@@H](CO)O[C@]2(CO)O[C@@H]2C[C@H](OC(=O)/C=C/c3ccc(O)c(OC)c3)[C@@H](O)[C@@H](O)[C@H]2O)ccc1O
MOL009454	Baihe	3-O-beta-D-Glucopyranosyl betulinic acid-28-O-beta-D-glucopyranosyl-(1-6)-beta-D-glucopyranoside	C=C(C)[C@@H]1CC[C@]2(C(=O)O[C@@H]3O[C@H](CO[C@@H]4O[C@H](CO)[C@@H](O)[C@H](O)[C@H]4O)[C@@H](O)[C@H](O)[C@H]3O)CC[C@]3(C)C(=CC[C@@H]4[C@]5(C)CC[C@@H](O[C@@H]6O[C@H](CO)[C@@H](O)[C@H](O)[C@H]6O)C(C)(C)[C@H]5CC[C@]43C)[C@@H]12
MOL009455	Baihe	3-O-beta-D-Glucopyranosyl betulinic acid-28-O-beta-D-glucopyranosyl-(1-6)-beta-D-glucopyranoside_qt	C=C(C)[C@@H]1CC[C@]2(C(=O)O)CC[C@]3(C)C(=CC[C@@H]4[C@]5(C)CC[C@@H](O)C(C)(C)[C@H]5CC[C@]43C)[C@@H]12
MOL009456	Baihe	β-thujene	CC(C)[C@@]12C=C[C@@H](C)[C@@H]1C2
MOL009457	Baihe	colchicoside	COc1c(O[C@@H]2O[C@H](CO)[C@@H](O)[C@H](O)[C@H]2O)cc2c(c1OC)-c1ccc(OC)c(=O)cc1[C@@H](NC(C)=O)CC2
MOL009458	Baihe	3-Demethylcolchicine	COc1c(O)cc2c(c1OC)-c1ccc(OC)c(=O)cc1[C@@H](NC(C)=O)CC2
MOL009459	Baihe	bicyclo[6. 1. 0]non-1-ene	C1=C2/C[C@@H]2CCCCC/1
MOL009460	Baihe	(1S,2R)-1-ethyl-2-methylcyclopropane	CC[C@H]1C[C@H]1C
MOL009461	Baihe	Geraniol formate	CC(C)=CCC/C(C)=C\COC=O
MOL009462	Baihe	ophipogonin D	C[C@@H]1CC[C@@]2(OC1)O[C@H]1C[C@@H]3[C@@H]4CC=C5C[C@@H](O[C@@H]6O[C@H](CO)[C@@H](O)[C@H](O[C@@H]7OC[C@@H](O)[C@H](O)[C@H]7O)[C@H]6O[C@@H]6O[C@@H](C)[C@H](O)[C@@H](O)[C@H]6O)CC[C@]5(C)[C@H]4CC[C@]3(C)[C@H]1[C@@H]2C
MOL009463	Baihe	lilioside C	OC[C@@H](O)CO[C@@H]1O[C@H](CO)[C@@H](O)[C@H](O)[C@H]1O
MOL009464	Baihe	26-O-β-D-glucopyranosyl-3β,26-dihydroxy-5-cholesten-16,22-dioxo-3-O-α-L-rhamnopyranosyl-(1→2)-β-D-glucopyranoside	C[C@@H](CCC(=O)[C@@H](C)[C@H]1C(=O)C[C@@H]2[C@@H]3CC=C4C[C@@H](O[C@@H]5O[C@H](CO)[C@@H](O)[C@H](O)[C@H]5O[C@H]5O[C@@H](C)[C@H](O)[C@@H](O)[C@H]5O)CC[C@]4(C)[C@H]3CC[C@@]21C)CO[C@@H]1O[C@@H](C)[C@H](O)[C@@H](O)[C@H]1O
MOL009465	Baihe	26-O-β-D-glucopyranosyl-3β,26-dihydroxy-5-cholesten-16,22-dioxo-3-O-α-L-rhamnopyranosyl-(1→2)-β-D-glucopyranoside_qt	C[C@H](CO)CCC(=O)[C@@H](C)[C@H]1C(=O)C[C@@H]2[C@@H]3CC=C4C[C@@H](O)CC[C@]4(C)[C@H]3CC[C@@]21C
MOL009466	Baihe	27-O-(3-hydroxy-3-methylglutaroyl)-isonarthogenin-3-O-α-L-rhamnopyranosyl-(1→2)-O-[β-D-glucopyranosyl-(1→4)]-β-D-glucopyranosid	C[C@@H]1O[C@@H](O[C@H]2[C@H](O[C@H]3CC[C@@]4(C)C(=CC[C@H]5[C@H]6C[C@@H]7O[C@]8(CC[C@@H](COC(=O)C[C@](C)(O)CC(=O)O)CO8)[C@@H](C)[C@@H]7[C@@]6(C)CC[C@@H]54)C3)O[C@H](CO)[C@@H](O[C@@H]3O[C@H](CO)[C@@H](O)[C@@H](O)[C@H]3O)[C@@H]2O)[C@H](O)[C@H](O)[C@H]1O
MOL009467	Baihe	27-O-(3-hydroxy-3-methylglutaroyl)-isonarthogenin-3-O-α-L-rhamnopyranosyl-(1→2)-O-[β-D-glucopyranosyl-(1→4)]-β-D-glucopyranosid_qt	C[C@H]1[C@H]2[C@H](C[C@@H]3[C@@H]4CC=C5C[C@@H](O)CC[C@]5(C)[C@H]4CC[C@]23C)O[C@]12CC[C@@H](COC(=O)C[C@](C)(O)CC(=O)O)CO2
MOL009468	Baihe	β1-solamargine	C[C@@H]1CC[C@@]2(NC1)O[C@H]1C[C@@H]3[C@@H]4CC=C5C[C@@H](O[C@@H]6O[C@H](CO)[C@@H](O)[C@H](O)[C@H]6O[C@@H]6O[C@@H](C)[C@H](O)[C@@H](O)[C@H]6O)CC[C@]5(C)[C@H]4CC[C@]3(C)[C@H]1[C@@H]2C
MOL009469	Baihe	solasodine-3-O-α-L-rhamnopyranosyl-(1→2)-O-[β-D-glucopyranosyl-(1→4)]-β-D-glucopyranoside	C[C@@H]1CC[C@@]2(NC1)O[C@H]1C[C@@H]3[C@@H]4CC=C5C[C@@H](O[C@@H]6O[C@H](CO)[C@@H](O[C@@H]7O[C@H](CO)[C@@H](O)[C@H](O)[C@H]7O)[C@H](O)[C@H]6O[C@@H]6O[C@@H](C)[C@H](O)[C@@H](O)[C@H]6O)CC[C@]5(C)[C@H]4CC[C@]3(C)[C@H]1[C@@H]2C
MOL009470	Baihe	26-O-β-D-glucopyranosyl-3β,26-dihydroxy-cholestan-16,22-dioxo-3-O-α-L-rhamnopyranosyl-(1→2)-β-D-glucopyranoside	C[C@@H](CCC(=O)[C@@H](C)[C@@H]1C(=O)C[C@@H]2[C@@H]3CC[C@@H]4C[C@@H](O[C@@H]5O[C@H](CO)[C@@H](O)[C@H](O)[C@H]5O[C@@H]5O[C@@H](C)[C@H](O)[C@@H](O)[C@H]5O)CC[C@]4(C)[C@H]3CC[C@@]21C)CO[C@@H]1O[C@@H](C)[C@H](O)[C@@H](O)[C@H]1O
MOL009471	Baihe	26-O-β-D-glucopyranosyl-3β,26-dihydroxy-cholestan-16,22-dioxo-3-O-α-L-rhamnopyranosyl-(1→2)-β-D-glucopyranoside_qt	C[C@H](CO)CCC(=O)[C@@H](C)[C@@H]1C(=O)C[C@@H]2[C@@H]3CC[C@@H]4C[C@@H](O)CC[C@]4(C)[C@H]3CC[C@@]21C
MOL009472	Baihe	26-O-β-D-glucopyranosyl-nuatigenin-3-O-α-L-rhamnopyranosyl(1→2)-β-D-glucopyranoside	C[C@@H]1O[C@H](O[C@H]2[C@H](O[C@H]3CC[C@@]4(C)C(=CC[C@H]5[C@H]6C[C@@H]7O[C@]8(CC[C@@](C)(CO[C@@H]9O[C@H](CO)[C@@H](O)[C@H](O)[C@H]9O)O8)[C@@H](C)[C@@H]7[C@@]6(C)CC[C@@H]54)C3)O[C@H](CO)[C@@H](O)[C@@H]2O)[C@H](O)[C@H](O)[C@H]1O
MOL009473	Baihe	26-O-β-D-glucopyranosyl-nuatigenin-3-O-α-L-rhamnopyranosyl(1→2)-β-D-glucopyranoside_qt	C[C@H]1[C@H]2[C@H](C[C@@H]3[C@@H]4CC=C5C[C@@H](O)CC[C@]5(C)[C@H]4CC[C@]23C)O[C@]12CC[C@@](C)(CO)O2
MOL009474	Baihe	26-O-β-D-glucopyranosylnuatigenin-3-O-α-L-rhamnopyranosyl(1→2)-o-[β-D-glucopyranosyl(1→4)]-β-D-glucopyranoside	C[C@@H]1O[C@H](O[C@H]2[C@H](O[C@H]3CC[C@@]4(C)C(=CC[C@H]5[C@H]6C[C@@H]7O[C@]8(CC[C@@](C)(CO[C@@H]9O[C@H](CO)[C@@H](O)[C@H](O)[C@H]9O)O8)[C@@H](C)[C@@H]7[C@@]6(C)CC[C@@H]54)C3)O[C@H](CO)[C@@H](O[C@@H]3O[C@H](CO)[C@@H](O)[C@@H](O)[C@H]3O)[C@@H]2O)[C@H](O)[C@H](O)[C@H]1O
MOL009475	Baihe	26-O-β-D-glucopyranosylnuatigenin-3-O-α-L-rhamnopyranosyl(1→2)-o-[β-D-glucopyranosyl(1→4)]-β-D-glucopyranoside_qt	C[C@H]1[C@H]2[C@H](C[C@@H]3[C@@H]4CC=C5C[C@@H](O)CC[C@]5(C)[C@H]4CC[C@]23C)O[C@]12CC[C@@](C)(CO[C@@H]1O[C@H](CO)[C@@H](O)[C@H](O)[C@H]1O)O2
MOL009476	Baihe	brownioside	C[C@@H]1O[C@@H](O[C@H]2[C@H](O[C@H]3CC[C@@]4(C)C(=CC[C@H]5[C@H]6C[C@@H]7O[C@]8(CC[C@@H](COC(=O)C[C@@](C)(O)CC(=O)O)CO8)[C@@H](C)[C@@H]7[C@@]6(C)CC[C@@H]54)C3)O[C@H](CO)[C@@H](O)[C@@H]2O)[C@H](O)[C@H](O)[C@H]1O
MOL009477	Baihe	brownioside_qt	C[C@H]1[C@H]2[C@H](C[C@@H]3[C@@H]4CC=C5C[C@@H](O)CC[C@]5(C)[C@H]4CC[C@]23C)O[C@]12CC[C@@H](COC(=O)C[C@@](C)(O)CC(=O)O)CO2
MOL009478	Baihe	deacylbrownioside	C[C@@H]1O[C@@H](O[C@H]2[C@H](O[C@H]3CC[C@@]4(C)C(=CC[C@H]5[C@H]6C[C@@H]7O[C@]8(CC[C@@H](CO)CO8)[C@@H](C)[C@@H]7[C@@]6(C)CC[C@@H]54)C3)O[C@H](CO)[C@@H](O)[C@@H]2O)[C@H](O)[C@H](O)[C@H]1O
MOL009479	Baihe	deacylbrownioside_qt	C[C@H]1[C@H]2[C@H](C[C@@H]3[C@@H]4CC=C5C[C@@H](O)CC[C@]5(C)[C@H]4CC[C@]23C)O[C@]12CC[C@@H](CO)CO2
MOL009480	Baihe	regaloside A	O=C(/C=C/c1ccc(O)cc1)OC[C@@H](O)CO[C@@H]1O[C@H](CO)[C@H](O)[C@H](O)[C@H]1O
MOL009481	Baihe	regaloside B	CC(=O)OC[C@@H](COC(=O)/C=C\c1ccc(O)cc1)O[C@@H]1O[C@H](CO)[C@@H](O)[C@H](O)[C@H]1O
MOL009482	Baihe	regaloside B_qt	CC(=O)OC[C@H](O)COC(=O)/C=C/c1ccc(O)cc1
MOL009483	Baihe	regaloside D	O=C(/C=C\c1ccc(O)cc1)OC[C@H](CO)O[C@@H]1O[C@H](CO)[C@@H](O)[C@H](O)[C@H]1O
MOL009484	Baihe	regaloside E	CC(=O)OC[C@@H](COC(=O)/C=C\c1ccc(O)c(O)c1)O[C@@H]1O[C@H](CO)[C@@H](O)[C@H](O)[C@H]1O
MOL009485	Baihe	regaloside E_qt	CC(=O)OC[C@H](O)COC(=O)/C=C/c1ccc(O)c(O)c1
MOL009486	Baihe	regaloside F	COc1cc(/C=C/C(=O)OC[C@@H](O)CO[C@@H]2O[C@H](CO)[C@@H](O)[C@H](O)[C@H]2O)ccc1O
MOL009487	Baihe	regaloside F_qt	COc1cc(/C=C/C(=O)OC[C@@H](O)CO)ccc1O
MOL009488	Baihe	tetratriacontan-1-ol	CCCCCCCCCCCCCCCCCCCCCCCCCCCCCCCCCCO
MOL009489	Baihe	trans-4-(Isopropyl)-1-methylcyclohex-2-en-1-ol	CC(C)[C@H]1C=C[C@](C)(O)CC1
MOL009490	Baihe	Hex-3-enyl acetate	CC/C=C/CCOC(C)=O
MOL000273	Fuling	(2R)-2-[(3S,5R,10S,13R,14R,16R,17R)-3,16-dihydroxy-4,4,10,13,14-pentamethyl-2,3,5,6,12,15,16,17-octahydro-1H-cyclopenta[a]phenanthren-17-yl]-6-methylhept-5-enoic acid	CC(C)=CCC[C@@H](C(=O)O)[C@H]1[C@H](O)C[C@@]2(C)C3=CC[C@H]4C(C)(C)[C@@H](O)CC[C@]4(C)C3=CC[C@]12C
MOL000274	Fuling	3β-hydroxylanosta-7,9(11),24-trien-21-oic acid	CC(C)=CCC[C@@H](C(=O)O)[C@H]1CC[C@@]2(C)C3=CC[C@H]4C(C)(C)[C@@H](O)CC[C@]4(C)C3=CC[C@]12C
MOL000275	Fuling	trametenolic acid	CC(C)=CCC[C@@H](C(=O)O)[C@H]1CC[C@@]2(C)C3=C(CC[C@]12C)[C@@]1(C)CC[C@H](O)C(C)(C)[C@H]1CC3
MOL000276	Fuling	7,9(11)-dehydropachymic acid	C=C(CC[C@@H](C(=O)O)[C@H]1[C@H](O)C[C@@]2(C)C3=CC[C@H]4C(C)(C)[C@@H](OC(C)=O)CC[C@]4(C)C3=CC[C@]12C)C(C)C
MOL000277	Fuling	tumulosic acid	C=C(CC[C@@H](C(=O)O)[C@H]1[C@H](O)C[C@@]2(C)C3=C(CC[C@]12C)[C@@]1(C)CC[C@H](O)C(C)(C)[C@H]1CC3)C(C)C
MOL000278	Fuling	Beta-Glucan	CO[C@@H]1[C@@H](O)[C@H](O[C@@H]2[C@@H](O)[C@H](O[C@@H]3[C@@H](O)[C@H](C)O[C@H](CO)[C@H]3O)O[C@H](CO)[C@H]2O)O[C@H](CO)[C@H]1O
MOL000279	Fuling	Cerevisterol	CC(C)[C@@H](C)/C=C/[C@@H](C)[C@H]1CC[C@H]2C3=C[C@@H](O)[C@@]4(O)C[C@@H](O)CC[C@]4(C)[C@H]3CC[C@]12C
MOL000280	Fuling	(2R)-2-[(3S,5R,10S,13R,14R,16R,17R)-3,16-dihydroxy-4,4,10,13,14-pentamethyl-2,3,5,6,12,15,16,17-octahydro-1H-cyclopenta[a]phenanthren-17-yl]-5-isopropyl-hex-5-enoic acid	C=C(CC[C@@H](C(=O)O)[C@H]1[C@H](O)C[C@@]2(C)C3=CC[C@H]4C(C)(C)[C@@H](O)CC[C@]4(C)C3=CC[C@]12C)C(C)C
MOL000281	Fuling	Dimethyl L-malate	COC(=O)C[C@H](O)C(=O)OC
MOL000282	Fuling	ergosta-7,22E-dien-3beta-ol	CC(C)[C@@H](C)/C=C/[C@@H](C)[C@H]1CC[C@H]2C3=CC[C@H]4C[C@@H](O)CC[C@]4(C)[C@H]3CC[C@]12C
MOL000283	Fuling	Ergosterol peroxide	CC(C)[C@@H](C)CC[C@@H](C)[C@H]1CC[C@@H]2[C@]1(C)CC[C@]1(C)[C@H]3CC[C@@H](O)C[C@@]34C=C[C@@]21OO4
MOL000284	Fuling	L-uridine	O=c1ccn([C@@H]2O[C@@H](CO)[C@H](O)[C@@H]2O)c(=O)[nH]1
MOL000285	Fuling	(2R)-2-[(5R,10S,13R,14R,16R,17R)-16-hydroxy-3-keto-4,4,10,13,14-pentamethyl-1,2,5,6,12,15,16,17-octahydrocyclopenta[a]phenanthren-17-yl]-5-isopropyl-hex-5-enoic acid	C=C(CC[C@@H](C(=O)O)[C@H]1[C@H](O)C[C@@]2(C)C3=CC[C@H]4C(C)(C)C(=O)CC[C@]4(C)C3=CC[C@]12C)C(C)C
MOL000286	Fuling	β-amyrin acetate	CC(=O)O[C@H]1CC[C@@]2(C)[C@H](CC[C@]3(C)[C@@H]2CC=C2[C@H]4CC(C)(C)CC[C@]4(C)CC[C@]23C)C1(C)C
MOL000287	Fuling	3beta-Hydroxy-24-methylene-8-lanostene-21-oic acid	C=C(CC[C@@H](C(=O)O)[C@H]1CC[C@@]2(C)C3=C(CC[C@]12C)[C@@]1(C)CC[C@H](O)C(C)(C)[C@@H]1CC3)C(C)C
MOL000288	Fuling	pachyman	C[C@H]1[C@@H](O)[C@H](O[C@@H]2[C@@H](O)[C@H](O[C@@H]3[C@@H](O)[C@H](C)O[C@H](CO)[C@H]3O)O[C@H](CO)[C@H]2O)O[C@H](CO)[C@H]1O
MOL000289	Fuling	pachymic acid	C=C(CC[C@@H](C(=O)O)[C@H]1[C@H](O)C[C@@]2(C)C3=C(CC[C@]12C)[C@@]1(C)CC[C@H](OC(C)=O)C(C)(C)[C@H]1CC3)C(C)C
MOL000290	Fuling	Poricoic acid A	C=C(CC[C@@H](C(=O)O)[C@H]1[C@H](O)C[C@@]2(C)C3=CC[C@@H](C(=C)C)[C@](C)(CCC(=O)O)C3=CC[C@]12C)C(C)C
MOL000291	Fuling	Poricoic acid B	C=C(C)[C@@H]1CC=C2C(=CC[C@]3(C)[C@@H]([C@@H](CCC=C(C)C)C(=O)O)[C@H](O)C[C@@]23C)[C@@]1(C)CCC(=O)O
MOL000292	Fuling	poricoic acid C	C=C(CC[C@@H](C(=O)O)[C@H]1CC[C@@]2(C)C3=CC[C@@H](C(=C)C)[C@](C)(CCC(=O)O)C3=CC[C@]12C)C(C)C
MOL000293	Fuling	poricoic acid D	C=C(C)[C@@H]1CC=C2C(=CC[C@]3(C)[C@@H]([C@@H](CCC(=C)C(C)(C)O)C(=O)O)[C@H](O)C[C@@]23C)[C@@]1(C)CCC(=O)O
MOL000294	Fuling	poricoic acid DM	C=C(C)[C@H]1CC=C2C(=CC[C@]3(C)[C@@H]([C@@H](CCC(=C)C(C)(C)O)C(=O)O)[C@H](O)C[C@@]23C)[C@@]1(C)CCC(=O)OC
MOL000295	Fuling	alexandrin	CC[C@H](CC[C@@H](C)[C@H]1CC[C@@H]2[C@H]3CC=C4C[C@H](O[C@@H]5O[C@H](CO)[C@@H](O)[C@H](O)[C@H]5O)CC[C@]4(C)[C@@H]3CC[C@@]21C)C(C)C
MOL000296	Fuling	hederagenin	CC[C@H](CC[C@@H](C)[C@H]1CC[C@@H]2[C@H]3CC=C4C[C@H](O)CC[C@]4(C)[C@@H]3CC[C@@]21C)C(C)C
MOL000297	Fuling	Tumulosic acid	C=C(CC[C@@H](C(=O)O)[C@H]1[C@H](O)C[C@@]2(C)C3=C(CC[C@]12C)[C@@]1(C)CC[C@H](O)C(C)(C)[C@@H]1CC3)C(C)C
MOL000298	Fuling	ergosterol	CC(C)[C@@H](C)/C=C/[C@@H](C)[C@H]1CC[C@H]2C3=CC=C4C[C@@H](O)CC[C@]4(C)[C@H]3CC[C@]12C
MOL000299	Fuling	Trimethyl citrate	COC(=O)CC(O)(CC(=O)OC)C(=O)OC
MOL000300	Fuling	dehydroeburicoic acid	C=C(CC[C@H](C(=O)O)[C@@H]1CC[C@@H]2C3=CC[C@@H]4C(C)(C)[C@H]([O-])CC[C@@]4(C)C3=CC[C@]21C)C(C)C
MOL000301	Fuling	2-lauroleic acid	CCCCCCCCC/C=C/C(=O)O
MOL000302	Fuling	Undekansaeure	CCCCCCCCCCC(=O)O
MOL000303	Fuling	caprylic acid	CCCCCCCC(=O)O
MOL000304	Fuling	Ethyl glucoside	CCO[C@@H]1O[C@H](CO)[C@@H](O)[C@H](O)[C@H]1O
MOL000305	Fuling	lauric acid	CCCCCCCCCCCC(=O)O
MOL000069	Fuling	palmitic acid	CCCCCCCCCCCCCCCC(=O)O
MOL001477	Shanzhaye	tyramine	NCCc1ccc(O)cc1
MOL001691	Shanzhaye	vitamin c	O=C1O[C@H]([C@@H](O)CO)C(O)=C1O
MOL000002	Shanzhaye	cyanidol	Oc1cc(O)c2cc(O)c(-c3ccc(O)c(O)c3)[o+]c2c1
MOL001955	Shanzhaye	Heriguard	O=C(/C=C/c1ccc(O)c(O)c1)O[C@@H]1C[C@](O)(C(=O)O)C[C@@H](O)[C@H]1O
MOL000223	Shanzhaye	caffeic acid	O=C(O)/C=C/c1ccc(O)c(O)c1
MOL002730	Shanzhaye	Vitamin- G	Cc1cc2nc3c(=O)[nH]c(=O)nc-3n(C[C@H](O)[C@H](O)[C@H](O)CO)c2cc1C
MOL000354	Shanzhaye	isorhamnetin	COc1cc(-c2oc3cc(O)cc(O)c3c(=O)c2O)ccc1O
MOL000359	Shanzhaye	sitosterol	CC[C@H](CC[C@@H](C)[C@H]1CC[C@H]2[C@@H]3CC=C4C[C@H](O)CC[C@]4(C)[C@H]3CC[C@]12C)C(C)C
MOL004925	Shanzhaye	vitexin	O=c1cc(-c2ccc(O)cc2)oc2c([C@@H]3O[C@H](CO)[C@@H](O)[C@H](O)[C@H]3O)c(O)cc(O)c12
MOL000414	Shanzhaye	Caffeate	O=C(O)/C=C\c1ccc(O)c(O)c1
MOL000415	Shanzhaye	rutin	C[C@@H]1O[C@@H](OC[C@H]2O[C@@H](Oc3c(-c4ccc(O)c(O)c4)oc4cc(O)cc(O)c4c3=O)[C@H](O)[C@@H](O)[C@@H]2O)[C@H](O)[C@H](O)[C@H]1O
MOL000421	Shanzhaye	nicotinic acid	O=C(O)c1cccnc1
MOL000422	Shanzhaye	kaempferol	O=c1c(O)c(-c2ccc(O)cc2)oc2cc(O)cc(O)c12
MOL004368	Shanzhaye	Hyperin	O=c1c(O[C@@H]2O[C@H](CO)[C@H](O)[C@H](O)[C@H]2O)c(-c2ccc(O)c(O)c2)oc2cc(O)cc(O)c12
MOL000449	Shanzhaye	Stigmasterol	CC[C@H](/C=C/[C@@H](C)[C@H]1CC[C@H]2[C@@H]3CC=C4C[C@@H](O)CC[C@]4(C)[C@H]3CC[C@]12C)C(C)C
MOL004178	Shanzhaye	orientin	O=c1cc(-c2ccc(O)c(O)c2)oc2c([C@@H]3O[C@H](CO)[C@@H](O)[C@H](O)[C@H]3O)c(O)cc(O)c12
MOL000511	Shanzhaye	ursolic acid	C[C@H]1[C@H](C)CC[C@]2(C(=O)O)CC[C@]3(C)C(=CC[C@@H]4[C@@]5(C)CC[C@H](O)C(C)(C)[C@@H]5CC[C@]43C)[C@H]12
MOL005559	Shanzhaye	Maslinic acid	CC1(C)CC[C@]2(C(=O)O)CC[C@]3(C)C(=CC[C@@H]4[C@@]5(C)C[C@@H](O)[C@H](O)C(C)(C)[C@@H]5CC[C@]43C)[C@@H]2C1
MOL000598	Shanzhaye	Octacosanol	CCCCCCCCCCCCCCCCCCCCCCCCCCCCO
MOL006077	Shanzhaye	Thiamine	Cc1ncc(C[n+]2csc(CCO)c2C)c(N)n1
MOL006356	Shanzhaye	sorbitol	OC[C@@H](O)[C@@H](O)[C@H](O)[C@@H](O)CO
MOL000073	Shanzhaye	ent-Epicatechin	Oc1cc(O)c2c(c1)O[C@@H](c1ccc(O)c(O)c1)[C@@H](O)C2
MOL000771	Shanzhaye	p-coumaric acid	O=C(O)/C=C/c1ccc(O)cc1
MOL000498	Shanzhaye	isoorientin	O=c1cc(-c2ccc(O)c(O)c2)oc2cc(O)c([C@@H]3O[C@H](CO)[C@@H](O)[C@H](O)[C@H]3O)c(O)c12
MOL008886	Shanzhaye	2-Methoxyphenethylamine	COc1ccccc1CCN
MOL008887	Shanzhaye	(1S)-1-phenylethanamine	C[C@H](N)c1ccccc1
MOL008888	Shanzhaye	Vitexin-2-O-rhamnoside	C[C@H]1O[C@@H](O[C@@H]2[C@@H](O)[C@H](O)[C@@H](CO)O[C@@H]2c2c(O)cc(O)c3c(=O)cc(-c4ccc(O)cc4)oc23)[C@@H](O)[C@@H](O)[C@@H]1O
MOL008889	Shanzhaye	5,7-dihydroxy-2-(4-hydroxyphenyl)-8-[(2R,3R,4R,5S,6R)-3,4,5-trihydroxy-6-methylol-tetrahydropyran-2-yl]chromone	O=c1cc(-c2ccc(O)cc2)oc2c([C@H]3O[C@H](CO)[C@@H](O)[C@H](O)[C@H]3O)c(O)cc(O)c12
MOL008890	Shanzhaye	DIETHYLAMINE	CCNCC
MOL008891	Shanzhaye	NEH	CCN
MOL008892	Shanzhaye	Valamine	CC(C)CN
MOL000098	Shanzhaye	quercetin	O=c1c(O)c(-c2ccc(O)c(O)c2)oc2cc(O)cc(O)c12
MOL001521	Suanzaoren	ceanothic acid	C=C(C)[C@H]1CC[C@@]2(C(=O)O)CC[C@]3(C)[C@H](CC[C@H]4[C@@]5(C)[C@H](C(=O)O)[C@@H](O)C(C)(C)[C@@H]5CC[C@@]43C)[C@H]12
MOL001522	Suanzaoren	(S)-Coclaurine	COc1cc2c(cc1O)[C@H](Cc1ccc(O)cc1)NCC2
MOL001523	Suanzaoren	cyclic adenosine 3',5'-monophosphate(cAMP)	CC(=O)OCO[P@]1(=O)OC[C@H]2O[C@@H](n3cnc4c(N)ncnc43)[C@H](O)[C@@H]2O1
MOL001524	Suanzaoren	eleutheroside A	CC[C@H](CC[C@H](C)[C@@H]1CC[C@H]2[C@@H]3CC=C4C[C@@H](O[C@@H]5O[C@H](CO)[C@@H](O)[C@H](O)[C@H]5O)CC[C@]4(C)[C@H]3CC[C@@]21C)C(C)C
MOL001525	Suanzaoren	Daucosterol	CC[C@H](CC[C@H](C)[C@@H]1CC[C@H]2[C@@H]3CC=C4C[C@@H](O)CC[C@]4(C)[C@H]3CC[C@@]21C)C(C)C
MOL001526	Suanzaoren	jujuboside A	CC(C)=C[C@H]1C[C@@](C)(O)[C@H]2[C@H]3CC[C@@H]4[C@@]5(C)CC[C@H](O[C@@H]6OC[C@H](O)[C@@H](O[C@H]7O[C@@H](CO[C@H]8O[C@@H](CO)[C@H](O)[C@@H](O)[C@@H]8O)[C@H](O)[C@@H](O)[C@@H]7O[C@H]7OC[C@@H](O)[C@H](O)[C@@H]7O)[C@H]6O[C@H]6O[C@@H](C)[C@H](O)[C@@H](O)[C@@H]6O)C(C)(C)[C@@H]5CC[C@@]4(C)[C@]34CO[C@]2(C4)O1
MOL001527	Suanzaoren	jujuboside A_qt	CC(C)=C[C@@H]1C[C@](C)(O)[C@@H]2[C@H]3CC[C@H]4[C@]5(C)CC[C@H](O)C(C)(C)[C@H]5CC[C@]4(C)[C@]34CO[C@]2(C4)O1
MOL001528	Suanzaoren	jujuboside B	CC(C)=C[C@@]12C[C@@](C)(O)[C@@H]3[C@H]4CC[C@@H]5[C@](C)(CC[C@H]6C(C)(C)[C@@H](O[C@H]7OC[C@H](O)[C@H](O[C@@H]8O[C@@H](CO)[C@H](O)[C@H](O)[C@H]8O[C@@H]8OC[C@@H](O)[C@H](O)[C@H]8O)[C@@H]7O[C@H]7O[C@@H](C)[C@H](O)[C@@H](O)[C@@H]7O)CC[C@]56C)[C@@H]4C[C@]3(CO1)O2
MOL001529	Suanzaoren	jujuboside B_qt	CC(C)=C[C@@]12C[C@@](C)(O)[C@@H]3[C@@H]4CC[C@H]5[C@](C)(CC[C@H]6C(C)(C)[C@@H](O)CC[C@]56C)[C@H]4C[C@]3(CO1)O2
MOL001530	Suanzaoren	n-methylasimilobine	COc1c(O)cc2c3c1-c1ccccc1C[C@@H]3N(C)CC2
MOL001531	Suanzaoren	dl-Nuciferine	COc1cc2c3c(c1OC)-c1ccccc1C[C@@H]3N(C)CC2
MOL001532	Suanzaoren	phytosterol	CC[C@H](CC[C@@H](C)[C@H]1CC[C@@H]2[C@@H]3CC=C4C[C@@H](O)CC[C@]4(C)[C@H]3CC[C@@]21C)C(C)C
MOL001533	Suanzaoren	sanjoinine A	CC(C)C[C@H]1NC(=O)[C@H](NC(=O)[C@@H](Cc2ccccc2)N(C)C)[C@@H](C(C)C)Oc2ccc(cc2)/C=C/NC1=O
MOL001534	Suanzaoren	sanjoinine B	CN[C@H](Cc1ccccc1)C(=O)N[C@H]1C(=O)N[C@H](CC(C)C)C(=O)N/C=C/c2ccc(cc2)O[C@@H]1C(C)C
MOL001535	Suanzaoren	sanjoinine D	CO[C@H]1CNC(=O)[C@@H](CC(C)C)NC(=O)[C@H](NC(=O)[C@@H](Cc2ccccc2)N(C)C)[C@@H](C(C)C)Oc2ccc1cc2
MOL001536	Suanzaoren	sanjoinine F	CC(C)C[C@@H](O)[C@H]1NC(=O)[C@H](NC(=O)[C@@H](Cc2ccccc2)N(C)C)[C@@H](C(C)C)Oc2ccc(cc2)/C=C/NC1=O
MOL001537	Suanzaoren	sanjoinine G1	CC(C)C[C@@H]1NC(=O)[C@@H](NC(=O)[C@@H](Cc2ccccc2)N(C)C)[C@H](C(C)C)Oc2ccc(cc2)[C@@H](O)CNC1=O
MOL001538	Suanzaoren	(2S,3S)-N-[(1S)-1-carbamoyl-3-methyl-butyl]-2-[[(2S)-2-dimethylamino-3-phenyl-propanoyl]amino]-3-(4-formylphenoxy)-4-methyl-valeramide	CC(C)C[C@H](NC(=O)[C@@H](NC(=O)[C@H](Cc1ccccc1)N(C)C)[C@@H](Oc1ccc(C=O)cc1)C(C)C)C(N)=O
MOL001539	Suanzaoren	sanjoinenine	CC(C)C[C@H]1NC(=O)[C@H](NC(=O)/C=C/c2ccccc2)[C@@H](C(C)C)Oc2ccc(cc2)/C=C/NC1=O
MOL001540	Suanzaoren	Spinosin	COc1cc2oc(-c3ccc(O)cc3)cc(=O)c2c(O)c1[C@@H]1O[C@H](CO)[C@@H](O)[C@H](O)[C@H]1O[C@@H]1O[C@H](CO)[C@@H](O)[C@H](O)[C@H]1O
MOL001541	Suanzaoren	4H-Benzopyran-4-one, 6-beta-D-glucopyranosyl-5-hydroxy-2-(4-hydroxyphenyl)-7-methoxy-	COc1cc2oc(-c3ccc(O)cc3)cc(=O)c2c(O)c1[C@@H]1O[C@H](CO)[C@@H](O)[C@H](O)[C@H]1O
MOL001542	Suanzaoren	swertisin	COc1cc2oc(-c3ccc(O)cc3)cc(=O)c2c(O)c1[C@H]1O[C@@H](CO)[C@H](O)[C@H](O)[C@@H]1O
MOL001543	Suanzaoren	Vicenin-2	O=c1cc(-c2ccc(O)cc2)oc2c([C@@H]3O[C@H](CO)[C@@H](O)[C@H](O)[C@H]3O)c(O)c([C@@H]3O[C@H](CO)[C@@H](O)[C@H](O)[C@H]3O)c(O)c12
MOL001544	Suanzaoren	zivulgarin	COc1cc2oc(-c3ccc(O)cc3)cc(=O)c2c(O)c1[C@H]1O[C@@H](CO)[C@H](O[C@@H]2O[C@@H](CO)[C@@H](O)[C@H](O)[C@H]2O)[C@@H](O)[C@@H]1O
MOL001545	Suanzaoren	zivulgarin_qt	COc1cc2oc(-c3ccc(O)cc3)cc(=O)c2c(O)c1[C@H]1O[C@@H](CO)[C@H](O)[C@@H](O)[C@@H]1O
MOL001546	Suanzaoren	zizyphusine	COc1ccc2c(c1OC)-c1c(O)c(O)cc3c1[C@H](C2)[N+](C)(C)CC3
MOL001547	Suanzaoren	6'-p-coumaroylspinosin	COc1cc(/C=C/C(=O)OC[C@H]2O[C@@H](O[C@H]3[C@H](O)[C@@H](O)[C@H](CO)O[C@@H]3c3c(C)cc4oc(-c5ccc(O)cc5)cc(=O)c4c3O)[C@H](O)[C@@H](O)[C@@H]2O)ccc1O
MOL001548	Suanzaoren	6'-sinapoylspinosin	COC1=Cc2oc(-c3ccc(O)cc3)cc(=O)c2C[C@@H]1[C@@H]1O[C@H](CO)[C@@H](O)[C@@H](O)[C@H]1O[C@H]1O[C@@H](COC(=O)/C=C/c2cc(OC)c(O)c(OC)c2)[C@H](O)[C@H](O)[C@@H]1O
MOL001549	Suanzaoren	alphitolic acid	C=C(C)[C@@H]1CC[C@]2(C(=O)O)CC[C@]3(C)C(=CC[C@H]4[C@@]5(C)C[C@@H](O)[C@H](O)C(C)(C)[C@H]5CC[C@]43C)[C@@H]12
MOL001550	Suanzaoren	amphibine D	CC[C@H](C)[C@@H]1NC(=O)[C@H]2[C@H](CCN2C(=O)[C@H](NC(=O)[C@@H](Cc2ccccc2)N(C)C)[C@@H](C)CC)Oc2ccc(cc2)/C=C\NC1=O
MOL001551	Suanzaoren	Trochol	C=C(C)[C@@H]1CC[C@]2(CO)CC[C@]3(C)[C@H](CC[C@@H]4[C@@]5(C)CC[C@H](O)C(C)(C)[C@@H]5CC[C@]43C)[C@@H]12
MOL000211	Suanzaoren	Mairin	C=C(C)[C@@H]1CC[C@]2(C(=O)O)CC[C@]3(C)[C@H](CC[C@@H]4[C@@]5(C)CC[C@H](O)C(C)(C)[C@@H]5CC[C@]43C)[C@@H]12
MOL000360	Suanzaoren	FER	COc1cc(/C=C/C(=O)O)ccc1O
MOL000105	Shanzhuyu	protocatechuic acid	O=C(O)c1ccc(O)c(O)c1
MOL000118	Shanzhuyu	(L)-alpha-Terpineol	CC1=CC[C@@H](C(C)(C)O)CC1
MOL000126	Shanzhuyu	(-)-nopinene	C=C1CC[C@H]2C[C@@H]1C2(C)C
MOL001300	Shanzhuyu	PEL	OCCc1ccccc1
MOL000131	Shanzhuyu	EIC	CCCCC/C=C\C/C=C\CCCCCCCC(=O)O
MOL001393	Shanzhuyu	myristic acid	CCCCCCCCCCCCCC(=O)O
MOL001394	Shanzhuyu	Oktadekan	CCCCCCCCCCCCCCCCCC
MOL001398	Shanzhuyu	Methyllinolenate	CC/C=C\C/C=C\C/C=C\CCCCCCCC(=O)OC
MOL001403	Shanzhuyu	ERUCAMIDE	CCCCCCCC/C=C\CCCCCCCCCCCC(N)=O
MOL001468	Shanzhuyu	MLT	O=C(O)C[C@H](O)C(=O)O
MOL001494	Shanzhuyu	Mandenol	CCCCC/C=C\C/C=C\CCCCCCCC(=O)OCC
MOL001495	Shanzhuyu	Ethyl linolenate	CC/C=C/C/C=C/C/C=C/CCCCCCCC(=O)OCC
MOL001562	Shanzhuyu	Nonadecene	C=CCCCCCCCCCCCCCCCCC
MOL001599	Shanzhuyu	α-cubebol	CC1=C[C@@H]2[C@H](CC1)[C@](C)(O)CCC2(C)C
MOL001600	Shanzhuyu	copaene	CC1=CC[C@@H]2[C@H]3[C@H](C(C)C)CC[C@]2(C)[C@@H]13
MOL001604	Shanzhuyu	Linalool	C=C[C@](C)(O)CC[C@H]1OC1(C)C
MOL001606	Shanzhuyu	BB_NC-0668	C=C(C)[C@@H]1CCC2=CCC[C@@H](C)[C@]2(C)C1
MOL001618	Shanzhuyu	Pellitorin	CCCCC/C=C/C=C/C(=O)NCC(C)C
MOL001619	Shanzhuyu	UPL	CCCCCCCCCCCCCCCCCCC
MOL001680	Shanzhuyu	Loganin	COC(=O)C1=CO[C@@H](O[C@@H]2O[C@H](CO)[C@@H](O)[C@H](O)[C@H]2O)[C@@H]2[C@@H](C)[C@@H](O)C[C@H]12
MOL001681	Shanzhuyu	methyl (1R,4aS,6S,7R,7aS)-1,6-dihydroxy-7-methyl-1,4a,5,6,7,7a-hexahydrocyclopenta[d]pyran-4-carboxylate	COC(=O)C1=CO[C@@H](O)[C@@H]2[C@@H](C)[C@@H](O)C[C@H]12
MOL001682	Shanzhuyu	(1S,4aS,6R,8S,8aS)-6-hydroxy-8-methyl-1-[(2S,3R,4S,5S,6R)-3,4,5-trihydroxy-6-methylol-tetrahydropyran-2-yl]oxy-1,4a,5,6,8,8a-hexahydropyrano[4,3-d]pyran-4-carboxylic acid methyl ester	COC(=O)C1=CO[C@@H](O[C@@H]2O[C@H](CO)[C@@H](O)[C@H](O)[C@H]2O)[C@@H]2[C@H](C)O[C@@H](O)C[C@H]12
MOL001683	Shanzhuyu	morroniside_qt	COC(=O)C1=CO[C@@H](O)[C@@H]2[C@H](C)O[C@@H](O)C[C@H]12
MOL001696	Shanzhuyu	Morusin	CC(C)=CCc1c(-c2ccc(O)cc2O)oc2c3c(cc(O)c2c1=O)OC(C)(C)C=C3
MOL000172	Shanzhuyu	Furol	O=Cc1ccco1
MOL001739	Shanzhuyu	zoomaric acid	CCCCCC/C=C\CCCCCCCC(=O)O
MOL001746	Shanzhuyu	ELD	CCCCCCCC/C=C\CCCCCCCC(N)=O
MOL001771	Shanzhuyu	poriferast-5-en-3beta-ol	CC[C@@H](CC[C@@H](C)[C@H]1CC[C@H]2[C@@H]3CC=C4C[C@@H](O)CC[C@]4(C)[C@H]3CC[C@]12C)C(C)C
MOL001816	Shanzhuyu	Amide HPL	CCCCCCCCCCCCCCCC(N)=O
MOL001886	Shanzhuyu	Tar	O=C(O)[C@@H](O)[C@H](O)C(=O)O
MOL001889	Shanzhuyu	Methyl linolelaidate	CCCCC/C=C/C/C=C/CCCCCCCC(=O)OC
MOL001893	Shanzhuyu	BU3	C[C@@H](O)[C@@H](C)O
MOL001906	Shanzhuyu	Methylgallate	COC(=O)c1cc(O)c(O)c(O)c1
MOL000199	Shanzhuyu	Safrol	C=CCc1ccc2c(c1)OCO2
MOL000206	Shanzhuyu	isoeugenol	C/C=C/c1ccc(O)c(OC)c1
MOL000207	Shanzhuyu	Methyleugenol	C=CCc1ccc(OC)c(OC)c1
MOL002167	Shanzhuyu	WLN: T5OJ BVO1	COC(=O)c1ccco1
MOL000223	Shanzhuyu	caffeic acid	O=C(O)/C=C/c1ccc(O)c(O)c1
MOL002250	Shanzhuyu	[(2R,3R,4S,5R,6R)-3,5-dihydroxy-2-(3,4,5-trihydroxybenzoyl)oxy-6-[(3,4,5-trihydroxybenzoyl)oxymethyl]oxan-4-yl] 3,4,5-trihydroxybenzoate	O=C(OC[C@H]1O[C@H](OC(=O)c2cc(O)c(O)c(O)c2)[C@H](O)[C@@H](OC(=O)c2cc(O)c(O)c(O)c2)[C@@H]1O)c1cc(O)c(O)c(O)c1
MOL002307	Shanzhuyu	20-Hexadecanoylingenol	CCCCCCCCCCCCCCCC(=O)OCC1=C[C@@H]2C(=O)[C@]3(C=C(C)[C@H](O)[C@@]3(O)[C@@H]1O)[C@H](C)C[C@@H]1[C@H]2C1(C)C
MOL002343	Shanzhuyu	tetrandrine	COc1ccc2cc1Oc1ccc(cc1)C[C@H]1c3cc(c(OC)cc3CCN1C)Oc1c(OC)c(OC)cc3c1[C@H](C2)N(C)CC3
MOL002373	Shanzhuyu	gamma-tocopherol	Cc1c(O)cc2c(c1C)O[C@](C)(CCC[C@H](C)CCC[C@H](C)CCCC(C)C)CC2
MOL002534	Shanzhuyu	1,6-dimethyl-4-isopropyl-1,2,3,4,4a,7-hexahydronaphthalene	CC1=C[C@@H]2C(=CC1)[C@H](C)CC[C@H]2C(C)C
MOL000261	Shanzhuyu	Myristicin	C=CCc1cc(OC)c2c(c1)OCO2
MOL000263	Shanzhuyu	oleanolic acid	CC1(C)CC[C@]2(C(=O)O)CC[C@]3(C)C(=CC[C@@H]4[C@@]5(C)CC[C@H](O)C(C)(C)[C@@H]5CC[C@]43C)[C@@H]2C1
MOL000269	Shanzhuyu	Elemicin	C=CCc1cc(OC)c(OC)c(OC)c1
MOL000027	Shanzhuyu	alpha-Curcumene	CC(C)=CCC[C@@H](C)c1ccc(C)cc1
MOL002703	Shanzhuyu	OCTADECENE	C=CCCCCCCCCCCCCCCCC
MOL002778	Shanzhuyu	THZ	c1ccc2scnc2c1
MOL002850	Shanzhuyu	butylated hydroxytoluene	Cc1cc(C(C)(C)C)c(O)c(C(C)(C)C)c1
MOL002879	Shanzhuyu	Diop	CC(C)CCCCCOC(=O)c1ccccc1C(=O)OCCCCCC(C)C
MOL002883	Shanzhuyu	Ethyl oleate (NF)	CCCCCCCC/C=C\CCCCCCCC(=O)OCC
MOL003010	Shanzhuyu	quercetin-3-o-beta-D-glu	O=C(O)[C@H]1O[C@H](Oc2c(-c3ccc(O)c(O)c3)oc3cc(O)cc(O)c3c2=O)[C@H](O)[C@@H](O)[C@@H]1O
MOL000305	Shanzhuyu	lauric acid	CCCCCCCCCCCC(=O)O
MOL003080	Shanzhuyu	2-METHYLPENTADECANE	CCCCCCCCCCCCCC(C)C
MOL003137	Shanzhuyu	Leucanthoside	COc1cc2oc(-c3ccc(O)c(O)c3)cc(=O)c2c(O)c1[C@@H]1O[C@H](CO)[C@@H](O)[C@H](O)[C@H]1O
MOL003166	Shanzhuyu	Swertiamarin	C=C[C@H]1[C@H](O[C@@H]2O[C@H](CO)[C@@H](O)[C@H](O)[C@H]2O)OC=C2C(=O)OCC[C@]21O
MOL003374	Shanzhuyu	Urushiol III	CCC/C=C/C/C=C/CCCCCCCc1cccc(O)c1O
MOL000034	Shanzhuyu	2-[(1R,3S,4S)-3-isopropenyl-4-methyl-4-vinylcyclohexyl]propan-2-ol	C=C[C@]1(C)CC[C@@H](C(C)(C)O)C[C@H]1C(=C)C
MOL003484	Shanzhuyu	PEY	c1ccc2c(c1)ccc1ccccc12
MOL003527	Shanzhuyu	Tyranton	CC(=O)CC(C)(C)O
MOL003546	Shanzhuyu	Aristolone	C[C@@H]1CCCC2=CC(=O)[C@@H]3[C@@H](C3(C)C)[C@]21C
MOL003547	Shanzhuyu	Azaron	C/C=C/c1cc(OC)c(OC)cc1OC
MOL000357	Shanzhuyu	Sitogluside	CC[C@H](CC[C@@H](C)[C@H]1CC[C@H]2[C@@H]3CC=C4C[C@@H](O[C@@H]5O[C@H](CO)[C@@H](O)[C@H](O)[C@H]5O)CC[C@]4(C)[C@H]3CC[C@]12C)C(C)C
MOL003573	Shanzhuyu	calacorene	CC1=CC[C@@H](C(C)C)c2cc(C)ccc21
MOL000358	Shanzhuyu	beta-sitosterol	CC[C@H](CC[C@@H](C)[C@H]1CC[C@H]2[C@@H]3CC=C4C[C@@H](O)CC[C@]4(C)[C@H]3CC[C@]12C)C(C)C
MOL000359	Shanzhuyu	sitosterol	CC[C@H](CC[C@@H](C)[C@H]1CC[C@H]2[C@@H]3CC=C4C[C@H](O)CC[C@]4(C)[C@H]3CC[C@]12C)C(C)C
MOL003788	Shanzhuyu	Cinnamein	O=C(/C=C/c1ccccc1)OCc1ccccc1
MOL003789	Shanzhuyu	Coumaran	c1ccc2c(c1)CCO2
MOL003877	Shanzhuyu	Fuseloel	CC(C)CCO
MOL003940	Shanzhuyu	Stearamide	CCCCCCCCCCCCCCCCCC(N)=O
MOL003955	Shanzhuyu	D-Cystine	N[C@@H](CSSC[C@H](N)C(=O)O)C(=O)O
MOL003969	Shanzhuyu	L-Serin	N[C@@H](CO)C(=O)O
MOL003971	Shanzhuyu	Threonin	C[C@@H](O)[C@H](N)C(=O)O
MOL004048	Shanzhuyu	keto-L-fructose	O=C(CO)[C@H](O)[C@@H](O)[C@@H](O)CO
MOL000041	Shanzhuyu	PHA	N[C@@H](Cc1ccccc1)C(=O)O
MOL000042	Shanzhuyu	LPG	C[C@H](N)C(=O)O
MOL004284	Shanzhuyu	2-Nonadecanone	CCCCCCCCCCCCCCCCCC(C)=O
MOL000431	Shanzhuyu	coumarin	O=c1ccc2ccccc2o1
MOL000449	Shanzhuyu	Stigmasterol	CC[C@H](/C=C/[C@@H](C)[C@H]1CC[C@H]2[C@@H]3CC=C4C[C@@H](O)CC[C@]4(C)[C@H]3CC[C@]12C)C(C)C
MOL004582	Shanzhuyu	Methyl naphthalene	Cc1cccc2ccccc12
MOL004590	Shanzhuyu	2-METHYLHEXADECANE	CCCCCCCCCCCCCCC(C)C
MOL004741	Shanzhuyu	(7aR)-4,4,7a-trimethyl-6,7-dihydro-5H-benzofuran-2-one	CC1(C)CCC[C@@]2(C)OC(=O)C=C12
MOL000475	Shanzhuyu	anethole	C/C=C/c1ccc(OC)cc1
MOL004784	Shanzhuyu	Stenol	CCCCCCCCCCCCCCCCCCO
MOL000050	Shanzhuyu	GLY	NCC(=O)O
MOL005022	Shanzhuyu	1,8-DIMETHYLNAPHTHALENE	Cc1cccc2cccc(C)c12
MOL000511	Shanzhuyu	ursolic acid	C[C@H]1[C@H](C)CC[C@]2(C(=O)O)CC[C@]3(C)C(=CC[C@@H]4[C@@]5(C)CC[C@H](O)C(C)(C)[C@@H]5CC[C@]43C)[C@H]12
MOL001996	Shanzhuyu	Betulonic acid	C=C(C)[C@@H]1CC[C@]2(C(=O)O)CC[C@]3(C)[C@H](CC[C@@H]4[C@@]5(C)CCC(=O)C(C)(C)[C@@H]5CC[C@]43C)[C@@H]12
MOL000513	Shanzhuyu	3,4,5-trihydroxybenzoic acid	O=C(O)c1cc(O)c(O)c(O)c1
MOL000052	Shanzhuyu	Gulutamine	N[C@@H](CCC(=O)O)C(=O)O
MOL000520	Shanzhuyu	alpha-amyrin	C[C@H]1[C@H](C)CC[C@]2(C)CC[C@]3(C)C(=CC[C@@H]4[C@@]5(C)CC[C@H](O)C(C)(C)[C@@H]5CC[C@]43C)[C@H]12
MOL005272	Shanzhuyu	13-Tetradecenyl acetate	C=CCCCCCCCCCCCCOC(C)=O
MOL005306	Shanzhuyu	Acetal	CCOC(C)OCC
MOL005360	Shanzhuyu	malkangunin	CC(=O)O[C@H]1[C@H](OC(=O)c2ccccc2)[C@H]2C[C@@]3(OC2(C)C)[C@@H](C)CC[C@@H](O)[C@]13CO
MOL005386	Shanzhuyu	Vulgarin	C[C@@H]1C(=O)O[C@H]2[C@H]1CC[C@@]1(C)C(=O)C=C[C@@](C)(O)[C@H]21
MOL005449	Shanzhuyu	h-Met-h	CSCC[C@H](N)C(=O)O
MOL005467	Shanzhuyu	Epicatechin gallate	O=C(O[C@H]1Cc2c(O)cc(O)cc2O[C@H]1c1ccc(O)c(O)c1)c1cc(O)c(O)c(O)c1
MOL005468	Shanzhuyu	1,2,3,6-tetra-O-galloyl-β-D-glucose	O=C(OC[C@H]1O[C@@H](OC(=O)c2cc(O)c(O)c(O)c2)[C@@H](OC(=O)c2cc(O)c(O)c(O)c2)[C@@H](OC(=O)c2cc(O)c(O)c(O)c2)[C@@H]1O)c1cc(O)c(O)c(O)c1
MOL005469	Shanzhuyu	1,2,3-tri-O-galloyl-β-D-glucose	O=C(O[C@@H]1O[C@H](CO)[C@@H](O)[C@H](OC(=O)c2cc(O)c(O)c(O)c2)[C@@H]1OC(=O)c1cc(O)c(O)c(O)c1)c1cc(O)c(O)c(O)c1
MOL005470	Shanzhuyu	Durol	Cc1cc(C)c(C)cc1C
MOL005471	Shanzhuyu	[(2R,3R,4S,5S,6R)-4,5-dihydroxy-2-(3,4,5-trihydroxybenzoyl)oxy-6-[(3,4,5-trihydroxybenzoyl)oxymethyl]oxan-3-yl] 3,4,5-trihydroxybenzoate	O=C(OC[C@H]1O[C@H](OC(=O)c2cc(O)c(O)c(O)c2)[C@H](OC(=O)c2cc(O)c(O)c(O)c2)[C@@H](O)[C@@H]1O)c1cc(O)c(O)c(O)c1
MOL005472	Shanzhuyu	1,2-Benzenedicarboxylicacid, mono(2-ethyl) hexylester	CCCC[C@@H](CC)COC(=O)c1ccccc1C(=O)O
MOL005473	Shanzhuyu	1,5-DIACETYLNAPHTHALENE	CC(=O)c1cccc2c(C(C)=O)cccc12
MOL005474	Shanzhuyu	1-Acetyl-4,6,8-trimethylazulene	CC(=O)c1ccc2c(C)cc(C)cc(C)c1-2
MOL005475	Shanzhuyu	Chloroicosane	CCCCCCCCCCCCCCCCCCCCCl
MOL005476	Shanzhuyu	Docosene	C=CCCCCCCCCCCCCCCCCCCCC
MOL005477	Shanzhuyu	Eicosene	C=CCCCCCCCCCCCCCCCCCC
MOL005478	Shanzhuyu	11,14-Octadecadienoic acid, methyl ester	CCC/C=C/C/C=C/CCCCCCCCCC(=O)OC
MOL005479	Shanzhuyu	pentatriacont-17-ene	CCCCCCCCCCCCCCCC/C=C/CCCCCCCCCCCCCCCCC
MOL005480	Shanzhuyu	Ucar AC	CC(C)OCCO
MOL005481	Shanzhuyu	2,6,10,14,18-pentamethylicosa-2,6,10,14,18-pentaene	C/C=C(\C)CC/C=C(\C)CC/C=C(\C)CC/C=C(\C)CCC=C(C)C
MOL005482	Shanzhuyu	FOA	O=C(O)c1ccco1
MOL005483	Shanzhuyu	2-Methylnaphthalene	Cc1ccc2ccccc2c1
MOL005484	Shanzhuyu	GRO	C[C@@H](C(=O)O)c1ccccc1
MOL005485	Shanzhuyu	3-dibenzofuransulfonic acid	O=S(=O)(O)c1ccc2c(c1)oc1ccccc12
MOL005486	Shanzhuyu	3,4-Dehydrolycopen-16-al	CC(C)=CCC/C(C)=C/C=C/C(C)=C\C=C/C(C)=C/C=C/C=C(C)/C=C\C=C(C)/C=C/C=C(C)/C=C\C=C(/C)C=O
MOL005487	Shanzhuyu	5-Carboxyresorcinol	O=C(O)c1cc(O)cc(O)c1
MOL005488	Shanzhuyu	3,5-Di-t-butyl-4-hydroxybenzaldehyde	CC(C)(C)c1cc(C=O)cc(C(C)(C)C)c1O
MOL005489	Shanzhuyu	3,6-Digalloylglucose	O=C(OC[C@H]1O[C@H](O)[C@@H](O)[C@H](OC(=O)c2cc(O)c(O)c(O)c2)[C@H]1O)c1cc(O)c(O)c(O)c1
MOL005490	Shanzhuyu	4-(4-ethylphenyl)benzoic acid	CCc1ccc(-c2ccc(C(=O)O)cc2)cc1
MOL005491	Shanzhuyu	4-Ethyl-o-xylene	CCc1ccc(C)c(C)c1
MOL005492	Shanzhuyu	4-Methoxy-1,2-benzodioxole	COc1cccc2c1COO2
MOL005493	Shanzhuyu	6-Isopropyl-1,4-dimethylnaphthalene	Cc1ccc(C)c2cc(C(C)C)ccc12
MOL005494	Shanzhuyu	6-Tetradecanesulfonic acid,butyl ester	CCCCCCCC[C@H](CCCCC)S(=O)(=O)OCCCC
MOL005495	Shanzhuyu	6-ethyl-2,5-dihydroxy-1,4-naphthoquinone	CCc1ccc2c(c1O)C(=O)C=C(O)C2=O
MOL005496	Shanzhuyu	7,8-Dehydropenstemoside	COC(=O)C1=CO[C@@H](O[C@@H]2O[C@H](CO)[C@@H](O)[C@H](O)[C@H]2O)[C@H]2C(C)=C[C@@H](O)[C@]12O
MOL005497	Shanzhuyu	7,8-Dehydropenstemoside_qt	COC(=O)C1=CO[C@@H](O)[C@H]2C(C)=C[C@@H](O)[C@]12O
MOL005498	Shanzhuyu	7-Hydroxycadalene	Cc1cc2c(C(C)C)ccc(C)c2cc1O
MOL005499	Shanzhuyu	7-O-methylmorroniside	COC(=O)C1=CO[C@H](O[C@H]2O[C@@H](OC)[C@H](O)[C@@H](O)[C@@H]2O)[C@H]2CO[C@H](OC)C[C@@H]12
MOL005500	Shanzhuyu	linolenate	CC/C=C/C/C=C/C/C=C/CCCCCCCC(=O)O
MOL005501	Shanzhuyu	Green Oil	c1ccc2cc3ccccc3cc2c1
MOL005502	Shanzhuyu	Butoxysuccinic Acid	CCCCO[C@H](CC(=O)O)C(=O)O
MOL005503	Shanzhuyu	Cornudentanone	CCCCCCCCCCC[C@H](CC1=CC(=O)C=C(OC)C1=O)OC(C)=O
MOL005504	Shanzhuyu	Cornusiin A	O=C(OC[C@H]1O[C@@H](O)[C@H](OC(=O)c2cc(O)c(O)c(O)c2Oc2cc3c(c(O)c2O)-c2c(cc(O)c(O)c2O)C(=O)O[C@H]2[C@H](OC(=O)c4cc(O)c(O)c(O)c4)[C@@H](OC(=O)c4cc(O)c(O)c(O)c4)[C@H](O)O[C@@H]2CC3=O)[C@@H](OC(=O)c2cc(O)c(O)c(O)c2)[C@@H]1OC(=O)c1cc(O)c(O)c(O)c1)c1cc(O)c(O)c(O)c1
MOL005505	Shanzhuyu	Cornusiin B	O=C(O[C@@H]1[C@@H](OC(=O)c2cc(O)c(O)c(O)c2Oc2cc3c(=O)oc4c(O)c(O)cc5c(=O)oc(c2O)c3c45)[C@H](O)O[C@@H]2COC(=O)c3cc(O)c(O)c(O)c3-c3c(cc(O)c(O)c3O)C(=O)O[C@@H]12)c1cc(O)c(O)c(O)c1
MOL005506	Shanzhuyu	Cornusiin C	O=C(O[C@H]1[C@H](O)[C@@H](CO)O[C@@H](O)[C@@H]1OC(=O)c1cc(O)c(O)c(O)c1Oc1cc2c(=O)oc3c(O)c(O)cc4c(=O)oc(c1O)c2c34)c1cc(O)c(O)c(O)c1
MOL005507	Shanzhuyu	Cornusiin G	O=C(O[C@@H]1O[C@@H]2COC(=O)c3cc(O)c(O)c(O)c3-c3c(cc(Oc4cc(O)c(O)c(O)c4C(=O)OC[C@H]4O[C@@H](OC(=O)c5cc(O)c(O)c(O)c5)[C@H](OC(=O)c5cc(O)c(O)c(O)c5)[C@@H](OC(=O)c5cc(O)c(O)c(O)c5)[C@@H]4O)c(O)c3O)C(=O)O[C@H]2[C@H](OC(=O)c2cc(O)c(O)c(O)c2)[C@H]1OC(=O)c1cc(O)c(O)c(O)c1)c1cc(O)c(O)c(O)c1
MOL005508	Shanzhuyu	Glucosol	C[C@H]1[C@H](C)CC[C@]2(C(=O)O)CC[C@]3(C)C(=CC[C@@H]4[C@@]5(C)C[C@@H](O)[C@H](O)C(C)(C)[C@@H]5CC[C@]43C)[C@H]12
MOL005509	Shanzhuyu	11-Cyclohexylheneicosane	CCCCCCCCCCC(CCCCCCCCCC)C1CCCCC1
MOL005510	Shanzhuyu	D-1-O-Methyl mucoinositol	CO[C@H]1[C@@H](O)[C@H](O)[C@@H](O)[C@@H](O)[C@@H]1O
MOL005511	Shanzhuyu	D-delta-tocopherol	Cc1cc(O)cc2c1O[C@](C)(CCC[C@@H](C)CCC[C@H](C)CCCC(C)C)CC2
MOL005512	Shanzhuyu	Dehydromorroniaglycone	COC(=O)C1=CO[C@@H]2O[C@@H]3C[C@H]1[C@H]2[C@@H](C)O3
MOL005513	Shanzhuyu	DBF	c1ccc2c(c1)oc1ccccc12
MOL005514	Shanzhuyu	Ethyl,alpha-hydroxymyristate	CCCCCCCCCCCC[C@@H](O)C(=O)OCC
MOL005515	Shanzhuyu	Eugenone	COc1cc(OC)c(C(=O)CC(C)=O)c(OC)c1
MOL005516	Shanzhuyu	Fluoren	c1ccc2c(c1)Cc1ccccc1-2
MOL005517	Shanzhuyu	2-METHYLHEPTADECANE	CCCCCCCCCCCCCCCC(C)C
MOL005518	Shanzhuyu	Heptadecane,3-methyl	CCCCCCCCCCCCCC[C@H](C)CC
MOL005519	Shanzhuyu	(7R)-7-methylheptadecane	CCCCCCCCCC[C@H](C)CCCCCC
MOL005520	Shanzhuyu	Heptadecane,8-methyl	CCCCCCCCC[C@H](C)CCCCCCC
MOL005521	Shanzhuyu	phytane	CC[C@@H](C)CCC[C@@H](C)CCC[C@H](C)CCCC(C)C
MOL005522	Shanzhuyu	LEN	CC(C)CCN
MOL005523	Shanzhuyu	Nonadecane,2,3-di methyl	CCCCCCCCCCCCCCCC[C@H](C)C(C)C
MOL005524	Shanzhuyu	Nonadecane,2,6,10,14,18-pentamethyl,	CC(C)CCC[C@@H](C)CCC[C@@H](C)CCC[C@@H](C)CCCC(C)C
MOL005525	Shanzhuyu	Octadecane,2,6,10,14-tetramethyl-	CCCC[C@@H](C)CCC[C@@H](C)CCC[C@H](C)CCCC(C)C
MOL005526	Shanzhuyu	Octadecane,3-methyl	CCCCCCCCCCCCCCC[C@H](C)CC
MOL005527	Shanzhuyu	Octadecane,6-methyl	CCCCCCCCCCCC[C@H](C)CCCCC
MOL005528	Shanzhuyu	2,6,10,14-tetramethylpentadecane	CC(C)CCC[C@@H](C)CCC[C@@H](C)CCCC(C)C
MOL005529	Shanzhuyu	Pentadecane,2,6,10-trimethyl	CCCCC[C@H](C)CCC[C@@H](C)CCCC(C)C
MOL005530	Shanzhuyu	Hydroxygenkwanin	COc1cc(O)c2c(=O)cc(-c3ccc(O)c(O)c3)oc2c1
MOL005531	Shanzhuyu	Telocinobufagin	C[C@@]12CC[C@H](O)C[C@@]1(O)CC[C@@H]1[C@@H]2CC[C@]2(C)[C@@H](c3ccc(=O)oc3)CC[C@]12O
MOL005532	Shanzhuyu	Tetradecane,2,6,10-trimethyl	CCCC[C@@H](C)CCC[C@H](C)CCCC(C)C
MOL008457	Shanzhuyu	Tetrahydroalstonine	COC(=O)C1=CO[C@@H](C)[C@@H]2CN3CCc4c([nH]c5ccccc45)[C@@H]3C[C@H]12
MOL005534	Shanzhuyu	trans-Verbenol	CC1=C[C@@H](O)[C@H]2C[C@@H]1C2(C)C
MOL005535	Shanzhuyu	Vitamin B1.mol2	Cc1ncc(C[n+]2csc(CCO)c2C)c([NH3+])n1
MOL005536	Shanzhuyu	Z,Z-10,12-Hexadecadien-1-ol acetate	CCC/C=C\C=C/CCCCCCCCCOC(C)=O
MOL005537	Shanzhuyu	Z-5-Nonadecene	CCCC/C=C\CCCCCCCCCCCCC
MOL005538	Shanzhuyu	Linolenyl alcohol	CC/C=C\C/C=C\C/C=C\CCCCCCCCO
MOL005539	Shanzhuyu	Acenaphthylene	C1=Cc2cccc3cccc1c23
MOL000554	Shanzhuyu	gallic acid-3-O-(6'-O-galloyl)-glucoside	O=C(O)c1cc(O)c(O)c(O[C@H]2O[C@H](COC(=O)c3cc(O)c(O)c(O)c3)[C@H](O)[C@@H](O)[C@H]2O)c1
MOL005540	Shanzhuyu	alpha-Corocalene	CC1=Cc2c(C(C)C)ccc(C)c2CC1
MOL005541	Shanzhuyu	TBU	CC(C)(C)O
MOL005542	Shanzhuyu	camptothin A	O=C[C@@H](OC(=O)c1cc(O)c(O)c(O)c1Oc1cc2c(c(O)c1O)-c1c(cc(O)c(O)c1O)C(=O)O[C@@H]([C@H](OC(=O)c1cc(O)c(O)c(O)c1)[C@@H](C=O)OC(=O)c1cc(O)c(O)c(O)c1)[C@@H](O)COC2=O)[C@@H](OC(=O)c1cc(O)c(O)c(O)c1)[C@H]1OC(=O)c2cc(O)c(O)c(O)c2-c2c(cc(O)c(O)c2O)C(=O)OC[C@H]1O
MOL005543	Shanzhuyu	camptothin B	O=C[C@@H](OC(=O)c1cc(O)c(O)c(O)c1Oc1cc2c(=O)oc3c(O)c(O)cc4c(=O)oc(c1O)c2c34)[C@@H](OC(=O)c1cc(O)c(O)c(O)c1)[C@@H]1OC(=O)c2cc(O)c(O)c(O)c2-c2c(cc(O)c(O)c2O)C(=O)OC[C@H]1O
MOL005544	Shanzhuyu	Cornin	COC(=O)C1=CO[C@@H](O[C@@H]2O[C@H](CO)[C@@H](O)[C@H](O)[C@H]2O)[C@H]2[C@@H]1C(=O)C[C@@H]2C
MOL005545	Shanzhuyu	cornin_qt	COC(=O)C1=CO[C@@H](O)[C@H]2[C@@H]1C(=O)C[C@@H]2C
MOL005546	Shanzhuyu	cornuside	C=C[C@H]1[C@H](O[C@@H]2O[C@@H](CO)[C@@H](O)[C@H](O)[C@@H]2O)OC=C(C(=O)OC)[C@@H]1CCOC(=O)c1cc(O)c(O)c(O)c1
MOL005547	Shanzhuyu	cornuside_qt	C=C[C@H]1[C@H](O)OC=C(C(=O)OC)[C@@H]1CCOC(=O)c1cc(O)c(O)c(O)c1
MOL005548	Shanzhuyu	cornusiin E	O=C(O[C@@H]1O[C@@H]2COC(=O)c3cc(O)c(O)c(O)c3-c3c(cc(O)c(Oc4cc(C(=O)O[C@H]5[C@H](OC(=O)c6cc(O)c(O)c(O)c6)O[C@@H]6COC(=O)c7cc(O)c(O)c(O)c7-c7c(cc(O)c(O)c7O)C(=O)O[C@H]6[C@H]5OC(=O)c5cc(O)c(O)c(O)c5)cc(O)c4[O-])c3[O-])C(=O)O[C@H]2[C@H](OC(=O)c2cc(O)c(O)c(O)c2)[C@H]1OC(=O)c1cc(O)c(O)c(O)c1)c1cc(O)c(O)c(O)c1
MOL005549	Shanzhuyu	Dehydromevalonic lactone	CC1=CC(=O)OCC1
MOL005550	Shanzhuyu	Vanirom	CCOc1cc(C=O)ccc1O
MOL007019	Shanzhuyu	Eugeniin	O=C(O[C@@H]1O[C@@H]2COC(=O)c3cc(O)c(O)c(O)c3-c3c(cc(O)c(O)c3O)C(=O)O[C@H]2[C@H](OC(=O)c2cc(O)c(O)c(O)c2)[C@H]1OC(=O)c1cc(O)c(O)c(O)c1)c1cc(O)c(O)c(O)c1
MOL005552	Shanzhuyu	gemin D	O=C[C@@H](O)[C@@H](OC(=O)c1cc(O)c(O)c(O)c1)[C@@H]1OC(=O)c2cc(O)c(O)c(O)c2-c2c(cc(O)c(O)c2O)C(=O)OC[C@H]1O
MOL005553	Shanzhuyu	2-Monopalmitin	CCCCCCCCCCCCCCCC(=O)OC(CO)CO
MOL005554	Shanzhuyu	i-Butanol	CC(C)CO
MOL005555	Shanzhuyu	isoterchebin	O=C1OC[C@H]2O[C@H](OC(=O)c3cc(O)c(O)c(O)c3)[C@@H](OC(=O)c3cc(O)c(O)c(O)c3)[C@H](OC(=O)c3cc(O)c(O)c(O)c3)[C@@H]2OC(=O)c2cc(O)c(O)c3c2[C@H]2C1=CC(=O)[C@@](O)(O3)C2(O)O
MOL005556	Shanzhuyu	1-tert-Butyl-7-methoxynaphthalene	COc1ccc2cccc(C(C)(C)C)c2c1
MOL005557	Shanzhuyu	lanosta-8,24-dien-3-ol,3-acetate	CC(=O)O[C@@H]1CC[C@]2(C)C3=C(CC[C@@H]2C1(C)C)[C@]1(C)CC[C@H]([C@H](C)CCC=C(C)C)[C@@]1(C)CC3
MOL005558	Shanzhuyu	DLE	CC(C)C[C@@H](N)C(=O)O
MOL005559	Shanzhuyu	Maslinic acid	CC1(C)CC[C@]2(C(=O)O)CC[C@]3(C)C(=CC[C@@H]4[C@@]5(C)C[C@@H](O)[C@H](O)C(C)(C)[C@@H]5CC[C@]43C)[C@@H]2C1
MOL005560	Shanzhuyu	olean-13(18)-ene	CC1(C)CC[C@@]2(C)CC[C@@]3(C)C(=C2C1)CC[C@H]1[C@@]2(C)CCCC(C)(C)[C@H]2CC[C@]13C
MOL005561	Shanzhuyu	Anisylacetone	COc1ccc(CCC(C)=O)cc1
MOL005562	Shanzhuyu	phosphonofluoridic acid,(l-methylethyl)-,cyclohexyl ester	CC(C)[P@@](=O)(F)OC1CCCCC1
MOL005563	Shanzhuyu	(-)-Pulegone	CC(C)=C1CC[C@H](C)CC1=O
MOL005564	Shanzhuyu	tellimagrandin I	O=C[C@H](OC(=O)c1cc(O)c(O)c(O)c1)[C@@H](OC(=O)c1cc(O)c(O)c(O)c1)[C@@H]1OC(=O)c2cc(O)c(O)c(O)c2-c2c(cc(O)c(O)c2O)C(=O)OC[C@@H]1O
MOL005565	Shanzhuyu	Uretan	CCOC(N)=O
MOL005566	Shanzhuyu	urs-12-en-28-al	C[C@@H]1[C@@H](C)CC[C@@]2(C=O)CC[C@@]3(C)C(=CC[C@H]4[C@@]5(C)CCCC(C)(C)[C@H]5CC[C@]43C)[C@@H]12
MOL005567	Shanzhuyu	vitamin a	CC1=C(/C=C/C(C)=C/C=C/C(C)=C/CO)C(C)(C)CCC1
MOL000057	Shanzhuyu	DIBP	CC(C)COC(=O)c1ccccc1C(=O)OCC(C)C
MOL000570	Shanzhuyu	Nonox D	c1ccc(Nc2ccc3ccccc3c2)cc1
MOL000061	Shanzhuyu	Prolinum	O=C(O)[C@@H]1CCCN1
MOL000610	Shanzhuyu	TRD	CCCCCCCCCCCCC
MOL000635	Shanzhuyu	vanillin	COc1cc(C=O)ccc1O
MOL000644	Shanzhuyu	swertiamarin_qt	C=C[C@H]1[C@H](O)OC=C2C(=O)OCC[C@]21O
MOL000065	Shanzhuyu	ASI	N[C@@H](CC(=O)O)C(=O)O
MOL000650	Shanzhuyu	1H,3H-Pyrano(3,4-c)pyran-1-one, 5-ethenyl-6-(beta-D-glucopyranosyloxy)-4,4a,5,6-tetrahydro-, (4aS-(4aalpha,5beta,6alpha))-	C=C[C@H]1[C@H](O[C@@H]2O[C@H](CO)[C@@H](O)[C@H](O)[C@H]2O)OC=C2C(=O)OCC[C@H]21
MOL000651	Shanzhuyu	Sweroside aglycone	C=C[C@H]1[C@H](O)OC=C2C(=O)OCC[C@H]21
MOL000666	Shanzhuyu	hexanal	CCCCCC=O
MOL000676	Shanzhuyu	DBP	CCCCOC(=O)c1ccccc1C(=O)OCCCC
MOL000068	Shanzhuyu	L-Ile	CC[C@H](C)[C@H](N)C(=O)O
MOL000069	Shanzhuyu	palmitic acid	CCCCCCCCCCCCCCCC(=O)O
MOL000704	Shanzhuyu	styrene	C=Cc1ccccc1
MOL000071	Shanzhuyu	Istidina	N[C@@H](Cc1c[nH]cn1)C(=O)O
MOL000749	Shanzhuyu	Linoleic	CCCCC/C=C/C/C=C/CCCCCCCC(=O)O
MOL000775	Shanzhuyu	EEE	CCOC(C)=O
MOL000860	Shanzhuyu	stearic acid	CCCCCCCCCCCCCCCCCC(=O)O
MOL000864	Shanzhuyu	MYS	CCCCCCCCCCCCCCC
MOL000865	Shanzhuyu	hexadecane	CCCCCCCCCCCCCCCC
MOL000867	Shanzhuyu	Heptadekan	CCCCCCCCCCCCCCCCC
MOL000873	Shanzhuyu	CYH	O=C1CCCCC1
MOL000879	Shanzhuyu	methyl palmitate	CCCCCCCCCCCCCCCC(=O)OC
MOL000885	Shanzhuyu	Dodekan	CCCCCCCCCCCC
MOL000886	Shanzhuyu	tetradecane	CCCCCCCCCCCCCC
MOL000890	Shanzhuyu	(+)-alpha-Curcumene	CC(C)=CCC[C@H](C)c1ccc(C)cc1
MOL000971	Shanzhuyu	Ethylpalmitate	CCCCCCCCCCCCCCCC(=O)OCC
MOL000004	Chixiaodou	Procyanidin B1	Oc1cc(O)c2c(c1)O[C@H](c1ccc(O)c(O)c1)[C@H](O)[C@H]2c1c(O)cc(O)c2c1O[C@H](c1ccc(O)c(O)c1)[C@@H](O)C2
MOL000492	Chixiaodou	(+)-catechin	Oc1cc(O)c2c(c1)O[C@H](c1ccc(O)c(O)c1)[C@@H](O)C2
MOL000573	Chixiaodou	Catechin-(4.alpha.-->8)catechin	Oc1cc(O)c2c(c1)O[C@H](c1ccc(O)c(O)c1)[C@@H](O)[C@@H]2c1c(O)cc(O)c2c1O[C@H](c1ccc(O)c(O)c1)[C@@H](O)C2
MOL006791	Chixiaodou	epigallocatechin	Oc1cc(O)c2c(c1)O[C@H](c1cc(O)c(O)c(O)c1)[C@H](O)C2
MOL000073	Chixiaodou	ent-Epicatechin	Oc1cc(O)c2c(c1)O[C@@H](c1ccc(O)c(O)c1)[C@@H](O)C2
MOL007838	Chixiaodou	catechin-7-O-β-D-glucopyranoside	OC[C@H]1O[C@H](Oc2cc(O)c3c(c2)O[C@@H](c2ccc(O)c(O)c2)[C@H](O)C3)[C@@H](O)[C@@H](O)[C@@H]1O
MOL007839	Chixiaodou	azukisaponin	CC1(C)C[C@@H]2C3=CC[C@H]4[C@]5(C)CC[C@H](O[C@@H]6O[C@H](C(=O)O)[C@@H](O)[C@H](O)[C@H]6O[C@@H]6O[C@H](CO)[C@@H](O)[C@H](O)[C@H]6O)C(C)(C)[C@@H]5CC[C@]4(C)[C@]3(C)CC[C@]2(C)[C@@H](O)C1
MOL007840	Chixiaodou	azukisaponin_qt	CC1(C)C[C@@H](O)[C@]2(C)CC[C@@]3(C)C(=CC[C@@H]4[C@]5(C)CC[C@@H](O)C(C)(C)[C@H]5CC[C@]43C)[C@H]2C1
MOL007841	Chixiaodou	3-O[β-D-glucopyranosyl(1→2)-β-D-glucuronopyranosyl]soyasapogenol B	CC1(C)C[C@@H]2C3=CC[C@H]4[C@]5(C)CC[C@H](O[C@@H]6O[C@H](C(=O)O)[C@@H](O)[C@H](O)[C@H]6O[C@@H]6O[C@H](CO)[C@@H](O)[C@H](O)[C@H]6O)[C@](C)(CO)[C@H]5CC[C@]4(C)[C@@]3(C)CC[C@H]2[C@@H](O)C1
MOL007842	Chixiaodou	3-O[β-D-glucopyranosyl(1→2)-β-D-glucuronopyranosyl]soyasapogenol B_qt	CC1(C)C[C@@H](O)[C@@H]2CC[C@@]3(C)C(=CC[C@@H]4[C@]5(C)CC[C@@H](O)[C@@](C)(CO)[C@H]5CC[C@]43C)[C@H]2C1
MOL007843	Chixiaodou	3-O-[a-L-rhamnopyranosyl(1→2)-β-D-glucopyra-nosyl(l→2)-β-D-glucuronopyranosyl]-soyasapogenol B	C[C@H]1O[C@H](O[C@@H]2[C@@H](O[C@@H]3[C@H](O[C@@H]4CC[C@@]5(C)[C@@H](CC[C@]6(C)[C@@H]5CC=C5[C@@H]7CC(C)(C)C[C@H](O)[C@]7(C)CC[C@]56C)[C@]4(C)CO)O[C@H](C(=O)O)[C@H](O)[C@H]3O)O[C@H](CO)[C@H](O)[C@@H]2O)[C@H](O)[C@H](O)[C@H]1O
MOL007844	Chixiaodou	3-O-[a-L-rhamnopyranosyl(1→2)-β-D-glucopyra-nosyl(l→2)-β-D-glucuronopyranosyl]-soyasapogenol B_qt	CC1(C)C[C@@H](O)[C@]2(C)CC[C@@]3(C)C(=CC[C@@H]4[C@]5(C)CC[C@@H](O)[C@](C)(CO)[C@H]5CC[C@]43C)[C@H]2C1
MOL007845	Chixiaodou	3-O-[β-D-glucopyranosyl(1→2)-β-D-glucuronopyranosyl]-soyasapogenol B	CC1(C)C[C@H](O)[C@]2(C)CC[C@]3(C)C(=CC[C@@H]4[C@@]5(C)CC[C@H](O[C@@H]6O[C@H](C(=O)O)[C@H](O)[C@H](O)[C@@H]6O[C@H]6O[C@H](CO)[C@H](O)[C@H](O)[C@@H]6O)[C@@](C)(CO)[C@@H]5CC[C@]43C)[C@@H]2C1
MOL007846	Chixiaodou	3-O-[β-D-glucopyranosyl(1→2)-β-D-glucuronopyranosyl]-soyasapogenol B_qt	CC1(C)C[C@@H](O)[C@]2(C)CC[C@@]3(C)C(=CC[C@@H]4[C@]5(C)CC[C@H](O)[C@@](C)(CO)[C@@H]5CC[C@]43C)[C@H]2C1
MOL007847	Chixiaodou	Azukisaponin III	C[C@@]1(C(=O)O)CC[C@]2(C)CC[C@]3(C)C(=CC[C@@H]4[C@@]5(C)CC[C@H](O[C@@H]6O[C@H](C(=O)O)[C@@H](O)[C@H](O)[C@H]6O[C@@H]6O[C@H](CO)[C@@H](O)[C@H](O)[C@H]6O)[C@](C)(CO)[C@@H]5CC[C@]43C)[C@@H]2C1
MOL007848	Chixiaodou	(2R,4aS,6aR,6aS,6bR,8aR,9S,10S,12aR,14bR)-10-hydroxy-2,4a,6a,6b,9,12a-hexamethyl-9-methylol-1,3,4,5,6,6a,7,8,8a,10,11,12,13,14b-tetradecahydropicene-2-carboxylic acid	C[C@@]1(C(=O)O)CC[C@]2(C)CC[C@]3(C)C(=CC[C@@H]4[C@@]5(C)CC[C@H](O)[C@](C)(CO)[C@@H]5CC[C@]43C)[C@@H]2C1
MOL007849	Chixiaodou	3-O-[β-D-glucopyranosyl(1→2)-β-D-glucuronopyranosyl]-azukisapogenol	C[C@@]1(C(=O)O)CC[C@]2(C)CC[C@]3(C)C(=CC[C@H]4[C@@]5(C)CC[C@@H](O[C@@H]6O[C@H](C(=O)O)[C@@H](O)[C@H](O)[C@H]6O[C@@H]6O[C@H](CO)[C@@H](O)[C@H](O)[C@H]6O)[C@@](C)(CO)[C@H]5CC[C@]43C)[C@H]2C1
MOL007850	Chixiaodou	3-O-[β-D-glucopyranosyl(1→2)-β-D-glucuronopyranosyl]-azukisapogenol_qt	C[C@@]1(C(=O)O)CC[C@]2(C)CC[C@]3(C)C(=CC[C@H]4[C@@]5(C)CC[C@@H](O)[C@@](C)(CO)[C@H]5CC[C@]43C)[C@H]2C1
MOL007851	Chixiaodou	3-O-(β-D-glucopyranosyl)28-D-glucopyranosyl(1→6)-β-D-glucopyranosyl] gypsogenic acid	CC1(C)CC[C@]2(C(=O)O[C@@H]3O[C@H](CO[C@@H]4O[C@H](CO)[C@@H](O)[C@H](O)[C@H]4O)[C@@H](O)[C@H](O)[C@H]3O)CC[C@]3(C)C(=CC[C@@H]4[C@@]5(C)CC[C@H](O[C@H]6O[C@@H](CO)[C@H](O)[C@@H](O)[C@@H]6O)[C@@](C)(C(=O)O)[C@H]5CC[C@]43C)[C@@H]2C1
MOL007852	Chixiaodou	3-O-(β-D-glucopyranosyl)28-D-glucopyranosyl(1→6)-β-D-glucopyranosyl] gypsogenic acid_qt	CC1(C)CC[C@]2(C(=O)O)CC[C@]3(C)C(=CC[C@H]4[C@@]5(C)CC[C@H](O)[C@](C)(C(=O)O)[C@H]5CC[C@@]43C)[C@H]2C1
MOL007853	Chixiaodou	3-O-[β-D-glucopyranosyl(1→2)β-D-glucuropyranosyl]-29-O-[β-D-glucopyranosyl(1→6)-β-D-glucopyranosyl]azukisapogenol	C[C@@]1(C(=O)O[C@H]2O[C@H](CO[C@H]3O[C@H](CO)[C@@H](O)[C@H](O)[C@@H]3O)[C@@H](O)[C@H](O)[C@@H]2O)CC[C@]2(C)CC[C@]3(C)C(=CC[C@H]4[C@@]5(C)CC[C@H](O[C@H]6O[C@H](C(=O)O)[C@@H](O)[C@@H](O)[C@@H]6O[C@H]6O[C@H](CO)[C@@H](O)[C@H](O)[C@@H]6O)[C@@](C)(CO)[C@@H]5CC[C@@]43C)[C@@H]2C1
MOL007854	Chixiaodou	3-O-[β-D-glucopyranosyl(1→2)β-D-glucuropyranosyl]-29-O-[β-D-glucopyranosyl(1→6)-β-D-glucopyranosyl]azukisapogenol_qt	C[C@@]1(C(=O)O)CC[C@]2(C)CC[C@]3(C)C(=CC[C@H]4[C@@]5(C)CC[C@H](O)[C@@](C)(CO)[C@@H]5CC[C@@]43C)[C@@H]2C1
MOL007855	Chixiaodou	3-furanmethanol-β-D-glucopyranoside	OC[C@@H]1O[C@@H](OCc2ccoc2)[C@@H](O)[C@H](O)[C@H]1O
MOL007856	Chixiaodou	3-Furylmethanol	OCc1ccoc1
MOL007857	Chixiaodou	triterpenoidsaponin	CC1(C)CC[C@]2(C=O)CC[C@H]3C(=CC[C@@H]4[C@@]5(C)CC[C@H](O[C@@H]6O[C@H](CO)[C@@H](O[C@@H]7O[C@H](CO)[C@@H](O)[C@H](O)[C@H]7O)[C@H](O)[C@H]6O)[C@@](C)(CO)[C@H]5CC[C@]43C)[C@H]2C1
MOL007858	Chixiaodou	triterpenoidsaponin_qt	CC1(C)CC[C@]2(C=O)CC[C@H]3C(=CC[C@@H]4[C@@]5(C)CC[C@H](O)[C@@](C)(CO)[C@H]5CC[C@]43C)[C@H]2C1
MOL007859	Chixiaodou	catechin-7-O-β-D-glucopyranoside	OC[C@@H]1O[C@@H](Oc2cc(O)c3c(c2)O[C@H](c2ccc(O)c(O)c2)[C@@H](O)C3)[C@@H](O)[C@H](O)[C@@H]1O
MOL000096	Chixiaodou	(-)-catechin	Oc1cc(O)c2c(c1)O[C@@H](c1ccc(O)c(O)c1)[C@H](O)C2
MOL001055	Bohe	5-isopropyl-2-methylbicyclo[3.1.0]hex-2-ene	CC1=CC[C@]2(C(C)C)C[C@H]12
MOL011608	Bohe	1,3-bis-[2-(3,4-dihydroxyphenyl)-1-carboxy]ethoxycarbonyl-2-(3,4-dihydroxyphenyl)-7,8-dihydroxy-1,2-dihydronaphthalene	O=C(O[C@H](Cc1ccc(O)c(O)c1)C(=O)O)C1=Cc2ccc(O)c(O)c2[C@H](C(=O)O[C@H](Cc2ccc(O)c(O)c2)C(=O)O)[C@H]1c1ccc(O)c(O)c1
MOL011609	Bohe	1,3-bis[2-(3,4-dihydroxyphenyl)-1-methoxycarbonyl]ethoxy carbonyl-2-(3,4-dihydroxyphenyl)-7,8-dihydroxy-1,2-dihydronaphthalene	COC(=O)[C@@H](Cc1ccc(O)c(O)c1)OC(=O)C1=Cc2ccc(O)c(O)c2[C@@H](C(=O)O[C@H](Cc2ccc(O)c(O)c2)C(=O)OC)[C@H]1c1ccc(O)c(O)c1
MOL011610	Bohe	3-[2-(3,4-dihydroxyphenyl)-1-carboxy]ethoxycarbonyl-2-(3,4-dihydroxyphenyl)-7,8-dihydroxy-1,2-dihydronaphthalene-1-carboxylic acid	O=C(O[C@H](Cc1ccc(O)c(O)c1)C(=O)O)C1=Cc2ccc(O)c(O)c2[C@H](C(=O)O)[C@@H]1c1ccc(O)c(O)c1
MOL011611	Bohe	PTBP	CC(C)(C)c1ccc(O)cc1
MOL011612	Bohe	7,8-dihydroxy-2-(3,4-dihydroxyphenyl)-1,2-dihydronaphthalene-1,3-dicarboxylic acid	O=C(O)C1=Cc2ccc(O)c(O)c2[C@@H](C(=O)O)[C@H]1c1ccc(O)c(O)c1
MOL011613	Bohe	2-[(1S)-4-methyl-5-oxo-1-cyclohex-3-enyl]propan-2-yl acetate	CC(=O)OC(C)(C)[C@H]1CC=C(C)C(=O)C1
MOL011614	Bohe	1-(3,4-dihydroxyphenyl)-3-[2-(3,4-dihydroxyphenyl)-1-carboxy]ethoxycarbonyl-6,7-dihydroxy-1,2-dihydronaphthalene-2-carboxylic acid	O=C(O[C@H](Cc1ccc(O)c(O)c1)C(=O)O)C1=Cc2cc(O)c(O)cc2[C@H](c2ccc(O)c(O)c2)[C@H]1C(=O)O
MOL011615	Bohe	(1R,4S)-Iso-dihydrocarvone	C=C(C)[C@H]1CC[C@@H](C)C(=O)C1
MOL011616	Bohe	Fortunellin	COc1ccc(-c2cc(=O)c3c(O)cc(O[C@@H]4O[C@H](CO)[C@@H](O)[C@H](O)[C@H]4O[C@@H]4O[C@@H](C)[C@H](O)[C@@H](O)[C@H]4O)cc3o2)cc1
MOL011617	Bohe	(1S,2R)-1-(3,4-dihydroxyphenyl)-6,7-dihydroxy-1,2-dihydronaphthalene-2,3-dicarboxylic acid	O=C(O)C1=Cc2cc(O)c(O)cc2[C@H](c2ccc(O)c(O)c2)[C@H]1C(=O)O
MOL011618	Bohe	cis-Ocimene, 8-oxo-	C=C/C(C=O)=C\CC=C(C)C
MOL011619	Bohe	1-[2-(3,4- dihydroxyphenyl)-1-methoxycarbonyl]ethoxycarbonyl-2-(3,4- dihydroxyphenyl)-3-[2-(3,4- dihydroxyphenyl)-1-carboxy] ethoxycarbonyl-7,8- dihydroxy-1,2-dihydronaphthalene	O=C(O[C@@H](Cc1ccc(O)c(O)c1)C(=O)O)C1=Cc2ccc(O)c(O)c2[C@@H](C(=O)O[C@@H](Cc2ccc(O)c(O)c2)C(=O)O)[C@@H]1c1ccc(O)c(O)c1
MOL011620	Bohe	Eriocitrin	C[C@@H]1O[C@@H](OC[C@H]2O[C@@H](Oc3cc(O)c4c(c3)O[C@H](c3ccc(O)c(O)c3)CC4=O)[C@H](O)[C@@H](O)[C@@H]2O)[C@H](O)[C@H](O)[C@H]1O
MOL011621	Bohe	5-hydroxy-2-(4-hydroxyphenyl)-7-[(2S,3R,4S,5S,6R)-3,4,5-trihydroxy-6-[[(2R,3R,4R,5R,6S)-3,4,5-trihydroxy-6-methyl-tetrahydropyran-2-yl]oxymethyl]tetrahydropyran-2-yl]oxy-chromone	C[C@@H]1O[C@@H](OC[C@H]2O[C@@H](Oc3cc(O)c4c(=O)cc(-c5ccc(O)cc5)oc4c3)[C@H](O)[C@@H](O)[C@@H]2O)[C@H](O)[C@H](O)[C@H]1O
MOL000009	Bohe	luteolin-7-o-glucoside	O=c1cc(-c2ccc(O)c(O)c2)oc2cc(O[C@@H]3O[C@H](CO)[C@@H](O)[C@H](O)[C@H]3O)cc(O)c12
MOL011623	Bohe	1-[2-(3,4-dihydroxyphenyl)-1-carboxy]ethoxycarbonyl-2-(3,4-dihydroxyphenyl)-3-[2-(3,4-dihydroxyphenyl)-1-methoxycarbonyl]ethoxycarbonyl-7,8-dihydrox-1,2-dihydronaphthalene	COC(=O)[C@H](Cc1ccc(O)c(O)c1)OC(=O)C1=Cc2ccc(O)c(O)c2[C@H](C(=O)O[C@H](Cc2ccc(O)c(O)c2)C(=O)O)[C@@H]1c1ccc(O)c(O)c1
MOL011624	Bohe	1-[2-(3,4-dihydroxyphenyl)-1-carboxy]ethoxycarbonyl-2-(3,4-dihydroxyphenyl)-7,8-dihydroxy-1,2-dihydronaphthalene-3-carboxylic acid	O=C(O)C1=Cc2ccc(O)c(O)c2[C@H](C(=O)O[C@@H](Cc2ccc(O)c(O)c2)C(=O)O)[C@@H]1c1ccc(O)c(O)c1
MOL011865	Bohe	rosmarinic acid	O=C(/C=C/c1ccc(O)c(O)c1)O[C@H](Cc1ccc(O)c(O)c1)C(=O)O
MOL011626	Bohe	(3R)-3-phenylbutanal	C[C@H](CC=O)c1ccccc1
MOL001168	Bohe	(1S,2S)-2-isopropenyl-4-isopropylidene-1-methyl-1-vinylcyclohexane	C=C[C@]1(C)CCC(=C(C)C)C[C@H]1C(=C)C
MOL000117	Bohe	Cymol	Cc1ccc(C(C)C)cc1
MOL000118	Bohe	(L)-alpha-Terpineol	CC1=CC[C@@H](C(C)(C)O)CC1
MOL000122	Bohe	1,8-cineole	CC1(C)O[C@]2(C)CC[C@H]1CC2
MOL001227	Bohe	Decyl acetate	CCCCCCCCCCOC(C)=O
MOL000125	Bohe	(-)-alpha-Pinene	CC1=CC[C@H]2C[C@@H]1C2(C)C
MOL000126	Bohe	(-)-nopinene	C=C1CC[C@H]2C[C@@H]1C2(C)C
MOL001593	Bohe	Piperitenone	CC1=CC(=O)C(=C(C)C)CC1
MOL001689	Bohe	acacetin	COc1ccc(-c2cc(=O)c3c(O)cc(O)cc3o2)cc1
MOL001729	Bohe	Crysophanol	Cc1cc(O)c2c(c1)C(=O)c1cccc(O)c1C2=O
MOL001790	Bohe	Linarin	COc1ccc(-c2cc(=O)c3c(O)cc(O[C@@H]4O[C@H](CO[C@@H]5O[C@@H](C)[C@H](O)[C@@H](O)[C@H]5O)[C@@H](O)[C@H](O)[C@H]4O)cc3o2)cc1
MOL000019	Bohe	D-Camphene	C=C1[C@H]2CC[C@H](C2)C1(C)C
MOL000193	Bohe	(Z)-caryophyllene	C=C1CC/C=C(\C)CC[C@H]2[C@@H]1CC2(C)C
MOL000197	Bohe	Myrcene	C=CC(=C)CCC=C(C)C
MOL001972	Bohe	Pulegone	CC(C)=C1CC[C@@H](C)CC1=O
MOL000198	Bohe	(R)-linalool	C=C[C@](C)(O)CCC=C(C)C
MOL000201	Bohe	p-Ocimene	C=C/C(C)=C/CC=C(C)C
MOL000202	Bohe	Moslene	CC1=CCC(C(C)C)=CC1
MOL002036	Bohe	Naphthane	C1CC[C@H]2CCCC[C@@H]2C1
MOL000205	Bohe	(6R)-6-isopropyl-3-methyl-1-cyclohex-2-enone	CC1=CC(=O)[C@@H](C(C)C)CC1
MOL002110	Bohe	Allocymene	C/C=C(C)/C=C/C=C(C)C
MOL000219	Bohe	BOX	O=C([O-])c1ccccc1
MOL000223	Bohe	caffeic acid	O=C(O)/C=C/c1ccc(O)c(O)c1
MOL000234	Bohe	L-Limonen	C=C(C)[C@@H]1CC=C(C)CC1
MOL000244	Bohe	()-Borneol	CC1(C)[C@@H]2CC[C@@]1(C)[C@@H](O)C2
MOL002471	Bohe	[(1R,2R,5R)-2-isopropyl-5-methyl-cyclohexyl] acetate	CC(=O)O[C@@H]1C[C@H](C)CC[C@@H]1C(C)C
MOL000259	Bohe	o-Thymol	Cc1ccc(C(C)C)cc1O
MOL000263	Bohe	oleanolic acid	CC1(C)CC[C@]2(C(=O)O)CC[C@]3(C)C(=CC[C@@H]4[C@@]5(C)CC[C@H](O)C(C)(C)[C@@H]5CC[C@]43C)[C@@H]2C1
MOL002743	Bohe	ZINC01666986	CCCC[C@@H](C)O
MOL002881	Bohe	Diosmetin	COc1ccc(-c2cc(=O)c3c(O)cc(O)cc3o2)cc1O
MOL000357	Bohe	Sitogluside	CC[C@H](CC[C@@H](C)[C@H]1CC[C@H]2[C@@H]3CC=C4C[C@@H](O[C@@H]5O[C@H](CO)[C@@H](O)[C@H](O)[C@H]5O)CC[C@]4(C)[C@H]3CC[C@]12C)C(C)C
MOL000359	Bohe	sitosterol	CC[C@H](CC[C@@H](C)[C@H]1CC[C@H]2[C@@H]3CC=C4C[C@H](O)CC[C@]4(C)[C@H]3CC[C@]12C)C(C)C
MOL000360	Bohe	FER	COc1cc(/C=C/C(=O)O)ccc1O
MOL004328	Bohe	naringenin	O=C1C[C@@H](c2ccc(O)cc2)Oc2cc(O)cc(O)c21
MOL000471	Bohe	aloe-emodin	O=C1c2cccc(O)c2C(=O)c2c(O)cc(CO)cc21
MOL000472	Bohe	emodin	Cc1cc(O)c2c(c1)C(=O)c1cc(O)cc(O)c1C2=O
MOL000476	Bohe	Physcion	COc1cc(O)c2c(c1)C(=O)c1cc(C)cc(O)c1C2=O
MOL004788	Bohe	1-alpha-Terpinyl acetate	CC(=O)OC(C)(C)[C@@H]1CC=C(C)CC1
MOL005093	Bohe	Diosmin	COc1ccc(-c2cc(=O)c3c(O)cc(O[C@@H]4O[C@H](CO[C@@H]5O[C@@H](C)[C@H](O)[C@@H](O)[C@H]5O)[C@@H](O)[C@H](O)[C@H]4O)cc3o2)cc1O
MOL000511	Bohe	ursolic acid	C[C@H]1[C@H](C)CC[C@]2(C(=O)O)CC[C@]3(C)C(=CC[C@@H]4[C@@]5(C)CC[C@H](O)C(C)(C)[C@@H]5CC[C@]43C)[C@H]12
MOL002003	Bohe	(-)-Caryophyllene oxide	C=C1CC[C@@H]2O[C@]2(C)CC[C@@H]2[C@@H]1CC2(C)C
MOL005190	Bohe	eriodictyol	O=C1C[C@@H](c2ccc(O)c(O)c2)Oc2cc(O)cc(O)c21
MOL005573	Bohe	Genkwanin	COc1cc(O)c2c(=O)cc(-c3ccc(O)cc3)oc2c1
MOL000006	Bohe	luteolin	O=c1cc(-c2ccc(O)c(O)c2)oc2cc(O)cc(O)c12
MOL006219	Bohe	Clorius	COC(=O)c1ccccc1
MOL000671	Bohe	()-Menthol	CC(C)[C@H]1CC[C@H](C)C[C@@H]1O
MOL000677	Bohe	(1R,4R)-4-isopropyl-1,6-dimethyltetralin	Cc1ccc2c(c1)[C@@H](C(C)C)CC[C@H]2C
MOL000715	Bohe	l-Menthone	CC(C)[C@@H]1CC[C@@H](C)CC1=O
MOL000717	Bohe	d-isomenthone	CC(C)[C@H]1CC[C@@H](C)CC1=O
MOL000771	Bohe	p-coumaric acid	O=C(O)/C=C/c1ccc(O)cc1
MOL000008	Bohe	apigenin	O=c1cc(-c2ccc(O)cc2)oc2cc(O)cc(O)c12
MOL008138	Bohe	ZINC02011663	CCCCC[C@H](O)CC
MOL008678	Bohe	Pentanol-3	CCC(O)CC
MOL000885	Bohe	Dodekan	CCCCCCCCCCCC
MOL009072	Bohe	Prunin	O=C1C[C@@H](c2ccc(O)cc2)Oc2cc(O[C@@H]3O[C@H](CO)[C@@H](O)[C@H](O)[C@H]3O)cc(O)c21
MOL009456	Bohe	β-thujene	CC(C)[C@@]12C=C[C@@H](C)[C@@H]1C2
MOL000023	Bohe	Hemo-sol	C=C(C)[C@H]1CC=C(C)CC1
MOL000037	Bohe	γ-elemene	C=C[C@@]1(C)CCC(=C(C)C)C[C@@H]1C(=C)C
MOL000069	Bohe	palmitic acid	CCCCCCCCCCCCCCCC(=O)O
MOL000131	Bohe	EIC	CCCCC/C=C\C/C=C\CCCCCCCC(=O)O
MOL000257	Bohe	(-)-beta-Phellandrene	C=C1C=C[C@@H](C(C)C)CC1
MOL000264	Bohe	Tereben	CC1=CCC(=C(C)C)CC1
MOL000266	Bohe	beta-Cubebene	C=C1CC[C@@]23[C@@H]([C@@H]12)[C@H](C(C)C)CC[C@H]3C
MOL000268	Bohe	(1S,5S)-1-isopropyl-4-methylenebicyclo[3.1.0]hexane	C=C1CC[C@@]2(C(C)C)C[C@@H]12
MOL000271	Bohe	l-carvone	C=C(C)[C@@H]1CC=C(C)C(=O)C1
MOL000473	Bohe	(-)-trans-Carveol	C=C(C)[C@@H]1CC=C(C)[C@@H](O)C1
MOL000479	Bohe	Farnesene	C=CC(=C)CC/C=C(\C)CCC=C(C)C
MOL000608	Bohe	()-Terpinen-4-ol	CC1=CC[C@](O)(C(C)C)CC1
MOL000611	Bohe	beta-Bourbonene	C=C1CC[C@@H]2[C@H]1[C@H]1[C@H](C(C)C)CC[C@]12C
MOL000615	Bohe	delta-amorphene	CC1=C[C@@H]2C(=C(C)CC[C@H]2C(C)C)CC1
MOL000667	Bohe	1-hexanol	CCCCCCO
MOL000669	Bohe	(S)-camphor	CC1(C)[C@H]2CC[C@]1(C)C(=O)C2
MOL000698	Bohe	(R)-(-)-alpha-Phellandrene	CC1=CC[C@H](C(C)C)C=C1
MOL000704	Bohe	styrene	C=Cc1ccccc1
MOL000709	Bohe	(S)-Matsutake alcohol	C=C[C@@H](O)CCCCC
MOL000865	Bohe	hexadecane	CCCCCCCCCCCCCCCC
MOL000884	Bohe	Azulen	c1ccc2cccc-2cc1
MOL000886	Bohe	tetradecane	CCCCCCCCCCCCCC
MOL000905	Bohe	()-beta-Pinene	C=C1CC[C@@H]2C[C@H]1C2(C)C
MOL000908	Bohe	beta-elemene	C=C[C@]1(C)CC[C@@H](C(=C)C)C[C@H]1C(=C)C
MOL000911	Bohe	Terpilene	CC1=CC=C(C(C)C)CC1
MOL000914	Bohe	(5S)-1-isopropyl-4-methylbicyclo[3.1.0]hex-3-ene	CC1=CC[C@@]2(C(C)C)C[C@@H]12
MOL000926	Bohe	cis-beta-farnesene	C=CC(=C)CC/C=C(/C)CCC=C(C)C
MOL000935	Bohe	Hepanal	CC1=C2[C@H](CC1)[C@H](C)CC[C@@H]1[C@H]2C1(C)C
MOL000938	Bohe	calarene	C[C@@H]1CCC=C2CC[C@@H]3[C@@H](C3(C)C)[C@]21C
MOL001110	Bohe	cis-beta-Ocimene	C=C/C(C)=C\CC=C(C)C
MOL001179	Bohe	(&#8722;)-Alloaromadendrene	C=C1CC[C@@H]2[C@H]([C@@H]3[C@H](C)CC[C@H]13)C2(C)C
MOL001242	Bohe	dl-Thujone	CC(C)[C@]12CC(=O)[C@H](C)[C@H]1C2
MOL001442	Bohe	phytol	C/C(=C\CO)CCC[C@H](C)CCC[C@H](C)CCCC(C)C
MOL001556	Bohe	Isocaryophyllene	C=C1CC/C=C(/C)CC[C@@H]2[C@@H]1CC2(C)C
MOL001850	Bohe	Izoforon	CC1=CC(=O)CC(C)(C)C1
MOL002002	Bohe	cis-Carveol	C=C(C)[C@@H]1CC=C(C)[C@H](O)C1
MOL002042	Bohe	thymol	Cc1ccc(C(C)C)c(O)c1
MOL002085	Bohe	alpha-Cubebene	CC1=CC[C@@]23[C@@H]([C@@H]12)[C@H](C(C)C)CC[C@H]3C
MOL002117	Bohe	β-sesquiphellandrene	C=C1C=C[C@@H]([C@@H](C)CCC=C(C)C)CC1
MOL002128	Bohe	1,3,8-p-Menthatriene	C=C(C)C1=CC=C(C)CC1
MOL002153	Bohe	1H-Cycloprop(e)azulen-7-ol, decahydro-1,1,7-trimethyl-4-methylene-, (1aR-(1aalpha,4aalpha,7beta,7abeta,7balpha))-	C=C1CC[C@@H]2[C@H]([C@H]3[C@H]1CC[C@]3(C)O)C2(C)C
MOL002197	Bohe	(E,E)-1,3,5-Undecatriene	C=C/C=C/C=C/CCCCC
MOL002351	Bohe	3-Hexenol	CC/C=C\CCO
MOL002364	Bohe	D-Isomenthol	CC(C)[C@H]1CC[C@@H](C)C[C@@H]1O
MOL002374	Bohe	()-Neomenthol	CC(C)[C@@H]1CC[C@@H](C)C[C@@H]1O
MOL002375	Bohe	(-)-isomenthone	CC(C)[C@@H]1CC[C@H](C)CC1=O
MOL002378	Bohe	UND	CCCCCCCCCCC
MOL002453	Bohe	(-)-Comphene	C=C1[C@@H]2CC[C@@H](C2)C1(C)C
MOL002484	Bohe	Isovaleral	CC(C)CC=O
MOL002648	Bohe	(4R)-limonene 1beta,2beta-epoxide	C=C(C)[C@@H]1CC[C@@]2(C)O[C@H]2C1
MOL002675	Bohe	Hexenal	CCC/C=C/C=O
MOL002850	Bohe	butylated hydroxytoluene	Cc1cc(C(C)(C)C)c(O)c(C(C)(C)C)c1
MOL002854	Bohe	(1R,2R,4R)-Dihydrocarveol	C=C(C)[C@@H]1CC[C@@H](C)[C@H](O)C1
MOL003127	Bohe	Germacrene D	C=C1/C=C/[C@H](C(C)C)CC/C(C)=C/CC1
MOL003304	Bohe	Hentriacontan	CCCCCCCCCCCCCCCCCCCCCCCCCCCCCCC
MOL003416	Bohe	Isobutyral	CC(C)C=O
MOL003935	Bohe	2,6-Dimethyl-1,3,5,7-octatetraene, E,E-	C=C/C(C)=C/C=C/C(=C)C
MOL003937	Bohe	Naphthalene, 1,2,3,4,4a,5,6,8a-octahydro-7-methyl-4-methylene-1-(1-methylethyl)-, (1alpha,4abeta,8aalpha)-	C=C1CC[C@H](C(C)C)[C@H]2C=C(C)CC[C@H]12
MOL004056	Bohe	α-Cadinene	CC1=C[C@@H]2[C@@H](CC1)C(C)=CC[C@H]2C(C)C
MOL004671	Bohe	ISOPULEGOL	C=C(C)[C@@H]1CC[C@@H](C)C[C@H]1O
MOL004723	Bohe	beta-Terpinene	C=C1CC=C(C(C)C)CC1
MOL004727	Bohe	(1R,4aR,8aS)-1-isopropyl-7-methyl-4-methylene-2,3,4a,5,6,8a-hexahydro-1H-naphthalene	C=C1CC[C@H](C(C)C)[C@H]2C=C(C)CC[C@@H]12
MOL005021	Bohe	Mipax	COC(=O)c1ccccc1C(=O)OC
MOL005483	Bohe	2-Methylnaphthalene	Cc1ccc2ccccc2c1
MOL005957	Bohe	(R)-Lavandulol	C=C(C)[C@H](CO)CC=C(C)C
MOL005965	Bohe	()-p-Mentha-2,8-diene	C=C(C)[C@H]1C=C[C@H](C)CC1
MOL006287	Bohe	α-muurolene	CC1=C[C@@H]2[C@H](CC1)C(C)=CC[C@@H]2C(C)C
MOL007330	Bohe	MENTHOL	CC(C)[C@@H]1CC[C@@H](C)C[C@H]1O
MOL007554	Bohe	(1S,2R,4R)-2-methyl-3-methylene-2-(4-methylpent-3-enyl)norbornane	C=C1[C@@H]2CC[C@@H](C2)[C@@]1(C)CCC=C(C)C
MOL008672	Bohe	ZINC00901303	CC[C@H](C)C=O
MOL008699	Bohe	MSM	CSC
MOL009569	Bohe	4,7-DIMETHYLBENZOFURAN	Cc1ccc(C)c2occc12
MOL010127	Bohe	Hexyl acetate	CCCCCCOC(C)=O
MOL010266	Bohe	linalool oxide B (cis-THF)	C=C[C@]1(C)CC[C@H](C(C)(C)O)O1
MOL010700	Bohe	cis-3-Hexenyl butyrate	CC/C=C\CCOC(=O)CCC
MOL010720	Bohe	Leaf acetate	CC/C=C\CCOC(C)=O
MOL010947	Bohe	(Z)-calamenene	Cc1ccc2c(c1)[C@H](C(C)C)CC[C@@H]2C
MOL011148	Bohe	bergamotene (Z,.alpha.,cis)	CC(C)=CCC[C@]1(C)[C@H]2CC=C(C)[C@@H]1C2
MOL011563	Bohe	gamma-Hexenol	CC/C=C/CCO
MOL011840	Bohe	EAK	CCCCCC(=O)CC
MOL011848	Bohe	d-Piperitone	CC1=CC(=O)[C@H](C(C)C)CC1
MOL011860	Bohe	d-Dihydrocarvone	C=C(C)[C@@H]1CC[C@@H](C)C(=O)C1
MOL011876	Bohe	(2S,5R)-2-isopropenyl-5-methyl-1-cyclohexanone	C=C(C)[C@@H]1CC[C@@H](C)CC1=O
MOL012157	Bohe	α-fenchene	C=C1C[C@H]2CC[C@@H]1C2(C)C
MOL012439	Bohe	(1Z,4E,8E)-2,6,6,9-tetramethylcycloundeca-1,4,8-triene	C/C1=C/CC/C(C)=C/CC(C)(C)/C=C/C1
MOL013036	Bohe	ZINC02034403	C=C[C@@H](O)CC
MOL013201	Bohe	bicyclosesquiphellandrene	C=C1C=C2[C@H](C(C)C)CC[C@@H](C)[C@H]2CC1
MOL013371	Bohe	(-)-Methyl 2-methylbutyrate	CC[C@@H](C)C(=O)OC
MOL010245	Baiguo	flavone	O=c1cc(-c2ccccc2)oc2ccccc12
MOL011038	Baiguo	(+)-Catechin-5-O-glucoside	OC[C@H]1O[C@@H](Oc2cc(O)cc3c2C[C@H](O)[C@@H](c2ccc(O)c(O)c2)O3)[C@H](O)[C@@H](O)[C@@H]1O
MOL011039	Baiguo	Vaccenic acid	CCCCCC/C=C/CCCCCCCCCC(=O)O
MOL011040	Baiguo	14-Octacosanol	CCCCCCCCCCCCCC[C@@H](O)CCCCCCCCCCCCC
MOL011041	Baiguo	16-Propoxystrychnine	CCCO[C@]12C[C@H]3C4=CCO[C@@H]5CC(=O)N6c7ccccc7[C@@]1(CCN2C4)[C@@H]6[C@@H]53
MOL011042	Baiguo	18alpha-Hydroglycyrrhetic acid	CC1(C)[C@H](O)CC[C@@]2(C)[C@@H]1CC[C@]1(C)[C@H]2C(=O)C=C2[C@]1(C)CC[C@@]1(C)CC[C@](O)(C(=O)O)C[C@]21O
MOL011043	Baiguo	20(R)-Ginsenoside-Rh2	CC(C)=CCC[C@@](C)(O)[C@@H]1CC[C@@]2(C)[C@H]1[C@H](O)C[C@H]1[C@@]3(C)CC[C@@H](O[C@@H]4O[C@H](CO)[C@@H](O)[C@@H](O)[C@H]4O)C(C)(C)[C@H]3CC[C@]12C
MOL011044	Baiguo	20(R)-Ginsenoside-Rh2_qt	CC(C)=CCC[C@@](C)(O)[C@@H]1CC[C@@]2(C)[C@H]1[C@H](O)C[C@H]1[C@@]3(C)CC[C@@H](O)C(C)(C)[C@H]3CC[C@]12C
MOL011045	Baiguo	4-Methoxypyridoxine	COCc1c(CO)cnc(C)c1O
MOL011046	Baiguo	4-Nitrophenyl α-D-mannopyranoside	O=[N+]([O-])c1ccc(O[C@H]2O[C@H](CO)[C@@H](O)[C@H](O)[C@@H]2O)cc1
MOL011047	Baiguo	4-Nitrophenyl α-D-mannopyranoside_qt	O=[N+]([O-])c1ccc(O)cc1
MOL011048	Baiguo	6-Tridecylresorcylic acid	CCCCCCCCCCCCCc1cc(O)cc(O)c1C(=O)O
MOL011049	Baiguo	7-Epicephalomannine	C/C=C(\C)C(=O)N[C@H](c1ccccc1)[C@@H](O)C(=O)O[C@H]1C[C@@]2(O)[C@@H](OC(=O)c3ccccc3)[C@@H]3[C@]4(OC(C)=O)CO[C@@H]4C[C@@H](O)[C@@]3(C)C(=O)[C@H](OC(C)=O)C(=C1C)C2(C)C
MOL011050	Baiguo	anacardic acid	CCCCCCCCCCCCCCCc1cccc(O)c1C(=O)O
MOL011051	Baiguo	Ginkgoic acid	CCCCCC/C=C\CCCCCCCc1cccc(O)c1C(=O)O
MOL011052	Baiguo	Anacardic acid C	CCC/C=C/C/C=C\CCCCCCCc1cccc(O)c1C(=O)O
MOL011053	Baiguo	Anacaridic acid D	C=CC/C=C/C/C=C\CCCCCCCc1cccc(O)c1C(=O)O
MOL011054	Baiguo	Bilobol	CCCCCC/C=C\CCCCCCCc1cc(O)cc(O)c1
MOL011055	Baiguo	Cardiospermin	C=C(CO)[C@@H](C#N)O[C@@H]1O[C@H](CO)[C@@H](O)[C@H](O)[C@H]1O
MOL011056	Baiguo	Cardiospermin_qt	C=C(CO)[C@H](O)C#N
MOL011057	Baiguo	Ceryl cerotate	CCCCCCCCCCCCCCCCCCCCCCCCCCOC(=O)CCCCCCCCCCCCCCCCCCCCCCCCC
MOL011058	Baiguo	Ginkgolid A	C[C@@H]1C(=O)O[C@H]2C[C@]34[C@@H]5C[C@@H](C(C)(C)C)[C@@]36[C@@H](OC(=O)[C@@H]6O)O[C@]4(C(=O)O5)[C@]21O
MOL011059	Baiguo	Ginkgolid B	C[C@@H]1C(=O)O[C@H]2[C@H](O)[C@]34[C@@H]5C[C@@H](C(C)(C)C)[C@@]36[C@@H](OC(=O)[C@@H]6O)O[C@]4(C(=O)O5)[C@@]12O
MOL011060	Baiguo	ginkgolide a	C[C@@H]1C(=O)O[C@H]2C[C@@]34[C@H]5C[C@@H](C(C)(C)C)[C@]36[C@@H](OC(=O)[C@@H]6O)O[C@@]4(C(=O)O5)[C@]21O
MOL011061	Baiguo	Ginkgolide B	C[C@@H]1C(=O)O[C@H]2[C@@H](O)[C@@]34[C@H]5C[C@@H](C(C)(C)C)[C@]36[C@@H](OC(=O)[C@@H]6O)O[C@@]4(C(=O)O5)[C@@]12O
MOL011062	Baiguo	6-Tridecylsalicylic acid	CCCCCCCCCCCCCc1cccc(O)c1C(=O)O
MOL011063	Baiguo	heneicosadienoic acid	CCCCCCCCCCCCCCCC/C=C/C=C/C(=O)O
MOL011064	Baiguo	16-heptadecynoic acid	C#CCCCCCCCCCCCCCCC(=O)O
MOL011065	Baiguo	(7Z,10Z)-hexadeca-7,10-dienoic acid	CCCCC/C=C\C/C=C\CCCCCC(=O)O
MOL011066	Baiguo	Isorhamnetin-3-arabinoglucoside	COc1cc(-c2oc3cc(O)cc(O)c3c(=O)c2O[C@@H]2O[C@H](CO)[C@@H](O[C@H]3OC[C@@H](O)[C@H](O)[C@H]3O)[C@H](O)[C@H]2O)ccc1O
MOL011067	Baiguo	LACTONE	Cc1cc2cc3c(C)cc(=O)oc3c(C)c2o1
MOL013377	Baiguo	Lutein	CC1=C[C@H](O)CC(C)(C)[C@H]1/C=C/C(C)=C/C=C/C(C)=C/C=C/C=C(C)/C=C/C=C(C)/C=C/C1=C(C)C[C@@H](O)CC1(C)C
MOL011069	Baiguo	Methoxybrassinin	COn1cc(CNC(=S)SC)c2ccccc21
MOL011070	Baiguo	5,10-Pentadecadienoic acid, (Z,Z)-	CCCC/C=C/CCC/C=C/CCCC(=O)O
MOL011071	Baiguo	pinol	CC1(C)O[C@@H]2C=C[C@H]1CC2
MOL011072	Baiguo	Quinicine	C=C[C@@H]1CNCC[C@@H]1CCC(=O)c1ccnc2ccc(OC)cc12
MOL011073	Baiguo	Scillaren A	C[C@@H]1O[C@H](O[C@@H]2C=C3CC[C@@H]4[C@H](CC[C@]5(C)[C@H](c6ccc(=O)oc6)CC[C@]45O)[C@@]3(C)CC2)[C@H](O)[C@H](O)[C@H]1O[C@@H]1O[C@H](CO)[C@H](O)[C@@H](O)[C@H]1O
MOL011074	Baiguo	Scillaren A_qt	C[C@]12CC[C@@H](O)C=C1CC[C@@H]1[C@@H]2CC[C@]2(C)[C@@H](c3ccc(=O)oc3)CC[C@]12O
MOL011075	Baiguo	Shikodonin	C=C1C(=O)[C@]23C[C@H]1C[C@@H](O)[C@H]2[C@@]1(CCC[C@@]2(C)CO[C@H](O)[C@H]21)COC3=O
MOL001308	Baiguo	oleic acid	CCCCCCCC/C=C/CCCCCCCC(=O)O
MOL001691	Baiguo	vitamin c	O=C1O[C@H]([C@@H](O)CO)C(O)=C1O
MOL001739	Baiguo	zoomaric acid	CCCCCC/C=C\CCCCCCCC(=O)O
MOL001771	Baiguo	poriferast-5-en-3beta-ol	CC[C@@H](CC[C@@H](C)[C@H]1CC[C@H]2[C@@H]3CC=C4C[C@@H](O)CC[C@]4(C)[C@H]3CC[C@]12C)C(C)C
MOL001859	Baiguo	FMT	O=CO
MOL002037	Baiguo	Amentoflavone	O=c1cc(-c2ccc(O)c(-c3c(O)cc(O)c4c(=O)cc(-c5ccc(O)cc5)oc34)c2)oc2cc(O)cc(O)c12
MOL002377	Baiguo	Kaempferol-3-arabofuranoside	O=c1c(O[C@H]2O[C@@H](CO)[C@H](O)[C@H]2O)c(-c2ccc(O)cc2)oc2cc(O)cc(O)c12
MOL002509	Baiguo	Ginkgetin	COc1cc(O)c2c(=O)cc(-c3ccc(OC)c(-c4c(O)cc(O)c5c(=O)cc(-c6ccc(O)cc6)oc45)c3)oc2c1
MOL002579	Baiguo	capsaicin	COc1cc(CNC(=O)CCCC/C=C/C(C)C)ccc1O
MOL002773	Baiguo	beta-carotene	CC1=C(/C=C/C(C)=C/C=C/C(C)=C/C=C/C=C(C)/C=C/C=C(C)/C=C/C2=C(C)CCCC2(C)C)C(C)(C)CCC1
MOL000303	Baiguo	caprylic acid	CCCCCCCC(=O)O
MOL003030	Baiguo	Ginnol	CCCCCCCCCCCCCCCCCCC[C@H](O)CCCCCCCCC
MOL003069	Baiguo	quinic acid	O=C([O-])[C@]1(O)C[C@@H](O)[C@@H](O)[C@H](O)C1
MOL000449	Baiguo	Stigmasterol	CC[C@H](/C=C/[C@@H](C)[C@H]1CC[C@H]2[C@@H]3CC=C4C[C@@H](O)CC[C@]4(C)[C@H]3CC[C@]12C)C(C)C
MOL000354	Baiguo	isorhamnetin	COc1cc(-c2oc3cc(O)cc(O)c3c(=O)c2O)ccc1O
MOL000357	Baiguo	Sitogluside	CC[C@H](CC[C@@H](C)[C@H]1CC[C@H]2[C@@H]3CC=C4C[C@@H](O[C@@H]5O[C@H](CO)[C@@H](O)[C@H](O)[C@H]5O)CC[C@]4(C)[C@H]3CC[C@]12C)C(C)C
MOL000358	Baiguo	beta-sitosterol	CC[C@H](CC[C@@H](C)[C@H]1CC[C@H]2[C@@H]3CC=C4C[C@@H](O)CC[C@]4(C)[C@H]3CC[C@]12C)C(C)C
MOL000392	Baiguo	formononetin	COc1ccc(-c2coc3cc(O)ccc3c2=O)cc1
MOL000415	Baiguo	rutin	C[C@@H]1O[C@@H](OC[C@H]2O[C@@H](Oc3c(-c4ccc(O)c(O)c4)oc4cc(O)cc(O)c4c3=O)[C@H](O)[C@@H](O)[C@@H]2O)[C@H](O)[C@H](O)[C@H]1O
MOL000422	Baiguo	kaempferol	O=c1c(O)c(-c2ccc(O)cc2)oc2cc(O)cc(O)c12
MOL000429	Baiguo	Crystal VI	NC(=O)C[C@H](N)C(=O)O
MOL004349	Baiguo	Ruvoside	CO[C@H]1[C@H](O)[C@H](O[C@@H]2CC[C@@]3(CO)[C@H](CC[C@@H]4[C@@H]3CC[C@]3(C)[C@H](C5=CC(=O)OC5)CC[C@]43O)C2)O[C@@H](C)[C@@H]1O
MOL004350	Baiguo	Ruvoside_qt	C[C@]12CC[C@H]3[C@@H](CC[C@@H]4C[C@H](O)CC[C@@]43CO)[C@@]1(O)CC[C@@H]2C1=CC(=O)OC1
MOL004401	Baiguo	bilobetin	COc1ccc(-c2cc(=O)c3c(O)cc(O)cc3o2)cc1-c1c(O)cc(O)c2c(=O)cc(-c3ccc(O)cc3)oc12
MOL004470	Baiguo	PPI	CCC(=O)O
MOL004493	Baiguo	PAU	CC(C)(CO)[C@@H](O)C(=O)NCCC(=O)O
MOL000492	Baiguo	(+)-catechin	Oc1cc(O)c2c(c1)O[C@H](c1ccc(O)c(O)c1)[C@@H](O)C2
MOL005236	Baiguo	gibberellin	C=C1C[C@]23C[C@@]1(O)CC[C@H]2[C@@]12C=C[C@H](O)[C@@](C)(C(=O)O1)[C@H]2[C@@H]3C(=O)O
MOL000558	Baiguo	quercetin-3-L-arabinon-7-D-glucoside	O=c1c(O[C@@H]2O[C@@H](O)[C@H](O)[C@@H](O)[C@H]2O)c(-c2ccc(O)c(O)c2)oc2cc(O[C@H]3O[C@H](CO)[C@H](O)[C@@H](O)[C@H]3O)cc(O)c12
MOL000628	Baiguo	darutoside	CC[C@@H](/C=C/[C@H](C)[C@H]1CC[C@@H]2[C@@H]3CC=C4C[C@H](O[C@@H]5O[C@H](CO)[C@@H](O)[C@H](O)[C@H]5O)CC[C@]4(C)[C@H]3CC[C@@]21C)C(C)C
MOL006505	Baiguo	(-)-epicatechin	Oc1cc(O)c2c(c1)O[C@H](c1ccc(O)c(O)c1)[C@H](O)C2
MOL006821	Baiguo	(-)-epigallocatechin-3-gallate	O=C(O[C@@H]1Cc2c(O)cc(O)cc2O[C@@H]1c1cc(O)c(O)c(O)c1)c1cc(O)c(O)c(O)c1
MOL000069	Baiguo	palmitic acid	CCCCCCCCCCCCCCCC(=O)O
MOL000749	Baiguo	Linoleic	CCCCC/C=C/C/C=C/CCCCCCCC(=O)O
MOL008284	Baiguo	BUA	CCCC(=O)O
MOL008404	Baiguo	(2S)-2-ammonio-4-[(R)-methylsulfinyl]butyrate	C[S@@](=O)CC[C@H](N)C(=O)O
MOL000860	Baiguo	stearic acid	CCCCCCCCCCCCCCCCCC(=O)O
MOL008691	Baiguo	alpha-Carotene/ beta,epsilon-Carotene	CC1=CCCC(C)(C)[C@H]1/C=C/C(C)=C/C=C/C(C)=C/C=C/C=C(C)/C=C/C=C(C)/C=C/C1=C(C)CCCC1(C)C
MOL008879	Baiguo	SBU	CCCC
MOL000089	Baiguo	catechol	Oc1ccccc1O
MOL000098	Baiguo	quercetin	O=c1c(O)c(-c2ccc(O)c(O)c2)oc2cc(O)cc(O)c12
MOL000105	Maiya	protocatechuic acid	O=C(O)c1ccc(O)c(O)c1
MOL010845	Maiya	candicine	C[N+](C)(C)CCc1ccc(O)cc1
MOL010846	Maiya	deoxynivalenol standard	CC1=C[C@H]2O[C@@H]3[C@@H](O)C[C@](C)([C@@]2(CO)[C@H](O)C1=O)[C@]31CO1
MOL010847	Maiya	EG	OCCO
MOL010848	Maiya	gliadin	NC(=O)CC[C@H](NC(=O)[C@H]1CCCN1C(=O)[C@@H](CCC(N)=O)NC(=O)[C@H]1CCCN1C(=O)[C@H](N)Cc1ccc(O)cc1)C(=O)O
MOL010849	Maiya	hordatine A	NC(=[NH2+])NCCCCNC(=O)/C=C/c1ccc2c(c1)[C@H](C(=O)NCCCCNC(N)=[NH2+])[C@@H](c1ccc(O)cc1)O2
MOL010850	Maiya	hordatine B	COc1cc(/C=C/C(=O)NCCCCN=C(N)N)cc2c1O[C@H](c1ccc(O)cc1)[C@H]2C(=O)NCCCCN=C(N)N
MOL010851	Maiya	PG	OCCCO
MOL005088	Maiya	Nivalenol	CC1=C[C@H]2O[C@@H]3[C@H](O)[C@@H](O)[C@](C)([C@@]2(CO)[C@H](O)C1=O)[C@@]31CO1
MOL010853	Maiya	Dioctadecanoylphosphatidylserine	CCCCCCCCCCCCCCCCCC(=O)OC[C@H](CO[P@@](=O)(O)OC[C@H](N)C(=O)O)OC(=O)CCCCCCCCCCCCCCCCC
MOL010854	Maiya	D-Prolin	O=C(O)[C@H]1CCCN1
MOL010855	Maiya	Sucol B	OCCCCO
MOL010856	Maiya	putrescine	NCCCCN
MOL010857	Maiya	Sterigmato-cystin	COc1cc2c(c3oc4cccc(O)c4c(=O)c13)[C@H]1C=CO[C@H]1O2
MOL010858	Maiya	tianshic acid	CCCCCC[C@H](O)[C@@H](O)/C=C/[C@H](O)CCCCCCC(=O)O
MOL010859	Maiya	TSS	NCCc1c[nH]c2ccccc12
MOL010860	Maiya	violanthin	C[C@@H]1O[C@@H](c2c(O)c([C@H]3O[C@@H](CO)[C@H](O)[C@H](O)[C@@H]3O)c(O)c3c(=O)cc(-c4ccc(O)cc4)oc23)[C@@H](O)[C@H](O)[C@H]1O
MOL010861	Maiya	Delta-D	C=C1CC[C@H](O)C/C1=C\C=C1/CCC[C@]2(C)[C@@H]([C@H](C)CCCC(C)C)CC[C@@H]12
MOL010862	Maiya	α-tocopheryl quinone	CC1=C(C)C(=O)C(CC[C@@](C)(O)CCC[C@H](C)CCC[C@H](C)CCCC(C)C)=C(C)C1=O
MOL010863	Maiya	3-ACETYLDEOXYNIVALENOL	CC(=O)[C@@H]1C[C@@]2(C)[C@@]3(CO)[C@H](C=C(C)C(=O)[C@@H]3O)O[C@@H]1[C@@]21CO1
MOL010864	Maiya	5,7-Dihydroxy-3',4',5'-trimethoxyflavon	COc1cc(-c2cc(=O)c3c(O)cc(O)cc3o2)cc(OC)c1OC
MOL010865	Maiya	Naphthol aS-bl phosphate	COc1ccccc1NC(=O)c1cc2cc(Br)ccc2cc1OP(=O)(O)O
MOL000114	Maiya	vanillic acid	COc1cc(C(=O)O)ccc1O
MOL011440	Maiya	vitamin b6	Cc1ncc(CO)c(CO)c1O
MOL001314	Maiya	Azelex	O=C(O)CCCCCCCC(=O)O
MOL001477	Maiya	tyramine	NCCc1ccc(O)cc1
MOL002322	Maiya	isovitexin	O=c1cc(-c2ccc(O)cc2)oc2cc(O)c([C@@H]3O[C@H](CO)[C@@H](O)[C@H](O)[C@H]3O)c(O)c12
MOL001738	Maiya	MLI	O=C(O)CC(=O)O
MOL001787	Maiya	ADO	Nc1ncnc2c1ncn2[C@@H]1O[C@H](CO)[C@@H](O)[C@H]1O
MOL001788	Maiya	adenine	Nc1ncnc2[nH]cnc12
MOL001807	Maiya	Cedar acid	COc1cc(C(=O)O)cc(OC)c1O
MOL001893	Maiya	BU3	C[C@@H](O)[C@@H](C)O
MOL001943	Maiya	lecithin	CCCCC/C=C\C/C=C\CCCCCCCC(=O)O[C@H](COC(=O)CCCCCCCCCCCCCCC)CO[P@@](=O)([O-])OCC[N+](C)(C)C
MOL000009	Maiya	luteolin-7-o-glucoside	O=c1cc(-c2ccc(O)c(O)c2)oc2cc(O[C@@H]3O[C@H](CO)[C@@H](O)[C@H](O)[C@H]3O)cc(O)c12
MOL002083	Maiya	tricin	COc1cc(-c2cc(=O)c3c(O)cc(O)cc3o2)cc(OC)c1O
MOL002152	Maiya	sinapic acid	COc1cc(/C=C/C(=O)O)cc(OC)c1O
MOL001955	Maiya	Heriguard	O=C(/C=C/c1ccc(O)c(O)c1)O[C@@H]1C[C@](O)(C(=O)O)C[C@@H](O)[C@H]1O
MOL002498	Maiya	PGR	C[C@@H](O)CO
MOL002771	Maiya	VIV	Cc1c(C)c2c(c(C)c1O)CC[C@@](C)(CCC[C@H](C)CCC[C@H](C)CCCC(C)C)O2
MOL000357	Maiya	Sitogluside	CC[C@H](CC[C@@H](C)[C@H]1CC[C@H]2[C@@H]3CC=C4C[C@@H](O[C@@H]5O[C@H](CO)[C@@H](O)[C@H](O)[C@H]5O)CC[C@]4(C)[C@H]3CC[C@]12C)C(C)C
MOL000358	Maiya	beta-sitosterol	CC[C@H](CC[C@@H](C)[C@H]1CC[C@H]2[C@@H]3CC=C4C[C@@H](O)CC[C@]4(C)[C@H]3CC[C@]12C)C(C)C
MOL000359	Maiya	sitosterol	CC[C@H](CC[C@@H](C)[C@H]1CC[C@H]2[C@@H]3CC=C4C[C@H](O)CC[C@]4(C)[C@H]3CC[C@]12C)C(C)C
MOL000360	Maiya	FER	COc1cc(/C=C/C(=O)O)ccc1O
MOL004925	Maiya	vitexin	O=c1cc(-c2ccc(O)cc2)oc2c([C@@H]3O[C@H](CO)[C@@H](O)[C@H](O)[C@H]3O)c(O)cc(O)c12
MOL000394	Maiya	choline	C[N+](C)(C)CCO
MOL000421	Maiya	nicotinic acid	O=C(O)c1cccnc1
MOL000430	Maiya	betaine	C[N+](C)(C)CC(=O)[O-]
MOL000433	Maiya	FA	Nc1nc2ncc(CNc3ccc(C(=O)N[C@@H](CCC(=O)O)C(=O)O)cc3)nc2c(=O)[nH]1
MOL004549	Maiya	M-COUMARIC ACID	O=C(O)/C=C/c1cccc(O)c1
MOL004798	Maiya	delphinidin	Oc1cc(O)c2cc(O)c(-c3cc(O)c(O)c(O)c3)[o+]c2c1
MOL000492	Maiya	(+)-catechin	Oc1cc(O)c2c(c1)O[C@H](c1ccc(O)c(O)c1)[C@@H](O)C2
MOL000052	Maiya	Gulutamine	N[C@@H](CCC(=O)O)C(=O)O
MOL010175	Maiya	Tannin	O=C(OC[C@H]1O[C@@H](OC(=O)c2cc(O)c(O)c(OC(=O)c3cc(O)c(O)c(O)c3)c2)[C@H](OC(=O)c2cc(O)c(O)c(OC(=O)c3cc(O)c(O)c(O)c3)c2)[C@@H](OC(=O)c2cc(O)c(O)c(OC(=O)c3cc(O)c(O)c(O)c3)c2)[C@@H]1OC(=O)c1cc(O)c(O)c(OC(=O)c2cc(O)c(O)c(O)c2)c1)c1cc(O)c(O)c(OC(=O)c2cc(O)c(O)c(O)c2)c1
MOL000569	Maiya	digallate	O=C(O)c1cc(O)c(O)c(OC(=O)c2cc(O)c(O)c(O)c2)c1
MOL005850	Maiya	SPM	NCCCNCCCCNCCCN
MOL005928	Maiya	isoferulic acid	COc1ccc(/C=C/C(=O)O)cc1O
MOL000006	Maiya	luteolin	O=c1cc(-c2ccc(O)c(O)c2)oc2cc(O)cc(O)c12
MOL007180	Maiya	vitamin-e	CCC1=C(C)CN(C(=O)NCCc2ccc(S(=O)(=O)NC(=O)N[C@H]3CC[C@H](C)CC3)cc2)C1=O
MOL000073	Maiya	ent-Epicatechin	Oc1cc(O)c2c(c1)O[C@@H](c1ccc(O)c(O)c1)[C@@H](O)C2
MOL007346	Maiya	sn-Gro-1-P	O=P(O)(O)OC[C@H](O)CO
MOL000748	Maiya	HMF	O=Cc1ccc(CO)o1
MOL007559	Maiya	Hordenine	CN(C)CCc1ccc(O)cc1
MOL000498	Maiya	isoorientin	O=c1cc(-c2ccc(O)c(O)c2)oc2cc(O)c([C@@H]3O[C@H](CO)[C@@H](O)[C@H](O)[C@H]3O)c(O)c12
MOL008658	Maiya	ZINC02041097	C[C@@H](O)CCO
MOL001551	Jiegeng	Trochol	C=C(C)[C@@H]1CC[C@]2(CO)CC[C@]3(C)[C@H](CC[C@@H]4[C@@]5(C)CC[C@H](O)C(C)(C)[C@@H]5CC[C@]43C)[C@@H]12
MOL001689	Jiegeng	acacetin	COc1ccc(-c2cc(=O)c3c(O)cc(O)cc3o2)cc1
MOL001691	Jiegeng	vitamin c	O=C1O[C@H]([C@@H](O)CO)C(O)=C1O
MOL002378	Jiegeng	UND	CCCCCCCCCCC
MOL002778	Jiegeng	THZ	c1ccc2scnc2c1
MOL002998	Jiegeng	IPH	Oc1ccccc1
MOL000421	Jiegeng	nicotinic acid	O=C(O)c1cccnc1
MOL004355	Jiegeng	Spinasterol	CC[C@H](/C=C/[C@@H](C)[C@H]1CC[C@H]2C3=CC[C@H]4C[C@@H](O)CC[C@]4(C)[C@H]3CC[C@]12C)C(C)C
MOL004580	Jiegeng	cis-Dihydroquercetin	O=C1c2c(O)cc(O)cc2O[C@@H](c2ccc(O)c(O)c2)[C@H]1O
MOL005990	Jiegeng	1-methoxy-1,2-butadiene	CC=C=COC
MOL005991	Jiegeng	ISOPROPYL FORMATE	CC(C)OC=O
MOL005992	Jiegeng	2,3-dimethyl-1-pentene	C=C(C)[C@H](C)CC
MOL005993	Jiegeng	2-cyclopentene-1-undecanoic acid	O=C(O)CCCCCCCCCC[C@@H]1C=CCC1
MOL005994	Jiegeng	2-hydroxybicyclo[3.1.1]heptan-6-one	O=C1[C@@H]2CC[C@H](O)[C@H]1C2
MOL005995	Jiegeng	2'-O-acetylPlatycodin D2	CC1(C)CC[C@]2(C(=O)O)[C@H](O)C[C@@]3(C)C(=CC[C@@H]4[C@]5(C)C[C@H](O)[C@@H](O)C(CO)(CO)[C@H]5CC[C@]43C)[C@H]2C1
MOL005996	Jiegeng	2-O-methyl-3―O-β-D-glucopyranosyl platycogenate A	COOC(=O)[C@@]1(C)[C@@H]2CC[C@@]3(C)[C@@H](CC=C4[C@@H]5CC(C)(C)CC[C@@]5(C(=O)OC)[C@@H](O)C[C@]43C)[C@]2(C)C[C@@H](OC)[C@@H]1O[C@H]1O[C@H](CO)[C@@H](O)[C@H](O)[C@H]1O
MOL005997	Jiegeng	2'-O-Polygalacin D	CC(=O)O[C@@H]1[C@@H](O[C@H]2[C@H](OC(=O)[C@@]34CCC(C)(C)C[C@@H]3C3=CC[C@@H]5[C@@]6(C)C[C@@H](O)[C@@H](O[C@H]7O[C@@H](O)[C@H](O)[C@@H](O)[C@@H]7O)[C@](C)(CO)[C@@H]6CC[C@]5(C)[C@@]3(C)C[C@H]4O)OC[C@H](O)[C@@H]2O)O[C@@H](C)C(O[C@H]2OC[C@H](O)[C@@H](O[C@H]3OC[C@@](O)(CO)[C@@H]3O)[C@H]2O)[C@@H]1O
MOL005998	Jiegeng	2'-O-polygalacin D2	CC(=O)O[C@@H]1[C@H](O[C@H]2[C@H](OC(=O)[C@@]34CCC(C)(C)C[C@@H]3C3=CC[C@H]5[C@@]6(C)C[C@@H](O)[C@@H](O[C@H]7O[C@@H](O[C@@H]8O[C@H](O)[C@@H](O)[C@@H](O)[C@H]8O)[C@H](O)[C@@H](O)[C@@H]7O)[C@](C)(CO)[C@@H]6CC[C@]5(C)[C@]3(C)C[C@@H]4O)OC[C@H](O)[C@@H]2O)O[C@@H](C)[C@@H](O[C@H]2OC[C@@H](O)[C@H](O[C@H]3OC[C@](O)(CO)[C@H]3O)[C@@H]2O)[C@@H]1O
MOL005999	Jiegeng	crotonaldehyde	C/C=C/C=O
MOL000006	Jiegeng	luteolin	O=c1cc(-c2ccc(O)c(O)c2)oc2cc(O)cc(O)c12
MOL006000	Jiegeng	Cyclopentenone	O=C1C=CCC1
MOL006001	Jiegeng	Isobutenol	C=C(C)CO
MOL006002	Jiegeng	3,4-Heptadiene	CCC=C=CCC
MOL006003	Jiegeng	(1S,5R)-3,7,7-trimethylbicyclo[3.1.1]hept-3-ene	CC1=C[C@H]2C[C@@H](C1)C2(C)C
MOL006004	Jiegeng	3'-a-O-Polygalacin D	CC(=O)O[C@@H]1[C@@H](O)[C@H](O[C@H]2[C@H](OC(=O)[C@@]34CCC(C)(C)C[C@@H]3C3=CC[C@H]5[C@]6(C)C[C@@H](O)[C@@H](O[C@H]7O[C@@H](O)[C@H](O)[C@@H](O)[C@@H]7O)[C@](C)(CO)[C@@H]6CC[C@]5(C)[C@@]3(C)C[C@@H]4O)OC[C@H](O)[C@@H]2O)O[C@@H](C)[C@H]1O[C@@H]1OC[C@@H](O)[C@H](O[C@H]2OC[C@@](O)(CO)[C@@H]2O)[C@H]1O
MOL006005	Jiegeng	allyloxyethylene	C=CCOC=C
MOL006006	Jiegeng	3-ethyl-1,4-hexadiene	C=C[C@@H](/C=C/C)CC
MOL006007	Jiegeng	3-ethyl-cyclohexene	CC[C@H]1C=CCCC1
MOL006008	Jiegeng	3'-O-acetylPlatycodin D2	CC(=O)O[C@@H]1[C@@H](O)[C@H](O[C@H]2[C@H](OC(=O)[C@@]34CCC(C)(C)C[C@@H]3C3=CC[C@@H]5[C@@]6(C)C[C@@H](O)[C@@H](O[C@H]7O[C@H](O[C@@H]8O[C@H](O)[C@@H](O)[C@@H](O)[C@H]8O)[C@H](O)[C@@H](O)[C@@H]7O)C(CO)(CO)[C@@H]6CC[C@]5(C)[C@@]3(C)C[C@H]4O)OC[C@H](O)[C@@H]2O)O[C@@H](C)[C@H]1O[C@@H]1OC[C@@H](O)[C@H](O[C@H]2OC[C@](O)(CO)[C@H]2O)[C@H]1O
MOL006009	Jiegeng	3'-O-acetylPlatycodin D2_qt	CC1(C)CC[C@]2(C(=O)O)[C@H](O)C[C@@]3(C)C(=CC[C@@H]4[C@]5(C)C[C@H](O)[C@H](O)C(CO)(CO)[C@@H]5CC[C@]43C)[C@H]2C1
MOL006010	Jiegeng	3-O-a-D-glucopyranosylplatycodigenin methyl ester	COC(=O)[C@]12CCC(C)(C)C[C@H]1C1=CC[C@@H]3[C@@]4(C)C[C@H](O)[C@H](O[C@@H]5O[C@H](CO)[C@@H](O)[C@@H](O)[C@H]5O)C(CO)(CO)[C@H]4CC[C@@]3(C)[C@]1(C)C[C@@H]2O
MOL006011	Jiegeng	3-O-a-D-glucopyranosylplatycodigenin methyl ester_qt	COC(=O)[C@]12CCC(C)(C)C[C@@H]1C1=CC[C@@H]3[C@]4(C)C[C@H](O)[C@@H](O)C(CO)(CO)[C@H]4CC[C@@]3(C)[C@@]1(C)C[C@H]2O
MOL006012	Jiegeng	3-O-a-gentiobiosylplatycodigenin methyl ester	COC(=O)[C@]12CCC(C)(C)C[C@H]1C1=CC[C@@H]3[C@@]4(C)C[C@H](O)[C@H](O[C@@H]5O[C@H](CO[C@@H]6O[C@H](CO)[C@@H](O)[C@@H](O)[C@H]6O)[C@@H](O)[C@@H](O)[C@H]5O)C(CO)(CO)[C@H]4CC[C@@]3(C)[C@]1(C)C[C@@H]2O
MOL006013	Jiegeng	3-O-a-Laminaribiosylplatycodigenin methyl ester	COC(=O)[C@]12CCC(C)(C)C[C@H]1C1=CC[C@@H]3[C@@]4(C)C[C@H](O)[C@H](O[C@@H]5O[C@H](CO)[C@@H](O)[C@H](O[C@@H]6O[C@H](CO)[C@@H](O)[C@@H](O)[C@H]6O)[C@H]5O)C(CO)(CO)[C@H]4CC[C@]3(C)[C@@]1(C)C[C@@H]2O
MOL006014	Jiegeng	3-O-laminaribiosylplatycodigenin methyl ester	COC(=O)[C@]12CCC(C)(C)C[C@@H]1[C@@H]1CC[C@@H]3[C@@]4(C)C[C@H](O)[C@H](O[C@@H]5O[C@H](CO)[C@@H](O[C@@H]6O[C@H](CO)[C@@H](O)[C@@H](O)[C@H]6O)[C@@H](O)[C@H]5O)C(CO)(CO)[C@H]4CC[C@@]3(C)[C@@]1(C)C[C@@H]2O
MOL006015	Jiegeng	3-O-laminaribiosylplatycodigenin methyl ester_qt	COC(=O)[C@]12CCC(C)(C)C[C@H]1[C@@H]1CC[C@H]3[C@@]4(C)C[C@H](O)[C@H](O)C(CO)(CO)[C@H]4CC[C@@]3(C)[C@@]1(C)C[C@@H]2O
MOL006016	Jiegeng	3'-O-polygalacin D	CC(=O)O[C@@H]1[C@H](O)[C@@H](O[C@H]2[C@H](OC(=O)[C@@]34CCC(C)(C)C[C@@H]3C3=CC[C@H]5[C@@]6(C)C[C@@H](O)[C@H](O[C@H]7O[C@@H](O[C@@H]8O[C@H](O)[C@@H](O)[C@@H](O)[C@H]8O)[C@H](O)[C@@H](O)[C@@H]7O)[C@@](C)(CO)[C@@H]6CC[C@]5(C)[C@]3(C)C[C@H]4O)OC[C@H](O)[C@@H]2O)O[C@@H](C)[C@H]1O[C@@H]1OC[C@H](O)[C@@H](O[C@H]2OC[C@](O)(CO)[C@@H]2O)[C@H]1O
MOL006017	Jiegeng	3-O-β-D-glucopyranosyl platycodigenin methyl ester	COC(=O)[C@]12CCC(C)(C)C[C@@H]1C1=CC[C@@H]3[C@@]4(C)C[C@@H](O)[C@@H](O[C@@H]5O[C@H](CO)[C@@H](O)[C@@H](O)[C@H]5O)C(CO)(CO)[C@H]4CC[C@@]3(C)[C@]1(C)C[C@@H]2O
MOL006018	Jiegeng	dimethyl 3-o-β-D glucopyranosylplatycogenate A	C[C@@H]1O[C@@H](O[C@H]2[C@@H](OC(=O)[C@]34CCC(C)(C)C[C@H]3C3=CC[C@@H]5[C@@]6(C)C[C@H](O)[C@@H](O[C@H]7O[C@H](CO)[C@@H](O)[C@H](O)[C@@H]7O)[C@](C=O)(CO)[C@H]6CC[C@@]5(C)[C@]3(C)C[C@H]4O)OC[C@H](O)[C@@H]2O)[C@@H](O)[C@H](O)[C@@H]1C[C@H]1OC[C@@H](O)[C@@H](O[C@@H]2OC[C@](O)(CO)[C@H]2O)[C@@H]1O
MOL006019	Jiegeng	3-O-β-gentiobiosyl platycodigenin methylester	COC(=O)[C@]12CCC(C)(C)C[C@H]1C1=CC[C@@H]3[C@]4(C)C[C@H](O)[C@H](O[C@@H]5O[C@H](CO[C@@H]6O[C@H](CO)[C@@H](O)[C@@H](O)[C@H]6O)[C@@H](O)[C@@H](O)[C@H]5O)C(CO)(CO)[C@@H]4CC[C@@]3(C)[C@@]1(C)C[C@@H]2O
MOL006020	Jiegeng	5-HEXENOIC ACID	C=CCCCC(=O)O
MOL006021	Jiegeng	16-oxo-platycodin D	C[C@@H]1O[C@@H](O[C@H]2[C@@H](OC(=O)[C@]34CCC(C)(C)C[C@H]3C3=CC[C@@H]5[C@@]6(C)C[C@H](O)[C@H](O[C@@H]7O[C@H](CO)[C@@H](O)[C@H](O)[C@H]7O)C(CO)(CO)[C@H]6CC[C@@]5(C)[C@]3(C)CC4=O)OC[C@H](O)[C@@H]2O)[C@H](O)[C@H](O)[C@H]1O[C@@H]1OC[C@@H](O)[C@H](O[C@@H]2OC[C@](O)(CO)[C@H]2O)[C@H]1O
MOL006022	Jiegeng	α-Spinasterol-β-D-glucoside	CC[C@@H](/C=C/[C@H](C)[C@@H]1CC[C@H]2C3=CC[C@@H]4C[C@H](O[C@@H]5O[C@H](O)[C@@H](O)[C@@H](O)[C@H]5O)CC[C@]4(C)[C@H]3CC[C@]21C)C(C)C
MOL006023	Jiegeng	α-Spinasterol-β-D-glucoside_qt	CC[C@@H](/C=C/[C@H](C)[C@@H]1CC[C@@H]2C3=CC[C@@H]4C[C@H](O)CC[C@]4(C)[C@@H]3CC[C@]21C)C(C)C
MOL006024	Jiegeng	Deapio-Platycodin-D	C[C@@H]1O[C@@H](O[C@H]2[C@H](OC(=O)[C@]34CCC(C)(C)C[C@H]3C3=CC[C@@H]5[C@@]6(C)C[C@H](O)[C@H](O[C@@H]7O[C@H](CO)[C@@H](O)[C@H](O)[C@H]7O)C(CO)(CO)[C@H]6CC[C@@]5(C)[C@]3(C)C[C@@H]4O)OC[C@H](O)[C@@H]2O)[C@H](O)[C@H](O)[C@H]1O[C@@H]1OC[C@@H](O)[C@H](O)[C@H]1O
MOL006025	Jiegeng	Deapio-Platycodin-D3	C[C@H]1O[C@H](O[C@H]2[C@H](OC(=O)[C@]34CCC(C)(C)C[C@H]3C3=CC[C@H]5[C@]6(C)C[C@@H](O)[C@@H](O[C@@H]7O[C@@H](CO)[C@H](O)[C@@H](O[C@@H]8O[C@H](O)[C@@H](O)[C@@H](O)[C@H]8O)[C@@H]7O)C(CO)(CO)[C@@H]6CC[C@]5(C)[C@]3(C)C[C@@H]4O)OC[C@H](O)[C@@H]2O)[C@@H](O)[C@@H](O)[C@@H]1O[C@@H]1OC[C@@H](O)[C@@H](O)[C@H]1O
MOL006026	Jiegeng	dimethyl 2-O-methyl-3-O-a-D-glucopyranosyl platycogenate A	COC(=O)[C@@]1(CO)[C@@H](O[C@@H]2O[C@H](CO)[C@@H](O)[C@@H](O)[C@H]2O)[C@@H](OC)C[C@]2(C)[C@H]3CC=C4[C@@H]5CC(C)(C)CC[C@@]5(C(=O)OC)[C@@H](O)C[C@@]4(C)[C@]3(C)CC[C@@H]21
MOL006027	Jiegeng	dimethyl 3-O-a-D-glucopyranosylplatycogenate A	COC(=O)[C@]12CCC(C)(C)C[C@H]1C1=CC[C@@H]3[C@@]4(C)C[C@H](O)[C@H](O[C@@H]5O[C@H](CO)[C@@H](O)[C@@H](O)[C@H]5O)[C@](CO)(C(=O)OC)[C@H]4CC[C@@]3(C)[C@]1(C)C[C@@H]2O
MOL006028	Jiegeng	dimethyl 3-O-β-D-glucopyranosylplatycogenate A	CC[C@@]1(C(=O)O)[C@H](O)[C@H](O)C[C@]2(C)[C@@H]1CC[C@]1(C)[C@H]2CC=C2[C@H]3CC(C)(C)CC[C@]3(C(=O)OC)[C@@H](O)C[C@@]21C
MOL006029	Jiegeng	dimethyl platyconate A	COC(=O)[C@@]12CCC(C)(C)C[C@H]1C1=CC[C@H]3[C@]4(C)C[C@H](O)[C@H](O)[C@](CO)(C(=O)OC)[C@@H]4CC[C@@]3(C)[C@]1(C)C[C@@H]2O
MOL006030	Jiegeng	Flavoplatycoside	C[C@H]1O[C@H](OC[C@H]2O[C@@H](Oc3cc(O)c4c(c3)O[C@@H](c3ccc(O)c(O)c3)[C@H](O)C4=O)[C@H](O)[C@@H](O)[C@@H]2O)[C@@H](O)[C@H](O)[C@@H]1O
MOL006031	Jiegeng	Grandoside	CC(C)CCO[C@H]1O[C@H](CO)[C@@H](O)[C@H](O)[C@H]1O[C@@H]1O[C@H](CO)[C@@H](O)[C@H](O)[C@H]1O
MOL006032	Jiegeng	Inulin	CC(=O)N[C@@H]1[C@H](O[C@H]2[C@@H](O[C@@H]3C[C@H](O)[C@@H](N(C(C)=O)[C@H](CO)C(C)=O)CO3)[C@H](O)[C@@H](O[C@@H]3[C@@H](O)[C@H](O)[C@H](O)O[C@H]3CO)O[C@H]2CO)O[C@@H](CO)[C@H](O)[C@@H]1O[C@@H]1O[C@H](CO)[C@@H](O)[C@H](O)[C@H]1O[C@H]1O[C@H](CO)[C@H](O)[C@H](O)[C@H]1O
MOL006033	Jiegeng	latycodigenin	CC1(C)CC[C@]2(C(=O)O)[C@H](O)C[C@]3(C)C(=CC[C@@H]4[C@@]5(C)C[C@H](O)[C@H](O)C(CO)(CO)[C@@H]5CC[C@]43C)[C@H]2C1
MOL006034	Jiegeng	lobetyol	C/C=C/C#CC#C[C@@H](O)[C@@H](O)/C=C/CCCO
MOL006035	Jiegeng	lobetyolin	C/C=C/C#CC#C[C@@H](O)[C@H](/C=C/CCCO)O[C@@H]1O[C@H](CO)[C@@H](O)[C@H](O)[C@H]1O
MOL006036	Jiegeng	lobetyolinin	C/C=C/C#CC#C[C@H](O)[C@@H](/C=C/CCCO)O[C@H]1O[C@H](CO[C@@H]2C[C@H](CO)[C@@H](O)[C@H](O)[C@H]2O)[C@@H](O)[C@@H](O)[C@@H]1O
MOL006037	Jiegeng	lobetyolinin_qt	C/C=C/C#CC#C[C@H](O)[C@H](O)/C=C/CCCO
MOL006038	Jiegeng	Methy 2-O-methylPlatyconate A	COC(=O)[C@@]1(CO)[C@@H](O[C@@H]2O[C@H](CO)[C@@H](O)[C@H](O)[C@H]2O)[C@@H](C)C[C@]2(C)[C@H]3CC=C4[C@@H]5CC(C)(C)CC[C@]5(C(=O)O[C@@H]5OC[C@H](O)[C@H](O)[C@H]5O[C@@H]5O[C@@H](C)[C@H](O[C@@H]6OC[C@@H](O)[C@H](O[C@@H]7OC[C@](O)(CO)[C@H]7O)[C@H]6O)[C@@H](O)[C@H]5O)[C@@H](O)C[C@@]4(C)[C@]3(C)CC[C@@H]21
MOL006039	Jiegeng	Methyl 3-methyl-2-pentenoate	CC/C(C)=C/C(=O)OC
MOL006040	Jiegeng	methyl 3-O-β-D-glucopyranosyl polygalacate	COC(=O)[C@]12CCC(C)(C)C[C@@H]1C1=CC[C@H]3[C@]4(C)C[C@@H](O)[C@@H](O[C@@H]5O[C@H](CO)[C@@H](O)[C@@H](O)[C@H]5O)[C@](C)(CO)[C@H]4CC[C@@]3(C)[C@]1(C)C[C@@H]2O
MOL006041	Jiegeng	methyl 3-O-β-D-glucopyranosyl polygalacate _qt	COC(=O)[C@]12CCC(C)(C)C[C@H]1C1=CC[C@H]3[C@@]4(C)C[C@@H](O)[C@H](O)[C@](C)(CO)[C@H]4CC[C@]3(C)[C@]1(C)C[C@H]2O
MOL006042	Jiegeng	methyl 3-O-β-laminaribiosyl polygalacate	COC(=O)[C@]12CCC(C)(C)C[C@@H]1[C@@H]1CC[C@@H]3[C@@]4(C)C[C@@H](O)[C@@H](CO[C@@H]5O[C@H](CO)[C@@H](O[C@@H]6O[C@H](CO)[C@@H](O)[C@@H](O)[C@H]6O)[C@@H](O)[C@H]5O)[C@@](C)(CO)[C@H]4CC[C@@]3(C)[C@@]1(C)C[C@@H]2O
MOL006043	Jiegeng	methyl platyconate- A	COC(=O)[C@]1(CO)[C@H](O[C@@H]2O[C@H](CO)[C@@H](O)[C@@H](O)[C@H]2O)[C@H](O)C[C@]2(C)[C@H]1CC[C@]1(C)[C@H]2CC=C2[C@@H]3CC(C)(C)CC[C@]3(C(=O)O[C@@H]3O[C@@H](C)[C@H](O[C@H]4OC[C@@H](O)[C@@H](O[C@H]5OC[C@](O)(CO)[C@@H]5O)[C@@H]4O)[C@@H](O)[C@H]3O)[C@@H](O)C[C@@]21C
MOL006044	Jiegeng	methyl (4aR,5R,6aR,6aS,6bR,8aR,9R,10R,11S,12aR,14bS)-5,10,11-trihydroxy-9-(hydroxymethyl)-2,2,6a,6b,9,12a-hexamethyl-1,3,4,5,6,6a,7,8,8a,10,11,12,13,14b-tetradecahydropicene-4a-carboxylate	COC(=O)[C@]12CCC(C)(C)C[C@H]1C1=CC[C@@H]3[C@@]4(C)C[C@H](O)[C@H](O)[C@@](C)(CO)[C@@H]4CC[C@@]3(C)[C@]1(C)C[C@H]2O
MOL006045	Jiegeng	methyl3-O-a-D-Glucopyranosylpolygalacate	COC(=O)[C@]12CCC(C)(C)C[C@H]1C1=CC[C@@H]3[C@@]4(C)C[C@H](O)[C@H](O[C@@H]5O[C@H](CO)[C@@H](O)[C@@H](O)[C@H]5O)[C@](C)(CO)[C@H]4CC[C@@]3(C)[C@]1(C)C[C@@H]2O
MOL006046	Jiegeng	methyl3-O-a-laminaribiosylpolygalacate	COC(=O)[C@]12CCC(C)(C)C[C@H]1C1=CC[C@@H]3[C@@]4(C)C[C@H](O)[C@H](O[C@@H]5O[C@H](CO)[C@@H](O)[C@H](O[C@@H]6O[C@H](CO)[C@@H](O)[C@@H](O)[C@H]6O)[C@H]5O)[C@@](C)(CO)[C@H]4CC[C@@]3(C)[C@]1(C)C[C@@H]2O
MOL006047	Jiegeng	methylbutyl-1,2-benzenedicarboxylate	CCCCc1c(C)ccc(C(=O)O)c1C(=O)O
MOL006048	Jiegeng	methyl (4aR,5R,6aR,6aS,6bR,8aR,10R,11S,12aR,14bS)-5,10,11-trihydroxy-9,9-bis(hydroxymethyl)-2,2,6a,6b,12a-pentamethyl-1,3,4,5,6,6a,7,8,8a,10,11,12,13,14b-tetradecahydropicene-4a-carboxylate	COC(=O)[C@]12CCC(C)(C)C[C@H]1C1=CC[C@@H]3[C@@]4(C)C[C@H](O)[C@H](O)C(CO)(CO)[C@@H]4CC[C@@]3(C)[C@]1(C)C[C@H]2O
MOL006049	Jiegeng	Platycodigenin	CC1(C)CC[C@]2(C(=O)O)[C@@H](O)C[C@]3(C)[C@@H](CC[C@@H]4[C@@]5(C)C[C@H](O)[C@H](O)C(CO)(CO)[C@H]5CC[C@]43C)[C@@H]2C1
MOL006050	Jiegeng	Platycodin D2	C[C@H]1O[C@H](O[C@H]2[C@H](OC(=O)[C@@]34CCC(C)(C)C[C@H]3C3=CC[C@H]5[C@@]6(C)C[C@@H](O)[C@@H](O[C@H]7O[C@H](O[C@@H]8O[C@H](O)[C@@H](O)[C@@H](O)[C@H]8O)[C@H](O)[C@@H](O)[C@H]7O)C(CO)(CO)[C@H]6CC[C@]5(C)[C@]3(C)C[C@H]4O)OC[C@H](O)[C@@H]2O)[C@@H](O)[C@@H](O)[C@@H]1O[C@@H]1OC[C@H](O)[C@@H](O[C@@H]2OC[C@](O)(CO)[C@H]2O)[C@H]1O
MOL006051	Jiegeng	Platycodin-D3	C[C@H]1O[C@H](O[C@H]2[C@H](OC(=O)[C@]34CCC(C)(C)C[C@H]3C3=CC[C@@H]5[C@@]6(C)C[C@@H](O)[C@H](O[C@@H]7O[C@@H](CO)[C@@H](O)[C@@H](O[C@@H]8O[C@H](O)[C@@H](O)[C@@H](O)[C@H]8O)[C@H]7O)C(CO)(CO)[C@H]6CC[C@@]5(C)[C@]3(C)C[C@@H]4O)OC[C@H](O)[C@@H]2O)[C@H](O)[C@@H](O)[C@@H]1O[C@@H]1OC[C@H](O)[C@@H](O[C@@H]2OC[C@@](O)(CO)[C@H]2O)[C@H]1O
MOL006052	Jiegeng	Platycogenic acid A	CC1(C)CC[C@]2(C(=O)O)[C@@H](O)C[C@]3(C)[C@@H](CC[C@@H]4[C@@]5(C)C[C@H](O)[C@H](O)[C@](CO)(C(=O)O)[C@H]5CC[C@]43C)[C@@H]2C1
MOL006053	Jiegeng	Platycogenic acid B	CC1(C)C[C@H]2[C@@H]3CC[C@@H]4[C@@]5(C)C[C@H](O)[C@H](O)[C@](C)(C(=O)O)[C@H]5CC[C@@]4(C)[C@]3(C)C[C@H](O)[C@@]2(C(=O)O)C[C@@H]1O
MOL006054	Jiegeng	Platycogenic acid C	CC1(C)C[C@H]2[C@@H]3CC[C@@H]4[C@@]5(C)C[C@H](O)[C@H](O)C(C)(C)[C@H]5CC[C@@]4(C)[C@]3(C)C[C@H](O)[C@@]2(C(=O)O)C[C@@H]1O
MOL006055	Jiegeng	platyconate A	COC(=O)[C@@]1(CO)[C@H](O[C@H]2O[C@@H](O)[C@H](O)[C@@H](O)[C@@H]2O)[C@H](O)C[C@@]2(C)[C@H]1CC[C@]1(C)[C@H]2CC=C2[C@H]3CC(C)(C)CC[C@@]3(C(=O)O[C@@H]3OC[C@H](O)[C@H](O)[C@H]3O[C@H]3O[C@@H](C)[C@H](O[C@H]4OC[C@H](O)[C@@H](O[C@H]5OC[C@@](O)(CO)[C@@H]5O)[C@@H]4O)[C@H](O)[C@@H]3O)[C@H](O)C[C@]21C
MOL006056	Jiegeng	platyconate A_qt	COC(=O)[C@]1(CO)[C@H](O)[C@@H](O)C[C@@]2(C)[C@H]3CC=C4[C@H]5CC(C)(C)CC[C@]5(C(=O)O)[C@H](O)C[C@]4(C)[C@]3(C)CC[C@@H]21
MOL006057	Jiegeng	Platyconic acid-A Lactone	CCOC(=O)CC[C@@]1(CO)[C@@H](O[C@@H]2O[C@H](CO)[C@@H](O)[C@H](O)[C@H]2O)[C@@H](O)C[C@]2(C)[C@H]3CC=C4[C@@H]5CC(C)(C)CC[C@]5(C(=O)O[C@H]5OC[C@H](O)[C@H](O)[C@H]5O[C@@H]5O[C@@H](C)[C@H](O[C@@H]6OC[C@@H](O)[C@H](O[C@@H]7OC[C@](O)(CO)[C@H]7O)[C@H]6O)[C@@H](O)[C@H]5O)[C@@H](O)C[C@@]4(C)[C@]3(C)CC[C@@H]21
MOL006058	Jiegeng	platycoside A	C[C@@H]1O[C@@H](O[C@H]2[C@H](OC(=O)[C@@]34CCC(C)(C)C[C@@H]3C3=CC[C@H]5[C@@]6(C)C[C@@H](O)[C@@H](O[C@H]7O[C@H](O[C@@H]8O[C@H](O)[C@@H](O)[C@@H](O)[C@H]8O)[C@H](O)[C@@H](O)[C@H]7O)C(CO)(CO)[C@@H]6CC[C@]5(C)[C@]3(C)C[C@@H]4O)OC[C@H](O)[C@@H]2O)[C@H](O)[C@@H](O)[C@@H]1O[C@@H]1OC[C@@H](O)[C@@H](O)[C@H]1O
MOL006059	Jiegeng	platycoside B	CC(=O)O[C@@H]1[C@@H](O[C@H]2[C@H](OC(=O)[C@@]34CCC(C)(C)C[C@@H]3C3=CC[C@H]5[C@@]6(C)C[C@@H](O)[C@@H](O[C@H]7O[C@H](O)[C@H](O)[C@@H](O)[C@@H]7O)C(CO)(CO)[C@@H]6CC[C@@]5(C)[C@]3(C)C[C@@H]4O)OC[C@H](O)[C@@H]2O)O[C@@H](C)[C@@H](O[C@@H]2OC[C@H](O)[C@@H](O)[C@H]2O)[C@@H]1O
MOL006060	Jiegeng	platycoside C	CC(=O)O[C@@H]1[C@H](O)[C@@H](O[C@H]2[C@H](OC(=O)[C@@]34CCC(C)(C)C[C@@H]3C3=CC[C@@H]5[C@@]6(C)C[C@@H](O)[C@@H](O[C@H]7O[C@H](O)[C@H](O)[C@@H](O)[C@@H]7O)C(CO)(CO)[C@@H]6CC[C@]5(C)[C@@]3(C)C[C@@H]4O)OC[C@H](O)[C@@H]2O)O[C@@H](C)[C@H]1O[C@@H]1OC[C@H](O)[C@@H](O)[C@H]1O
MOL006061	Jiegeng	platycoside F	CC(=O)O[C@@H]1[C@@H](O[C@@H]2O[C@@H](C)[C@H](O)[C@@H](O)[C@H]2O)[C@H](OC(=O)[C@]23CCC(C)(C)C[C@H]2C2=CC[C@@H]4[C@@]5(C)C[C@H](O)[C@H](O[C@@H]6O[C@H](CO)[C@@H](O)[C@H](O)[C@H]6O)C(CO)(CO)[C@H]5CC[C@@]4(C)[C@]2(C)C[C@@H]3O)OC[C@@H]1OC(C)=O
MOL006062	Jiegeng	platycoside G1	CC(=O)O[C@@H]1[C@@H](O[C@@H]2O[C@@H](C)[C@@H](OC(=O)[C@H](O)[C@@H](O)[C@H](O)CO)[C@@H](O)[C@H]2O)[C@H](OC(=O)[C@]23CCC(C)(C)C[C@H]2C2=CC[C@@H]4[C@@]5(C)C[C@H](O)[C@H](O[C@@H]6O[C@H](CO[C@@H]7O[C@H](CO)[C@@H](O)[C@H](O)[C@H]7O)[C@@H](O)[C@H](O)[C@H]6O)C(CO)(CO)[C@H]5CC[C@@]4(C)[C@]2(C)C[C@@H]3O)OC[C@@H]1OC(C)=O
MOL006063	Jiegeng	platycoside G3	CC(=O)O[C@@H]1[C@@H](O[C@@H]2O[C@@H](C)[C@H](OC(=O)[C@H](O)[C@@H](O[C@@H]3OC[C@](O)(CO)[C@H]3O)[C@H](O)CO)[C@@H](O)[C@H]2O)[C@H](OC(=O)[C@]23CCC(C)(C)C[C@H]2C2=CC[C@@H]4[C@@]5(C)C[C@H](O)[C@H](O[C@@H]6O[C@H](CO)[C@@H](O)[C@H](O)[C@H]6O)C(CO)(CO)[C@H]5CC[C@@]4(C)[C@]2(C)C[C@@H]3O)OC[C@@H]1OC(C)=O
MOL006064	Jiegeng	Platyeoside D	C[C@@H]1O[C@@H](O[C@H]2[C@H](OC(=O)[C@]34CCC(C)(C)C[C@H]3C3=CC[C@@H]5[C@@]6(C)C[C@H](O)[C@H](O[C@@H]7O[C@H](CO)[C@@H](O)[C@H](O[C@@H]8O[C@H](CO[C@@H]9O[C@H](CO)[C@@H](O)[C@H](O)[C@H]9O)[C@@H](O)[C@H](O)[C@H]8O)[C@H]7O)[C@@](C)(CO)[C@H]6CC[C@@]5(C)[C@]3(C)C[C@@H]4O)OC[C@H](O)[C@@H]2O)[C@H](O)[C@H](O)[C@H]1O[C@@H]1OC[C@@H](O)[C@H](O[C@@H]2OC[C@](O)(CO)[C@H]2O)[C@H]1O
MOL006065	Jiegeng	Platyeoside E	C[C@@H]1O[C@@H](O[C@H]2[C@H](OC(=O)[C@]34CCC(C)(C)C[C@H]3C3=CC[C@@H]5[C@@]6(C)C[C@H](O)[C@H](O[C@@H]7O[C@H](CO)[C@@H](O)[C@H](O[C@@H]8O[C@H](CO[C@@H]9O[C@H](CO)[C@@H](O)[C@H](O)[C@H]9O)[C@@H](O)[C@H](O)[C@H]8O)[C@H]7O)C(CO)(CO)[C@H]6CC[C@@]5(C)[C@]3(C)C[C@@H]4O)OC[C@H](O)[C@@H]2O)[C@H](O)[C@H](O)[C@H]1O[C@@H]1OC[C@@H](O)[C@H](O[C@@H]2OC[C@](O)(CO)[C@H]2O)[C@H]1O
MOL006066	Jiegeng	Polygalacic acid	CC1(C)CC[C@]2(C(=O)O)[C@@H](O)C[C@]3(C)[C@@H](CC[C@@H]4[C@@]5(C)C[C@H](O)[C@H](O)[C@@](C)(CO)[C@H]5CC[C@]43C)[C@@H]2C1
MOL006067	Jiegeng	Polygalacin D	C[C@@H]1O[C@H](O[C@H]2[C@H](OC(=O)[C@@]34CCC(C)(C)C[C@@H]3C3=CC[C@H]5[C@@]6(C)C[C@@H](O)[C@@H](O[C@H]7O[C@@H](O)[C@H](O)[C@@H](O)[C@@H]7O)[C@](C)(CO)[C@@H]6CC[C@]5(C)[C@]3(C)C[C@@H]4O)OC[C@H](O)[C@@H]2O)[C@@H](O)[C@@H](O)[C@@H]1O[C@H]1OC[C@H](O)[C@@H](O[C@H]2OC[C@@](O)(CO)[C@@H]2O)[C@@H]1O
MOL006068	Jiegeng	polygalacin D2	C[C@@H]1O[C@H](O[C@H]2[C@H](OC(=O)[C@@]34CCC(C)(C)C[C@@H]3C3=CCC5[C@@]6(C)C[C@@H](O)[C@@H](O[C@H]7O[C@@H](O[C@@H]8O[C@H](O)[C@@H](O)[C@@H](O)[C@H]8O)[C@H](O)[C@@H](O)[C@@H]7O)[C@](C)(CO)[C@@H]6CC[C@@]5(C)[C@@]3(C)C[C@H]4O)OC[C@H](O)[C@@H]2O)[C@@H](O)[C@@H](O)[C@@H]1O[C@@H]1OC[C@@H](O)[C@H](O[C@H]2OC[C@](O)(CO)[C@@H]2O)[C@H]1O
MOL006069	Jiegeng	stigmastenol	CC[C@H](/C=C/[C@H](C)[C@H]1CC[C@@H]2C3=CC[C@@H]4C[C@@H](O)CC[C@]4(C)[C@@H]3CC[C@@]21C)C(C)C
MOL006070	Jiegeng	robinin	COc1ccc(-c2cc(=O)c3c(O)cc(O[C@@H]4O[C@H](CO[C@@H]5O[C@H](C)[C@H](O)[C@@H](O)[C@H]5O)[C@@H](O)[C@@H](O)[C@H]4O)cc3o2)cc1
MOL006071	Jiegeng	(1R,2R,3R,5R)-5-(((1R,2R,4R,5S)-5-hydroxy-4-(hydroxymethyl)-2-(isopentylperoxy)cyclohexyl)oxy)-3-(hydroxymethyl)cyclohexane-1,2-diol	CC(C)CCOO[C@@H]1C[C@H](CO)[C@@H](O)C[C@H]1O[C@@H]1C[C@H](CO)[C@@H](O)[C@H](O)C1
MOL006072	Jiegeng	Platycodin A	CC(=O)O[C@H]1[C@H](O[C@H]2[C@H](OC(=O)[C@]34CCC(C)(C)C[C@@]3(C)C3=CC[C@@H]5[C@@]6(C)C[C@H](O)[C@H](O[C@@H]7O[C@H](CO)[C@@H](O)[C@H](O)[C@H]7O)C(CO)(CO)[C@@H]6CC[C@@]5(C)[C@]3(C)C[C@H]4O)OC[C@H](O)[C@@H]2O)O[C@@H](C)[C@H](O[C@@H]2OC[C@@H](C)[C@H](C)[C@H]2O)[C@H]1O
MOL006073	Jiegeng	Platycodin C	CC(=O)O[C@H]1[C@@H](O)[C@H](O[C@H]2[C@H](OC(=O)[C@]34CCC(C)(C)C[C@@]3(C)C3=CC[C@@H]5[C@@]6(C)C[C@H](O)[C@H](O[C@@H]7O[C@H](CO)[C@@H](O)[C@H](O)[C@H]7O)C(CO)(CO)[C@@H]6CC[C@@]5(C)[C@]3(C)C[C@H]4O)OC[C@H](O)[C@@H]2O)O[C@@H](C)[C@@H]1O[C@@H]1OC[C@@H](C)[C@H](C)[C@H]1O
MOL006074	Jiegeng	Platycodin D	C[C@@H]1O[C@@H](O[C@H]2[C@@H](OC(=O)[C@]34CCC(C)(C)C[C@H]3C3=CC[C@@H]5[C@@]6(C)C[C@H](O)[C@H](O[C@@H]7O[C@H](CO)[C@@H](O)[C@H](O)[C@H]7O)C(CO)(CO)[C@H]6CC[C@@]5(C)[C@]3(C)C[C@@H]4O)OC[C@H](O)[C@@H]2O)[C@H](O)[C@H](O)[C@H]1O[C@@H]1OC[C@@H](O)[C@H](O[C@@H]2OC[C@](O)(CO)[C@H]2O)[C@H]1O
MOL006075	Jiegeng	deapio platycoside F	C[C@@H]1O[C@@H](O[C@H]2[C@H](OC(=O)[C@]34CCC(C)(C)C[C@H]3C3=CC[C@@H]5[C@@]6(C)C[C@H](O)[C@H](O[C@@H]7O[C@H](CO)[C@@H](O)[C@H](O)[C@H]7O)C(CO)(CO)[C@H]6CC[C@@]5(C)[C@]3(C)C[C@@H]4O)OC[C@H](O)[C@@H]2O)[C@H](O)[C@H](O)[C@H]1O
MOL006076	Jiegeng	(deapio platycodin E	C[C@@H]1O[C@@H](O[C@H]2[C@H](OC(=O)[C@]34CCC(C)(C)C[C@H]3C3=CC[C@@H]5[C@@]6(C)C[C@H](O)[C@H](O[C@@H]7O[C@H](CO[C@@H]8O[C@H](CC[C@@H]9O[C@H](CO)[C@@H](O)[C@H](O)[C@H]9O)[C@@H](O)[C@H](O)[C@H]8O)[C@@H](O)[C@H](O)[C@H]7O)C(CO)(CO)[C@H]6CC[C@@]5(C)[C@]3(C)C[C@@H]4O)OC[C@H](O)[C@@H]2O)[C@H](O)[C@H](O)[C@H]1O[C@@H]1OC[C@@H](O)[C@H](O)[C@H]1O
MOL006077	Jiegeng	Thiamine	Cc1ncc(C[n+]2csc(CCO)c2C)c(N)n1
MOL000067	Jiegeng	L-Valin	CC(C)[C@H](N)C(=O)O
MOL000068	Jiegeng	L-Ile	CC[C@H](C)[C@H](N)C(=O)O
MOL000069	Jiegeng	palmitic acid	CCCCCCCCCCCCCCCC(=O)O
MOL000860	Jiegeng	stearic acid	CCCCCCCCCCCCCCCCCC(=O)O
MOL000117	Shengjiang	Cymol	Cc1ccc(C(C)C)cc1
MOL000118	Shengjiang	(L)-alpha-Terpineol	CC1=CC[C@@H](C(C)(C)O)CC1
MOL000119	Shengjiang	ZINC02040970	C=C[C@](C)(O)CC/C=C(\C)CCC=C(C)C
MOL001217	Shengjiang	()-Bornyl acetate	CC(=O)O[C@H]1C[C@H]2CC[C@]1(C)C2(C)C
MOL000122	Shengjiang	1,8-cineole	CC1(C)O[C@]2(C)CC[C@H]1CC2
MOL000123	Shengjiang	geraniol	CC(C)=CCC/C(C)=C/CO
MOL000124	Shengjiang	citral	CC(C)=CCC/C(C)=C/C=O
MOL001254	Shengjiang	(S)-p-Mentha-1,8-dien-7-al	C=C(C)[C@@H]1CC=C(C=O)CC1
MOL000127	Shengjiang	Neral	CC(C)=CCC/C(C)=C\C=O
MOL001566	Shengjiang	calarene	C[C@H]1CCC=C2CC[C@H]3[C@H](C3(C)C)[C@@]21C
MOL000166	Shengjiang	ZINC01609418	CC(C)=CCC[C@@](C)(O)[C@H]1CC=C(C)CC1
MOL000197	Shengjiang	Myrcene	C=CC(=C)CCC=C(C)C
MOL000200	Shengjiang	(S)-(+)-alpha-Phellandrene	CC1=CC[C@@H](C(C)C)C=C1
MOL000201	Shengjiang	p-Ocimene	C=C/C(C)=C/CC=C(C)C
MOL000202	Shengjiang	Moslene	CC1=CCC(C(C)C)=CC1
MOL002042	Shengjiang	thymol	Cc1ccc(C(C)C)c(O)c1
MOL000206	Shengjiang	isoeugenol	C/C=C/c1ccc(O)c(OC)c1
MOL002117	Shengjiang	β-sesquiphellandrene	C=C1C=C[C@@H]([C@@H](C)CCC=C(C)C)CC1
MOL000234	Shengjiang	L-Limonen	C=C(C)[C@@H]1CC=C(C)CC1
MOL002465	Shengjiang	9-Octadecenoic acid (Z)-, 3-((6-O-alpha-D-galactopyranosyl-beta-D-galactopyranosyl)oxy)-2-hydroxypropyl ester, (S)-	CCCCCCCC/C=C\CCCCCCCC(=O)O[C@]1(O)[C@@H](O)[C@@H](CO[C@H]2O[C@H](CO)[C@H](O)[C@H](O)[C@@H]2O)O[C@@H](OCCC)C1(O)O
MOL002467	Shengjiang	6-gingerol	CCCCC[C@H](O)CC(=O)CCc1ccc(O)c(OC)c1
MOL002483	Shengjiang	1-(4-Hydroxy-3-methoxyphenyl)decan-5-one	CCCCCC(=O)CCCCc1ccc(O)c(OC)c1
MOL002494	Shengjiang	6-gingesulfonic acid	CCCCC[C@@H](CC(=O)CCc1ccc(O)c(OC)c1)S(=O)(=O)O
MOL002495	Shengjiang	6-shogaol	CCCCC/C=C/C(=O)CCc1ccc(O)c(OC)c1
MOL002496	Shengjiang	Sulcatone	CC(=O)CCC=C(C)C
MOL002516	Shengjiang	zingerone	COc1cc(CCC(C)=O)ccc1O
MOL002522	Shengjiang	beta-Rhodinol	CC(C)=CCC[C@H](C)CCO
MOL000264	Shengjiang	Tereben	CC1=CCC(=C(C)C)CC1
MOL000267	Shengjiang	beta-Citronellol	CC(C)=CCC[C@@H](C)CCO
MOL000268	Shengjiang	(1S,5S)-1-isopropyl-4-methylenebicyclo[3.1.0]hexane	C=C1CC[C@@]2(C(C)C)C[C@@H]12
MOL002972	Shengjiang	(4S)-1-methyl-4-(6-methylhepta-1,5-dien-2-yl)cyclohexene	C=C(CCC=C(C)C)[C@@H]1CC=C(C)CC1
MOL000305	Shengjiang	lauric acid	CCCCCCCCCCCC(=O)O
MOL000358	Shengjiang	beta-sitosterol	CC[C@H](CC[C@@H](C)[C@H]1CC[C@H]2[C@@H]3CC=C4C[C@@H](O)CC[C@]4(C)[C@H]3CC[C@]12C)C(C)C
MOL003962	Shengjiang	Geranyl propionate	CCC(=O)OC/C=C(\C)CCC=C(C)C
MOL003993	Shengjiang	TRIDECANONE	CCCCCCCCCCCC(C)=O
MOL005151	Shengjiang	[(3S)-3,7-dimethylocta-1,6-dien-3-yl] acetate	C=C[C@](C)(CCC=C(C)C)OC(C)=O
MOL005554	Shengjiang	i-Butanol	CC(C)CO
MOL000608	Shengjiang	()-Terpinen-4-ol	CC1=CC[C@](O)(C(C)C)CC1
MOL006119	Shengjiang	2-methyltridec-1-ene	C=C(C)CCCCCCCCCCC
MOL006120	Shengjiang	8-Gingerol	O=C(O[C@H]1Cc2c(O)cc(O)cc2O[C@@H]1c1cc(O)c(O)c2c(=O)c(O)cc([C@H]3Oc4cc(O)cc(O)c4C[C@H]3OC(=O)c3cc(O)c(O)c(O)c3)cc12)c1cc(O)c(O)c(O)c1
MOL006121	Shengjiang	Dimethyldiethoxysilane	CCO[Si](C)(C)OCC
MOL006122	Shengjiang	HEPTENE	C=CCCCCC
MOL006123	Shengjiang	zingiberol	CC(C)=CCC[C@@H](C)[C@H]1C=C[C@](C)(O)CC1
MOL006124	Shengjiang	elemol	C=C[C@]1(C)CC[C@@H](C(C)(C)C)C[C@H]1C(=C)C
MOL006125	Shengjiang	Gingerdione	CCCCCC(=O)CC(=O)CCc1ccc(O)c(OC)c1
MOL006126	Shengjiang	Hexahydrocurcumin	COc1cc(CCC(=O)C[C@H](O)CCc2ccc(O)c(OC)c2)ccc1O
MOL006127	Shengjiang	6-Dehydrogingerdione	CCCCCC(=O)/C=C(O)/C=C\c1ccc(O)c(OC)c1
MOL006128	Shengjiang	gingerglycolipid)A	CC/C=C\C/C=C\C/C=C\CCCCCCCC(=O)OC[C@H](O)CO[C@@H]1O[C@H](CO[C@@H]2O[C@H](CO)[C@@H](O)[C@H](O)[C@H]2O)[C@H](O)[C@H](O)[C@H]1O
MOL006129	Shengjiang	6-methylgingediacetate2	CCCCC[C@H](C[C@@H](CCc1ccc(OC)c(OC)c1)OC(C)=O)OC(C)=O
MOL006130	Shengjiang	8-gingerdione	CCCCCCCC(=O)CC(=O)CCc1ccc(O)c(OC)c1
MOL006131	Shengjiang	8-gingerol	O=C(O[C@@H]1Cc2c(O)cc(O)cc2O[C@@H]1c1cc(O)c(=O)c2c(O)c(O)cc([C@H]3Oc4cc(O)cc(O)c4C[C@H]3OC(=O)c3cc(O)c(O)c(O)c3)c2c1)c1cc(O)c(O)c(O)c1
MOL006132	Shengjiang	[5]-gingerol	CCCC[C@@H](O)CC(=O)CCc1ccc(O)c(OC)c1
MOL006133	Shengjiang	(E)-1-(4-hydroxy-3-methoxyphenyl)dodec-4-en-3-one	CCCCCCC/C=C/C(=O)CCc1ccc(O)c(OC)c1
MOL000635	Shengjiang	vanillin	COc1cc(C=O)ccc1O
MOL000066	Shengjiang	alloaromadedrene	C=C1CC[C@@H]2[C@H]([C@H]3[C@@H](C)CC[C@@H]13)C2(C)C
MOL000710	Shengjiang	OYA	CCCCCCCC=O
MOL000774	Shengjiang	(-)-Citronellal	CC(C)=CCC[C@H](C)CC=O
MOL000895	Shengjiang	Zingiberene	CC(C)=CCC[C@H](C)[C@@H]1C=CC(C)=CC1
MOL000908	Shengjiang	beta-elemene	C=C[C@]1(C)CC[C@@H](C(=C)C)C[C@H]1C(=C)C
MOL000912	Shengjiang	(2S)-heptan-2-ol	CCCCC[C@H](C)O
MOL000918	Shengjiang	2-NONANONE	CCCCCCCC(C)=O
MOL000920	Shengjiang	LINALOOL (D)	C=C[C@@](C)(O)CCC=C(C)C
MOL000924	Shengjiang	Mnk	CCCCCCCCCC(C)=O
MOL000932	Shengjiang	alpha-Farnesene	C=C/C(C)=C/C/C=C(\C)CCC=C(C)C
MOL000012	Shengjiang	Arachic acid	CCCCCCCCCCCCCCCCCCCC(=O)O
MOL000018	Shengjiang	(+/-)-Isoborneol	CC1(C)[C@@H]2CC[C@@]1(C)[C@H](O)C2
MOL000023	Shengjiang	Hemo-sol	C=C(C)[C@H]1CC=C(C)CC1
MOL000025	Shengjiang	α-Longipinene	CC1=CC[C@@H]2[C@@H]3[C@H]1[C@@]2(C)CCCC3(C)C
MOL000027	Shengjiang	alpha-Curcumene	CC(C)=CCC[C@@H](C)c1ccc(C)cc1
MOL000029	Shengjiang	beta-Humulene	C=C1C/C=C/C(C)(C)C/C=C(\C)CCC1
MOL000032	Shengjiang	beta-Eudesmol	C=C1CCC[C@]2(C)CC[C@@H](C(C)(C)O)C[C@@H]12
MOL000034	Shengjiang	2-[(1R,3S,4S)-3-isopropenyl-4-methyl-4-vinylcyclohexyl]propan-2-ol	C=C[C@]1(C)CC[C@@H](C(C)(C)O)C[C@H]1C(=C)C
MOL000035	Shengjiang	beta-Selinene	C=C(C)[C@@H]1CC[C@@]2(C)CCCC(=C)[C@@H]2C1
MOL000037	Shengjiang	γ-elemene	C=C[C@@]1(C)CCC(=C(C)C)C[C@@H]1C(=C)C
MOL000069	Shengjiang	palmitic acid	CCCCCCCCCCCCCCCC(=O)O
MOL000114	Shengjiang	vanillic acid	COc1cc(C(=O)O)ccc1O
MOL000121	Shengjiang	Decanal	CCCCCCCCCC=O
MOL000125	Shengjiang	(-)-alpha-Pinene	CC1=CC[C@H]2C[C@@H]1C2(C)C
MOL000128	Shengjiang	NERYLACETATE	CC(=O)OC/C=C(\C)CCC=C(C)C
MOL000130	Shengjiang	CAM	CC1(C)[C@@H]2CC[C@@]1(C)C(=O)C2
MOL000131	Shengjiang	EIC	CCCCC/C=C\C/C=C\CCCCCCCC(=O)O
MOL000169	Shengjiang	alpha-Guaiene	C=C(C)[C@@H]1CC[C@H](C)C2=C(C1)[C@@H](C)CC2
MOL000171	Shengjiang	Guaiol	C[C@H]1CC[C@@H](C(C)(C)O)CC2=C1CC[C@@H]2C
MOL000196	Shengjiang	L-Bornyl acetate	CC(=O)O[C@@H]1C[C@@H]2CC[C@@]1(C)C2(C)C
MOL000198	Shengjiang	(R)-linalool	C=C[C@](C)(O)CCC=C(C)C
MOL000208	Shengjiang	()-Aromadendrene	C=C1CC[C@@H]2[C@H]([C@@H]3[C@H](C)CC[C@@H]13)C2(C)C
MOL000209	Shengjiang	(1R,3aR,4R,7R)-7-isopropenyl-1,4-dimethyl-1,2,3,3a,4,5,6,7-octahydroazulene	C=C(C)[C@H]1C=C2[C@H](C)CC[C@@H]2[C@H](C)CC1
MOL000244	Shengjiang	()-Borneol	CC1(C)[C@@H]2CC[C@@]1(C)[C@@H](O)C2
MOL000249	Shengjiang	Methylcinnamate	COC(=O)/C=C/c1ccccc1
MOL000252	Shengjiang	farnesol	CC(C)=CCC/C(C)=C/CC/C(C)=C/CO
MOL000253	Shengjiang	Styrene, 3,4-dimethyl-	C=Cc1ccc(C)c(C)c1
MOL000254	Shengjiang	eugenol	C=CCc1ccc(O)c(OC)c1
MOL000257	Shengjiang	(-)-beta-Phellandrene	C=C1C=C[C@@H](C(C)C)CC1
MOL000259	Shengjiang	o-Thymol	Cc1ccc(C(C)C)cc1O
MOL000266	Shengjiang	beta-Cubebene	C=C1CC[C@@]23[C@@H]([C@@H]12)[C@H](C(C)C)CC[C@H]3C
MOL000271	Shengjiang	l-carvone	C=C(C)[C@@H]1CC=C(C)C(=O)C1
MOL000303	Shengjiang	caprylic acid	CCCCCCCC(=O)O
MOL000432	Shengjiang	linolenic acid	CC/C=C\C/C=C\C/C=C\CCCCCCCC(=O)O
MOL000449	Shengjiang	Stigmasterol	CC[C@H](/C=C/[C@@H](C)[C@H]1CC[C@H]2[C@@H]3CC=C4C[C@@H](O)CC[C@]4(C)[C@H]3CC[C@]12C)C(C)C
MOL000474	Shengjiang	(-)-Epoxycaryophyllene	C=C1CC[C@H]2O[C@]2(C)CC[C@@H]2[C@@H]1CC2(C)C
MOL000479	Shengjiang	Farnesene	C=CC(=C)CC/C=C(\C)CCC=C(C)C
MOL000485	Shengjiang	TMH	CC1=CC[C@@H]2C[C@H]1C2(C)C
MOL000597	Shengjiang	Neryl acetate	CC(=O)OC/C=C(/C)CCC=C(C)C
MOL000607	Shengjiang	Dehydro-p-cymene	C=C(C)c1ccc(C)cc1
MOL000610	Shengjiang	TRD	CCCCCCCCCCCCC
MOL000611	Shengjiang	beta-Bourbonene	C=C1CC[C@@H]2[C@H]1[C@H]1[C@H](C(C)C)CC[C@]12C
MOL000612	Shengjiang	(-)-alpha-cedrene	CC1=CC[C@@]23C[C@@H]1C(C)(C)[C@@H]2CC[C@H]3C
MOL000615	Shengjiang	delta-amorphene	CC1=C[C@@H]2C(=C(C)CC[C@H]2C(C)C)CC1
MOL000663	Shengjiang	lignoceric acid	CCCCCCCCCCCCCCCCCCCCCCCC(=O)O
MOL000666	Shengjiang	hexanal	CCCCCC=O
MOL000674	Shengjiang	Farnesol acetate	CC(=O)OC/C=C(\C)CC/C=C(\C)CCC=C(C)C
MOL000676	Shengjiang	DBP	CCCCOC(=O)c1ccccc1C(=O)OCCCC
MOL000698	Shengjiang	(R)-(-)-alpha-Phellandrene	CC1=CC[C@H](C(C)C)C=C1
MOL000699	Shengjiang	m-Cymol	Cc1cccc(C(C)C)c1
MOL000700	Shengjiang	Nerol	CC(C)=CCC/C(C)=C\CO
MOL000703	Shengjiang	2-heptanone	CCCCCC(C)=O
MOL000712	Shengjiang	o-Cymol	Cc1ccccc1C(C)C
MOL000715	Shengjiang	l-Menthone	CC(C)[C@@H]1CC[C@@H](C)CC1=O
MOL000776	Shengjiang	OXA	CCO
MOL000875	Shengjiang	Cedrol	C[C@@H]1CC[C@H]2C(C)(C)[C@H]3C[C@@]12CC[C@@]3(C)O
MOL000899	Shengjiang	Furanodiene	C/C1=C\Cc2c(C)coc2C/C(C)=C/CC1
MOL000905	Shengjiang	()-beta-Pinene	C=C1CC[C@@H]2C[C@H]1C2(C)C
MOL000910	Shengjiang	Germacron	CC(C)=C1C/C=C(\C)CC/C=C(\C)CC1=O
MOL000911	Shengjiang	Terpilene	CC1=CC=C(C(C)C)CC1
MOL000914	Shengjiang	(5S)-1-isopropyl-4-methylbicyclo[3.1.0]hex-3-ene	CC1=CC[C@@]2(C(C)C)C[C@@H]12
MOL000916	Shengjiang	Car-3-ene	CC1=CC[C@H]2[C@@H](C1)C2(C)C
MOL000922	Shengjiang	(R)-p-Menth-1-en-4-ol	CC1=CC[C@@](O)(C(C)C)CC1
MOL000926	Shengjiang	cis-beta-farnesene	C=CC(=C)CC/C=C(/C)CCC=C(C)C
MOL000933	Shengjiang	.gamma.-Bisabolene	CC(C)=CCC/C(C)=C1/CC=C(C)CC1
MOL000935	Shengjiang	Hepanal	CC1=C2[C@H](CC1)[C@H](C)CC[C@@H]1[C@H]2C1(C)C
MOL000936	Shengjiang	Germacrene B	CC(C)=C1C/C=C(\C)CC/C=C(\C)CC1
MOL000938	Shengjiang	calarene	C[C@@H]1CCC=C2CC[C@@H]3[C@@H](C3(C)C)[C@]21C
MOL000942	Shengjiang	(1R,4S,4aR,8aR)-4-isopropyl-1,6-dimethyl-3,4,4a,7,8,8a-hexahydro-2H-naphthalen-1-ol	CC1=C[C@@H]2[C@@H](CC1)[C@](C)(O)CC[C@H]2C(C)C
MOL000943	Shengjiang	epi-10- .gamma.-Eudesmol	CC1=C2C[C@H](C(C)(C)O)CC[C@]2(C)CCC1
MOL000980	Shengjiang	(4S)-4-[(1Z)-1,5-dimethylhexa-1,4-dienyl]-1-methylcyclohexene	CC(C)=CC/C=C(/C)[C@@H]1CC=C(C)CC1
MOL001015	Shengjiang	ZINC00388662	CC(=O)O[C@H]1C[C@@H]2CC[C@@]1(C)C2(C)C
MOL001109	Shengjiang	β-thujene	CC(C)[C@]12C=C[C@H](C)[C@H]1C2
MOL001123	Shengjiang	muurolene	CC1=C[C@@H]2[C@H](CC1)C(C)=CC[C@H]2C(C)C
MOL001129	Shengjiang	l-Verbenone	CC1=CC(=O)[C@H]2C[C@@H]1C2(C)C
MOL001168	Shengjiang	(1S,2S)-2-isopropenyl-4-isopropylidene-1-methyl-1-vinylcyclohexane	C=C[C@]1(C)CCC(=C(C)C)C[C@H]1C(=C)C
MOL001179	Shengjiang	(&#8722;)-Alloaromadendrene	C=C1CC[C@@H]2[C@H]([C@@H]3[C@H](C)CC[C@H]13)C2(C)C
MOL001180	Shengjiang	γ-muurolene	C=C1CC[C@@H](C(C)C)[C@@H]2C=C(C)CC[C@H]12
MOL001191	Shengjiang	(4aR,8aR)-3-isopropylidene-5,8a-dimethyl-1,2,4,4a,7,8-hexahydronaphthalene	CC1=CCC[C@]2(C)CCC(=C(C)C)C[C@@H]12
MOL001211	Shengjiang	cis-lanceol	C=C(CC/C=C(/C)CO)[C@@H]1CC=C(C)CC1
MOL001245	Shengjiang	(1S,5R)-7,7-dimethyl-4-bicyclo[3.1.1]hept-3-enecarboxaldehyde	CC1(C)[C@H]2CC=C(C=O)[C@@H]1C2
MOL001285	Shengjiang	octanol	CCCCCCCCO
MOL001304	Shengjiang	2-ACETYLPYRROLE	CC(=O)c1ccc[nH]1
MOL001390	Shengjiang	49070_FLUKA	C[C@@H]1CC[C@@H]2[C@@H]1[C@H]1[C@@H](CC[C@@]2(C)O)C1(C)C
MOL001417	Shengjiang	OCTENAL	CCCCC/C=C/C=O
MOL001556	Shengjiang	Isocaryophyllene	C=C1CC/C=C(/C)CC[C@@H]2[C@@H]1CC2(C)C
MOL001602	Shengjiang	1,4-cadinadiene	CC1=C[C@H]2C(=CC1)[C@@H](C)CC[C@@H]2C(C)C
MOL001606	Shengjiang	BB_NC-0668	C=C(C)[C@@H]1CCC2=CCC[C@@H](C)[C@]2(C)C1
MOL001608	Shengjiang	delta-elemene	C=C[C@@]1(C)CCC(C(C)C)=C[C@@H]1C(=C)C
MOL001732	Shengjiang	IFP	OCC(O)CO
MOL001771	Shengjiang	poriferast-5-en-3beta-ol	CC[C@@H](CC[C@@H](C)[C@H]1CC[C@H]2[C@@H]3CC=C4C[C@@H](O)CC[C@]4(C)[C@H]3CC[C@]12C)C(C)C
MOL001772	Shengjiang	Dihydro-beta-ionone	CC(=O)CCC1=C(C)CCCC1(C)C
MOL001788	Shengjiang	adenine	Nc1ncnc2[nH]cnc12
MOL001843	Shengjiang	HBA	O=Cc1ccc(O)cc1
MOL001867	Shengjiang	Isovanillin	COc1ccc(C=O)cc1O
MOL001945	Shengjiang	Majudin	COc1c2ccoc2cc2oc(=O)ccc12
MOL002002	Shengjiang	cis-Carveol	C=C(C)[C@@H]1CC=C(C)[C@H](O)C1
MOL002031	Shengjiang	toluene	Cc1ccccc1
MOL002046	Shengjiang	hexanoic acid	CCCCCC(=O)O
MOL002085	Shengjiang	alpha-Cubebene	CC1=CC[C@@]23[C@@H]([C@@H]12)[C@H](C(C)C)CC[C@H]3C
MOL002092	Shengjiang	Antioxidant No. 33	CC(C)(C)c1ccc(O)c(C(C)(C)C)c1
MOL002126	Shengjiang	(1S,4R,5R)-1-isopropyl-4-methyl-4-bicyclo[3.1.0]hexanol	CC(C)[C@@]12CC[C@@](C)(O)[C@@H]1C2
MOL002129	Shengjiang	CYCLODODECENE	C1=C\CCCCCCCCCC/1
MOL002138	Shengjiang	p-Cymen-8-ol	Cc1ccc(C(C)(C)O)cc1
MOL002153	Shengjiang	1H-Cycloprop(e)azulen-7-ol, decahydro-1,1,7-trimethyl-4-methylene-, (1aR-(1aalpha,4aalpha,7beta,7abeta,7balpha))-	C=C1CC[C@@H]2[C@H]([C@H]3[C@H]1CC[C@]3(C)O)C2(C)C
MOL002170	Shengjiang	(4S,6S)-cis-Carveol	C=C(C)[C@H]1CC=C(C)[C@@H](O)C1
MOL002186	Shengjiang	Aromadendrene oxide 2	C[C@@H]1CC[C@@H]2[C@@H]1[C@H]1[C@@H](CC[C@@]23CO3)C1(C)C
MOL002335	Shengjiang	beta-Gurjunene	C=C1CC[C@H]2[C@@H]1[C@H]1[C@@H](CC[C@H]2C)C1(C)C
MOL002363	Shengjiang	beta-Ionone	CC(=O)/C=C/C1=C(C)CCCC1(C)C
MOL002379	Shengjiang	PTL	CCCCC=O
MOL002453	Shengjiang	(-)-Comphene	C=C1[C@@H]2CC[C@@H](C2)C1(C)C
MOL002455	Shengjiang	[(3S)-3,7-dimethyloct-6-enyl] acetate	CC(=O)OCC[C@@H](C)CCC=C(C)C
MOL002459	Shengjiang	(S)-5-Hydroxy-1-(4-hydroxy-3-methoxyphenyl)-3-tetradecanone	CCCCCCCCC[C@H](O)CC(=O)CCc1ccc(O)c(OC)c1
MOL002468	Shengjiang	hexahydrocurcumin	COc1cc(CCC(=O)C[C@@H](O)CCc2ccc(O)c(OC)c2)ccc1O
MOL002472	Shengjiang	Neryl propionate	CCC(=O)OC/C=C(/C)CCC=C(C)C
MOL002475	Shengjiang	himachalene	CC1=C[C@H]2C(=C(C)CCCC2(C)C)CC1
MOL002478	Shengjiang	(2R)-heptan-2-ol	CCCCC[C@@H](C)O
MOL002482	Shengjiang	()-beta-Citronellene	C=C[C@@H](C)CCC=C(C)C
MOL002484	Shengjiang	Isovaleral	CC(C)CC=O
MOL002493	Shengjiang	6-gingediol	CCCCC[C@@H](O)C[C@@H](O)CCc1ccc(O)c(OC)c1
MOL002497	Shengjiang	(8)-Gingerol	CCCCCCC[C@H](O)CC(=O)CCc1ccc(O)c(OC)c1
MOL002504	Shengjiang	Peruviol	C=C[C@@](C)(O)CC/C=C(/C)CCC=C(C)C
MOL002506	Shengjiang	Gingerenone A	COc1cc(CC/C=C/C(=O)CCc2ccc(O)c(OC)c2)ccc1O
MOL002513	Shengjiang	Xanthorrhizol	CC(C)=CCC[C@@H](C)c1ccc(C)c(O)c1
MOL002526	Shengjiang	3691-11-0	C=C(C)[C@@H]1CCC(C)=C2CC[C@H](C)[C@@H]2C1
MOL002527	Shengjiang	1,2-Dihydrocurcumin	COc1cc(/C=C/C(O)=C/C(=O)CCc2ccc(O)c(OC)c2)ccc1O
MOL002528	Shengjiang	2,5-Dibutylfuran	CCCCc1ccc(CCCC)o1
[truncated: 6,341 more rows]
